# Supplementary material for: A 2D model to study how secondary growth affects the self-supporting behaviour of climbing plants
Source: PLoS Comput Biol. 2023 Oct 16;19(10):e1011538. doi: 10.1371/journal.pcbi.1011538 (PMC10602260; doi:10.1371/journal.pcbi.1011538)
Supplement: S1 Table — (CSV) [file pcbi.1011538.s002.csv]

0	1	2	3	4	5	7	8	9	10	11	12	13	14	15	17	23	24	25
ind	shoot	axis1	axis2	line	sp	ID	orientation	reach_cm	length_cm	diam_v_cm	diam_h_cm	F_number	total_freshmass_g	EN_freshmass_g	Lam_freshmass_g	seco_mom_I	flex_rig_EI	young_mod_E
/P1				1479	Congui	Congui_P1_S1
	/S1			1480	Congui	Congui_P1_S1	0,1	87,0	102,700				8,3110
		/A1		1481	Congui	Congui_P1_S1							4,9500			5,548479E+00	1,56232E+04	2815,7620
		^/e1		1482	Congui	Congui_P1_S1			16,000	3,22	3,180	2		1,4800	0,85000
		^<e2		1483	Congui	Congui_P1_S1			14,700	2,75	2,710	2		1,0340	0,53600
		^<e3		1484	Congui	Congui_P1_S1			13,200	2,43	2,410	3		0,7250	0,85000
		^<e4		1485	Congui	Congui_P1_S1			13,600	2,05	2,060	3		0,5720	0,41300
		^<e5		1486	Congui	Congui_P1_S1			12,100	1,84	1,810	3		0,3810	0,06700
		^<e6		1487	Congui	Congui_P1_S1			10,800	1,66	1,580	3		0,3080	0,03100
		^<e7		1488	Congui	Congui_P1_S1			8,400	1,51	1,530	0		0,2010
		^<e8		1489	Congui	Congui_P1_S1			6,600	1,39	1,370	0		0,1330
		^<e9		1490	Congui	Congui_P1_S1			3,200	1,25	1,114	2		0,0640	0,01300
		^<e10		1491	Congui	Congui_P1_S1			2,200	1,12	1,120	3		0,0370	0,01200
		^<e11		1492	Congui	Congui_P1_S1			1,000	1,01	0,970	3		0,0090
		^<e12		1493	Congui	Congui_P1_S1			0,300	0,88	0,920	3		0,0060
		^<b		1494	Congui	Congui_P1_S1			0,200
/P1				1495	Congui	Congui_P1_S2
	/S2			1496	Congui	Congui_P1_S2	0,2	79,0	84,400				11,4400
		/A1		1497	Congui	Congui_P1_S2							4,2430			4,971233E+00	1,612793E+04	3244,2511
		^/e1		1498	Congui	Congui_P1_S2			13,500	3,06	3,030	3		1,1870	3,08600
		^<e2		1499	Congui	Congui_P1_S2			14,000	2,70	2,640	3		0,9520	1,43500
		^<e3		1500	Congui	Congui_P1_S2			13,600	2,25	2,340	3		0,7290	0,92800
		^<e4		1501	Congui	Congui_P1_S2			12,200	2,07	2,090	3		0,4970	0,24900
		^<e5		1502	Congui	Congui_P1_S2			11,300	1,81	1,760	3		0,3520	0,08600
		^<e6		1503	Congui	Congui_P1_S2			9,800	1,60	1,650	1		0,2650	0,02200
		^<e7		1504	Congui	Congui_P1_S2			6,300	1,52	1,490	0		0,1430
		^<e8		1505	Congui	Congui_P1_S2			3,700	1,25	1,300	3		0,0720	0,00010
		^<e9		1506	Congui	Congui_P1_S2			1,400	1,04	1,120	2		0,0220
		^<e10		1507	Congui	Congui_P1_S2			0,500	1,03	1,030	3		0,0240
		^<b		1508	Congui	Congui_P1_S2			0,500
/P1				1509	Congui	Congui_P1_S3
	/S3			1510	Congui	Congui_P1_S3	0,2	89,0	105,400				9,8740
		/A1		1511	Congui	Congui_P1_S3							6,7440			8,671775E+00	2,500879E+04	2883,9297
		^/e1		1512	Congui	Congui_P1_S3			3,400	3,84	3,960	0		0,4990
		^<e2		1513	Congui	Congui_P1_S3			8,400	3,43	3,480	0		0,9850
		^<e3		1514	Congui	Congui_P1_S3			9,100	3,21	3,170	1		0,8630	0,55900
		^<e4		1515	Congui	Congui_P1_S3			11,900	2,91	2,870	3		0,9220	1,22000
		^<e5		1516	Congui	Congui_P1_S3			14,900	2,72	2,680	3		0,9900	0,23900
		^<e6		1517	Congui	Congui_P1_S3			14,000	2,41	2,570	3		0,7750	0,15900
		^<e7		1518	Congui	Congui_P1_S3			11,900	2,10	2,160	1		0,5300	0,02000
		^<e8		1519	Congui	Congui_P1_S3			10,100	2,16	2,090	3		0,4290	0,04400
		^<e9		1520	Congui	Congui_P1_S3			9,700	2,09	1,900	3		0,3590	0,02700
		^<e10		1521	Congui	Congui_P1_S3			7,300	1,86	1,860	3		0,2450	0,03000
		^<e11		1522	Congui	Congui_P1_S3			3,100	1,55	1,530	3		0,0810	0,01900
		^<e12		1523	Congui	Congui_P1_S3			1,100	1,35	1,390	3		0,0370
		^<e13		1524	Congui	Congui_P1_S3			0,500	1,22	1,210	3		0,0290
		^<b		1525	Congui	Congui_P1_S3			0,500
/P1				1526	Congui	Congui_P1_S4
	/S4			1527	Congui	Congui_P1_S4	0,5	110,0	147,400				49,6540
		/A1		1528	Congui	Congui_P1_S4							19,4990			4,016887E+01	1,452434E+05	3615,8208
		^/e1		1529	Congui	Congui_P1_S4			0,700	7,01	6,800	0		0,3650
		^<e2		1530	Congui	Congui_P1_S4			2,500	5,82	5,880	0		0,7960
		^<e3		1531	Congui	Congui_P1_S4			6,400	5,60	5,590	3		1,9210	1,55600
		^<e4		1532	Congui	Congui_P1_S4			7,800	5,28	5,340	3		2,2180	3,67200
		^<e5		1533	Congui	Congui_P1_S4			10,100	5,06	5,120	3		2,4780	5,32900
		^<e6		1534	Congui	Congui_P1_S4			11,600	4,58	4,580	3		2,4510	5,79600
		^<e7		1535	Congui	Congui_P1_S4			12,200	4,22	4,220	3		2,1930	5,03900
		^<e8		1536	Congui	Congui_P1_S4			12,400	3,74	3,600	3		1,7560	4,26600
		^<e9		1537	Congui	Congui_P1_S4			12,000	3,12	3,210	3		1,2370	2,69200
		^<e10		1538	Congui	Congui_P1_S4			11,400	2,82	2,800	0		0,9790
		^<e11		1539	Congui	Congui_P1_S4			5,700	2,60	2,590	2		0,4120	0,25700
		^<e12		1540	Congui	Congui_P1_S4			10,200	2,46	2,460	3		0,6640	0,17900
		^<e13		1541	Congui	Congui_P1_S4			9,500	2,33	2,270	3		0,5520	0,07700
		^<e14		1542	Congui	Congui_P1_S4			9,900	2,11	2,150	3		0,5020	0,05700
		^<e15		1543	Congui	Congui_P1_S4			9,900	2,08	2,100	3		0,4640	0,04900
		^<e16		1544	Congui	Congui_P1_S4			8,500	1,92	1,860	3		0,3210	0,03700
		^<e17		1545	Congui	Congui_P1_S4			4,400	1,52	1,620	3		0,1330	0,02400
		^<e18		1546	Congui	Congui_P1_S4			1,400	1,32	1,330	2		0,0290	0,01000
		^<e19		1547	Congui	Congui_P1_S4			0,400	1,22	1,230	3		0,0280
		^<b		1548	Congui	Congui_P1_S4			0,700
/P1				1549	Congui	Congui_P1_S5
	/S5			1550	Congui	Congui_P1_S5	0,7	96,0	122,000				31,8090
		/A1		1551	Congui	Congui_P1_S5							12,2900			2,007166E+01	8,263896E+04	4117,1961
		^/e1		1552	Congui	Congui_P1_S5			1,400	4,97	4,860	0		0,3160	0,00000
		^<e2		1553	Congui	Congui_P1_S5			9,000	4,44	4,470	3		1,6960	2,47800
		^<e3		1554	Congui	Congui_P1_S5			8,500	4,40	4,380	3		1,6340	3,24700
		^<e4		1555	Congui	Congui_P1_S5			6,800	4,20	4,200	3		1,2380	3,18900
		^<e5		1556	Congui	Congui_P1_S5			7,800	3,92	3,910	3		1,2130	3,44000
		^<e6		1557	Congui	Congui_P1_S5			9,900	3,56	3,490	3		1,2190	3,15400
		^<e7		1558	Congui	Congui_P1_S5			11,600	3,03	3,040	3		1,1210	1,77800
		^<e8		1559	Congui	Congui_P1_S5			12,500	2,87	2,750	3		0,9930	0,90500
		^<e9		1560	Congui	Congui_P1_S5			10,500	2,50	2,500	3		0,6980	0,19800
		^<e10		1561	Congui	Congui_P1_S5			7,300	2,33	2,430	3		0,4640	0,07700
		^<e11		1562	Congui	Congui_P1_S5			11,000	2,17	2,160	2		0,6070	0,07700
		^<e12		1563	Congui	Congui_P1_S5			13,100	2,09	2,090	3		0,6480	0,06800
		^<e13		1564	Congui	Congui_P1_S5			9,500	1,69	1,730	0		0,3140
		^<e14		1565	Congui	Congui_P1_S5			2,900	1,29	1,320	2		0,0780	0,00600
		^<e15		1566	Congui	Congui_P1_S5			1,100	1,10	1,040	2		0,0260
		^<e16		1567	Congui	Congui_P1_S5			0,300	0,97	0,980	3		0,0250
		^<b		1568	Congui	Congui_P1_S5			0,300
/P1				1807	Styina	Styina_P1_S1
	/S1			1808	Styina	Styina_P1_S1	0,0	55,0	58,500				17,6520
		/A1		1809	Styina	Styina_P1_S1							6,2740			1,822309E+01	5,71693E+04	3137,1893
		^/e1		1810	Styina	Styina_P1_S1			14,700	4,42	4,640	2		2,1350	2,88100
			+R1	1811	Styina	Styina_P1_S1			20,200	1,91	1,730
			+R2	1812	Styina	Styina_P1_S1			20,000	1,88	1,750
		^<e2		1813	Styina	Styina_P1_S1			13,600	4,02	3,750	2		1,5880	1,49700
			+R3	1814	Styina	Styina_P1_S1			20,200	1,73	1,580
			+R4	1815	Styina	Styina_P1_S1			21,300	1,84	1,620
		^<e3		1816	Styina	Styina_P1_S1			12,200	3,40	3,650	2		1,1390	0,62500
			+R5	1817	Styina	Styina_P1_S1			20,100	1,57	1,440
			+R6	1818	Styina	Styina_P1_S1			21,200	1,56	1,610
		^<e4		1819	Styina	Styina_P1_S1			10,100	3,14	3,080	2		0,8870	0,21100
			+R7	1820	Styina	Styina_P1_S1			21,300	1,61	1,390
			+R8	1821	Styina	Styina_P1_S1			20,600	1,57	1,390
		^<e5		1822	Styina	Styina_P1_S1			5,700	2,45	2,150	2		0,3050
			+R9	1823	Styina	Styina_P1_S1			9,600	1,46	1,230
			+R10	1824	Styina	Styina_P1_S1			9,100	1,37	1,160
		^<e6		1825	Styina	Styina_P1_S1			1,400	1,66	1,530	2		0,0490
			+R11	1826	Styina	Styina_P1_S1			2,000	0,86	0,890
			+R12	1827	Styina	Styina_P1_S1			2,100	0,97	0,900
		^<e7		1828	Styina	Styina_P1_S1			0,600	1,38	1,350	2		0,0290
		^<b		1829	Styina	Styina_P1_S1			0,300
/P1				1830	Styina	Styina_P1_S2
	/S2			1831	Styina	Styina_P1_S2	0,1	64,0	66,000				23,2560
		/A1		1832	Styina	Styina_P1_S2							13,0230			4,307382E+01	8,77316E+04	2036,7731
		^/e1		1833	Styina	Styina_P1_S2			17,400	5,57	5,840	2		3,6610	2,53400
			+R1	1834	Styina	Styina_P1_S2			21,300	2,04	1,800
			+R2	1835	Styina	Styina_P1_S2			22,700	1,97	1,840
		^<e2		1836	Styina	Styina_P1_S2			18,000	5,48	5,410	2		3,5610	1,03100
			+R3	1837	Styina	Styina_P1_S2			24,200	2,14	1,970
			+R4	1838	Styina	Styina_P1_S2			23,100	2,09	1,800
		^<e3		1839	Styina	Styina_P1_S2			16,100	4,65	5,090	2		3,7260	0,37000
			+R5	1840	Styina	Styina_P1_S2			22,500	2,02	1,820
			+R6	1841	Styina	Styina_P1_S2			22,400	2,00	1,780
		^<e4		1842	Styina	Styina_P1_S2			10,500	3,80	3,670	2		1,6090	0,12100
			+R7	1843	Styina	Styina_P1_S2			14,400	1,92	1,590
			+R8	1844	Styina	Styina_P1_S2			15,300	1,83	1,620
		^<e5		1845	Styina	Styina_P1_S2			3,500	2,82	2,310	2		0,3610
			+R9	1846	Styina	Styina_P1_S2			4,100	1,31	1,170
			+R10	1847	Styina	Styina_P1_S2			4,400	1,29	1,240
		^<e6		1848	Styina	Styina_P1_S2			1,200	1,95	1,900	2		0,0530
			+R11	1849	Styina	Styina_P1_S2			1,700	1,30	1,240
			+R12	1850	Styina	Styina_P1_S2			1,500	1,18	1,150
		^<e7		1851	Styina	Styina_P1_S2			0,300	1,30	1,350	2		0,0520
		^<b		1852	Styina	Styina_P1_S2			0,500
/P1				1853	Styina	Styina_P1_S3
	/S3			1854	Styina	Styina_P1_S3	0,1	48,0	52,000				12,4590
		/A1		1855	Styina	Styina_P1_S3							5,5950			1,537801E+01	2,987164E+04	1942,4899
		^/e1		1856	Styina	Styina_P1_S3			15,300	4,32	4,260	2		2,0160	2,24200
			+R1	1857	Styina	Styina_P1_S3			20,300	1,82	1,730
			+R2	1858	Styina	Styina_P1_S3			14,400	1,79	1,700
		^<e2		1859	Styina	Styina_P1_S3			14,600	3,86	3,910	2		1,5570	0,76900
			+R3	1860	Styina	Styina_P1_S3			21,000	1,70	1,640
			+R4	1861	Styina	Styina_P1_S3			19,100	1,80	1,650
		^<e3		1862	Styina	Styina_P1_S3			12,500	3,15	3,520	2		1,4270	0,20400
			+R5	1863	Styina	Styina_P1_S3			15,600	1,61	1,460
			+R6	1864	Styina	Styina_P1_S3			16,000	1,54	1,550
		^<e4		1865	Styina	Styina_P1_S3			6,600	2,59	2,340	2		0,4420
			+R7	1866	Styina	Styina_P1_S3			8,900	1,41	1,470
			+R8	1867	Styina	Styina_P1_S3			8,700	1,42	1,430
		^<e5		1868	Styina	Styina_P1_S3			2,000	2,31	2,140	2		0,0720
			+R9	1869	Styina	Styina_P1_S3			2,400	1,32	1,300
			+R10	1870	Styina	Styina_P1_S3			2,300	1,29	1,280
		^<e6		1871	Styina	Styina_P1_S3			0,600	1,60	1,620	2		0,0470
		^<b		1872	Styina	Styina_P1_S3			0,500
/P1				1873	Styina	Styina_P1_S4
	/S4			1874	Styina	Styina_P1_S4	0,6	58,0	66,800				27,4020
		/A1		1875	Styina	Styina_P1_S4							16,0220			6,591862E+01	1,011265E+05	1534,1117
		^/e1		1876	Styina	Styina_P1_S4			20,000	6,13	5,960	1		4,7970	1,19100
			+R1	1877	Styina	Styina_P1_S4			23,200	2,34	2,010
		^<e2		1878	Styina	Styina_P1_S4			12,000	5,86	5,830	2		3,6950	1,01400
			+R2	1879	Styina	Styina_P1_S4			19,300	2,14	1,740
			+R3	1880	Styina	Styina_P1_S4			21,600	2,17	1,810
		^<e3		1881	Styina	Styina_P1_S4			13,200	5,19	5,690	2		3,2540	0,64800
			+R4	1882	Styina	Styina_P1_S4			26,100	2,36	1,960
			+R5	1883	Styina	Styina_P1_S4			26,200	2,20	1,940
		^<e4		1884	Styina	Styina_P1_S4			9,300	5,17	4,670	2		2,5340	0,16700
			+R6	1885	Styina	Styina_P1_S4			18,200	2,04	1,820
			+R7	1886	Styina	Styina_P1_S4			19,800	1,96	1,740
		^<e5		1887	Styina	Styina_P1_S4			8,000	3,88	3,890	2		1,2930	0,07300
			+R8	1888	Styina	Styina_P1_S4			9,100	2,00	1,470
			+R9	1889	Styina	Styina_P1_S4			9,500	1,80	1,370
		^<e6		1890	Styina	Styina_P1_S4			2,700	2,62	2,510	2		0,3040
			+R10	1891	Styina	Styina_P1_S4			3,100	1,51	1,240
			+R11	1892	Styina	Styina_P1_S4			3,300	1,42	1,110
		^<e7		1893	Styina	Styina_P1_S4			1,300	2,36	2,010	2		0,0790
			+R12	1894	Styina	Styina_P1_S4			1,300	0,95	0,980
			+R13	1895	Styina	Styina_P1_S4			1,400	0,94	0,880
		^<e8		1896	Styina	Styina_P1_S4			0,400	2,00	2,010	2		0,0660
		^<b		1897	Styina	Styina_P1_S4			0,300
/P1				1898	Styina	Styina_P1_S5
	/S5			1899	Styina	Styina_P1_S5	0,0	71,0	77,800				36,9600
		/A1		1900	Styina	Styina_P1_S5							21,4710			7,128849E+01	1,356275E+05	1902,5163
		^/e1		1901	Styina	Styina_P1_S5			1,700	6,84	7,000	0		0,8710	0,00000
		^<e2		1902	Styina	Styina_P1_S5			2,500	6,38	6,670	0		0,9570	0,00000
		^<e3		1903	Styina	Styina_P1_S5			16,500	6,25	6,370	2		4,9890	5,95800
			+R1	1904	Styina	Styina_P1_S5			14,400	2,01	1,440
			+R2	1905	Styina	Styina_P1_S5			12,400	1,97	2,010
		^<e4		1906	Styina	Styina_P1_S5			18,600	6,17	6,190	2		5,1830	2,73900
			+R3	1907	Styina	Styina_P1_S5			21,300	2,24	1,710
			+R4	1908	Styina	Styina_P1_S5			21,300	1,91	2,000
		^<e5		1909	Styina	Styina_P1_S5			17,800	5,78	5,010	2		5,5150	0,93700
			+R5	1910	Styina	Styina_P1_S5			28,600	1,99	2,220
			+R6	1911	Styina	Styina_P1_S5			28,400	2,20	1,890
		^<e6		1912	Styina	Styina_P1_S5			12,900	4,40	3,950	2		2,7830	0,22600
			+R7	1913	Styina	Styina_P1_S5			20,400	2,05	1,880
			+R8	1914	Styina	Styina_P1_S5			19,000	1,91	1,880
		^<e7		1915	Styina	Styina_P1_S5			3,300	3,28	2,810	2		0,6050	0,05600
			+R9	1916	Styina	Styina_P1_S5			6,600	1,41	1,360
			+R10	1917	Styina	Styina_P1_S5			7,500	1,48	1,540
		^<e8		1918	Styina	Styina_P1_S5			1,800	2,88	2,790	2		0,2230
			+R11	1919	Styina	Styina_P1_S5			2,500	1,33	1,070
			+R12	1920	Styina	Styina_P1_S5			2,300	1,34	1,040
		^<e9		1921	Styina	Styina_P1_S5			0,600	2,30	2,210	2		0,1180
		^<b		1922	Styina	Styina_P1_S5
/P1				1923	Styina	Styina_P1_S6
	/S6			1924	Styina	Styina_P1_S6	0,0	62,0	64,000				35,4140
		/A1		1925	Styina	Styina_P1_S6							11,7310			5,865506E+01	1,258202E+05	2145,0862
		^/e1		1926	Styina	Styina_P1_S6			4,900	6,19	5,800	1		1,7190	1,81400
		^<e2		1927	Styina	Styina_P1_S6			1,100	6,19	6,350	1		0,5170	2,18500
		^<e3		1928	Styina	Styina_P1_S6			11,800	5,97	5,800	2		3,2510	6,71200
			+R1	1929	Styina	Styina_P1_S6			18,500	1,93	1,820
			+R2	1930	Styina	Styina_P1_S6			18,100	2,21	1,970
		^<e4		1931	Styina	Styina_P1_S6			14,000	5,35	5,220	2		1,3080	2,50300
			+R3	1932	Styina	Styina_P1_S6			19,200	1,92	1,770
			+R4	1933	Styina	Styina_P1_S6			19,900	2,04	1,880
		^<e5		1934	Styina	Styina_P1_S6			15,300	4,77	5,010	2		2,9080	0,67200
			+R5	1935	Styina	Styina_P1_S6			22,500	1,96	1,800
			+R6	1936	Styina	Styina_P1_S6			24,600	2,08	1,960
		^<e6		1937	Styina	Styina_P1_S6			11,000	3,96	3,490	2		1,6330	0,14600
			+R7	1938	Styina	Styina_P1_S6			14,700	1,82	1,650
			+R8	1939	Styina	Styina_P1_S6			14,400	1,81	1,660
		^<e7		1940	Styina	Styina_P1_S6			3,400	2,37	2,670	2		0,3020
			+R9	1941	Styina	Styina_P1_S6			4,300	1,32	1,270
			+R10	1942	Styina	Styina_P1_S6			4,100	1,20	1,150
		^<e8		1943	Styina	Styina_P1_S6			1,100	2,06	2,000	2		0,0480
			+R11	1944	Styina	Styina_P1_S6			1,400	1,00	0,980
			+R12	1945	Styina	Styina_P1_S6			1,600	1,05	1,010
		^<e9		1946	Styina	Styina_P1_S6			0,200	1,32	1,300	2		0,0450
		^<b		1947	Styina	Styina_P1_S6			0,500
/P1				1948	Styina	Styina_P1_S7
	/S7			1949	Styina	Styina_P1_S7	0,0	58,0	59,800				27,7510
		/A1		1950	Styina	Styina_P1_S7							9,6350			2,956785E+01	5,909722E+04	1998,6988
		^/e1		1951	Styina	Styina_P1_S7			4,800	5,40	5,240	1		1,2040	2,19200
		^<e2		1952	Styina	Styina_P1_S7			1,800	5,53	5,320	1		0,3780	1,53900
		^<e3		1953	Styina	Styina_P1_S7			12,800	4,93	5,170	2		2,5560	5,05200
			+R1	1954	Styina	Styina_P1_S7			17,600	1,68	1,550
			+R2	1955	Styina	Styina_P1_S7			18,400	2,07	1,970
		^<e4		1956	Styina	Styina_P1_S7			14,400	4,76	4,570	2		2,2990	2,01000
			+R3	1957	Styina	Styina_P1_S7			18,700	2,10	1,850
			+R4	1958	Styina	Styina_P1_S7			17,600	1,89	1,730
		^<e5		1959	Styina	Styina_P1_S7			15,400	4,35	3,990	2		2,2810	0,42300
			+R5	1960	Styina	Styina_P1_S7			22,300	1,81	1,820
			+R6	1961	Styina	Styina_P1_S7			22,700	1,94	1,790
		^<e6		1962	Styina	Styina_P1_S7			7,900	3,11	2,570	2		0,7350	0,08400
			+R7	1963	Styina	Styina_P1_S7			12,100	1,71	1,450
			+R8	1964	Styina	Styina_P1_S7			9,100	1,61	1,410
		^<e7		1965	Styina	Styina_P1_S7			2,300	2,16	1,870	2		0,1040
			+R9	1966	Styina	Styina_P1_S7			2,800	1,20	1,210
			+R10	1967	Styina	Styina_P1_S7			2,900	1,18	1,110
		^<e8		1968	Styina	Styina_P1_S7			0,500	1,69	1,640	2		0,0780
		^<b		1969	Styina	Styina_P1_S7
/P1				1970	Styina	Styina_P1_S8
	/S8			1971	Styina	Styina_P1_S8	0,5	67,0	70,200				27,0020
		/A1		1972	Styina	Styina_P1_S8							14,8240			4,628808E+01	9,858888E+04	2129,8976
		^/e1		1973	Styina	Styina_P1_S8			12,300	5,41	5,780	2		3,0110	3,25900
			+R1	1974	Styina	Styina_P1_S8			14,600	1,87	1,830
			+R2	1975	Styina	Styina_P1_S8			15,700	1,99	1,860
		^<e2		1976	Styina	Styina_P1_S8			14,000	5,72	5,730	2		3,7110	1,54600
			+R3	1977	Styina	Styina_P1_S8			12,600	1,83	1,790
			+R4	1978	Styina	Styina_P1_S8			12,200	1,84	1,820
		^<e3		1979	Styina	Styina_P1_S8			16,400	5,40	5,330	2		3,6110	0,87200
			+R5	1980	Styina	Styina_P1_S8			18,000	2,01	1,860
		^<e4		1981	Styina	Styina_P1_S8			15,600	4,53	4,660	2		3,6030	0,25700
			+R6	1982	Styina	Styina_P1_S8			20,400	1,93	1,890
			+R7	1983	Styina	Styina_P1_S8			18,400	1,86	1,780
		^<e5		1984	Styina	Styina_P1_S8			7,700	3,62	3,570	2		1,0290	0,09100
			+R8	1985	Styina	Styina_P1_S8			10,000	1,86	1,660
			+R9	1986	Styina	Styina_P1_S8			9,100	1,60	1,700
		^<e6		1987	Styina	Styina_P1_S8			2,700	2,42	2,620	2		0,1920
			+R10	1988	Styina	Styina_P1_S8			2,600	1,22	1,220
			+R11	1989	Styina	Styina_P1_S8			3,100	1,34	1,330
		^<e7		1990	Styina	Styina_P1_S8			0,900	1,77	2,050	2		0,0400
			+R12	1991	Styina	Styina_P1_S8			1,200	1,12	0,950
			+R13	1992	Styina	Styina_P1_S8			1,300	1,13	0,940
		^<e8		1993	Styina	Styina_P1_S8			0,300	1,54	1,620	2		0,0580
		^<b		1994	Styina	Styina_P1_S8			0,400
/P1				1995	Styina	Styina_P1_S9
	/S9			1996	Styina	Styina_P1_S9	0,0	50,0	51,800				21,8520
		/A1		1997	Styina	Styina_P1_S9							10,0410			4,065334E+01	8,446674E+04	2077,7320
		^/e1		1998	Styina	Styina_P1_S9			13,600	5,32	5,490	2		2,9120	2,52200
			+R1	1999	Styina	Styina_P1_S9			18,500	1,70	1,720
			+R2	2000	Styina	Styina_P1_S9			19,800	1,88	1,760
		^<e2		2001	Styina	Styina_P1_S9			14,100	5,28	4,760	2		3,0680	1,02100
			+R3	2002	Styina	Styina_P1_S9			20,600	1,72	1,820
			+R4	2003	Styina	Styina_P1_S9			23,100	1,93	1,820
		^<e3		2004	Styina	Styina_P1_S9			12,600	4,40	4,710	2		2,7450	0,33400
			+R5	2005	Styina	Styina_P1_S9			22,100	1,71	1,600
			+R6	2006	Styina	Styina_P1_S9			22,800	1,89	1,750
		^<e4		2007	Styina	Styina_P1_S9			8,000	3,35	3,160	2		0,9560	0,10600
			+R7	2008	Styina	Styina_P1_S9			11,400	1,66	1,400
			+R8	2009	Styina	Styina_P1_S9			13,000	1,74	1,590
		^<e5		2010	Styina	Styina_P1_S9			2,400	2,27	2,340	2		0,2560
			+R9	2011	Styina	Styina_P1_S9			3,100	1,39	1,290
			+R10	2012	Styina	Styina_P1_S9			3,300	1,31	1,250
		^<e6		2013	Styina	Styina_P1_S9			0,700	1,80	1,920	2		0,0710
			+R11	2014	Styina	Styina_P1_S9			1,200	1,12	1,020
			+R12	2015	Styina	Styina_P1_S9			1,300	0,99	1,050
		^<e7		2016	Styina	Styina_P1_S9			0,200	1,13	1,150	2		0,0330
		^<b		2017	Styina	Styina_P1_S9			0,400
/P1				2018	Styina	Styina_P1_S10
	/S10			2019	Styina	Styina_P1_S10	0,2	54,0	55,000				19,9350
		/A1		2020	Styina	Styina_P1_S10							10,1760			4,884224E+01	9,376465E+04	1919,7450
		^/e1		2021	Styina	Styina_P1_S10			15,300	5,42	5,760	2		3,4890	2,07900
			+R1	2022	Styina	Styina_P1_S10			21,500	2,04	1,760
			+R2	2023	Styina	Styina_P1_S10			21,600	2,06	1,800
		^<e2		2024	Styina	Styina_P1_S10			15,100	5,56	5,340	2		3,0030	0,62900
			+R3	2025	Styina	Styina_P1_S10			19,800	2,14	1,830
			+R4	2026	Styina	Styina_P1_S10			20,100	1,90	1,900
		^<e3		2027	Styina	Styina_P1_S10			12,700	4,85	4,450	2		2,1170	0,30200
			+R5	2028	Styina	Styina_P1_S10			16,600	2,00	1,710
			+R6	2029	Styina	Styina_P1_S10			15,800	1,76	1,690
		^<e4		2030	Styina	Styina_P1_S10			7,300	3,54	3,450	2		1,1580	0,07300
			+R7	2031	Styina	Styina_P1_S10			13,100	1,67	1,450
			+R8	2032	Styina	Styina_P1_S10			13,500	1,52	1,520
		^<e5		2033	Styina	Styina_P1_S10			1,600	2,55	2,920	2		0,2590
			+R9	2034	Styina	Styina_P1_S10			4,400	1,37	1,270
			+R10	2035	Styina	Styina_P1_S10			4,200	1,37	1,320
		^<e6		2036	Styina	Styina_P1_S10			0,900	1,93	1,990	2		0,0860
			+R11	2037	Styina	Styina_P1_S10			1,400	1,20	1,220
			+R12	2038	Styina	Styina_P1_S10			1,300	1,19	1,180
		^<e7		2039	Styina	Styina_P1_S10			0,200	1,80	1,750	2		0,0760
		^<b		2040	Styina	Styina_P1_S10			0,300
/P1				3774	Trajas	Trajas_P1_S1
	/S1			3775	Trajas	Trajas_P1_S1	0,2	66,5	82,000				5,8063
		/A1		3776	Trajas	Trajas_P1_S1							5,2770			4,254094E+00	5,168414E+03	1214,9269
		/<e1		3777	Trajas	Trajas_P1_S1			5,600	3,16	3,150	2			0,09590
		^<e2		3778	Trajas	Trajas_P1_S1			5,400	3,17	3,030	2			0,08630
		^<e3		3779	Trajas	Trajas_P1_S1			6,100	3,03	3,020	2			0,08720
		^<e4		3780	Trajas	Trajas_P1_S1			7,600	3,05	3,040	2			0,08070
		^<e5		3781	Trajas	Trajas_P1_S1			7,800	2,89	2,880	2			0,05490
		^<e6		3782	Trajas	Trajas_P1_S1			7,400	2,86	2,850	2			0,03610
		^<e7		3783	Trajas	Trajas_P1_S1			7,400	2,62	2,590	2			0,02090
		^<e8		3784	Trajas	Trajas_P1_S1			6,900	2,43	2,400	2			0,01340
		^<e9		3785	Trajas	Trajas_P1_S1			6,000	2,30	2,260	2			0,00830
		^<e10		3786	Trajas	Trajas_P1_S1			5,400	2,24	2,130	2			0,00750
		^<e11		3787	Trajas	Trajas_P1_S1			6,300	1,97	2,000	2			0,00510
		^<e12		3788	Trajas	Trajas_P1_S1			5,200	1,93	1,900	2			0,00480
		^<e13		3789	Trajas	Trajas_P1_S1			3,200	1,67	1,540	2			0,00330
		^<e14		3790	Trajas	Trajas_P1_S1			1,100	1,49	1,250	2			0,00310
		^<b		3791	Trajas	Trajas_P1_S1			1,000
/P1				3792	Trajas	Trajas_P1_S2
	/S2			3793	Trajas	Trajas_P1_S2	0,2	83,0	103,500				11,2178
		/A1		3794	Trajas	Trajas_P1_S2							8,0660			7,234389E+00	2,328372E+04	3218,4783
		/<e1		3795	Trajas	Trajas_P1_S2			7,800	3,73	3,410	2			0,77630
		^<e2		3796	Trajas	Trajas_P1_S2			9,800	3,62	3,500	2			0,68970
		^<e3		3797	Trajas	Trajas_P1_S2			8,500	3,61	3,490	2			0,56610
		^<e4		3798	Trajas	Trajas_P1_S2			11,400	3,25	3,150	2			0,29550
		^<e5		3799	Trajas	Trajas_P1_S2			4,800	3,05	2,950	2			0,18660
		^<e6		3800	Trajas	Trajas_P1_S2			4,100	2,91	2,950	2			0,14980
		^<e7		3801	Trajas	Trajas_P1_S2			4,500	2,82	2,740	2			0,12960
		^<e8		3802	Trajas	Trajas_P1_S2			3,900	2,83	2,820	2			0,09910
		^<e9		3803	Trajas	Trajas_P1_S2			5,200	2,83	2,810	2			0,05700
		^<e10		3804	Trajas	Trajas_P1_S2			6,100	2,70	2,700	2			0,02190
		^<e11		3805	Trajas	Trajas_P1_S2			6,800	2,58	2,600	1			0,01180
		^<e12		3806	Trajas	Trajas_P1_S2			6,200	2,61	2,590	2			0,01080
		^<e13		3807	Trajas	Trajas_P1_S2			5,300	2,51	2,430	1			0,00230
		^<e14		3808	Trajas	Trajas_P1_S2			4,500	2,36	2,430	2			0,00570
		^<e15		3809	Trajas	Trajas_P1_S2			5,200	2,26	2,400	2			0,00350
		^<e16		3810	Trajas	Trajas_P1_S2			5,300	2,19	2,070	2			0,00410
		^<e17		3811	Trajas	Trajas_P1_S2			4,300	1,80	1,880	2			0,00400
		^<e18		3812	Trajas	Trajas_P1_S2			1,800	1,68	1,520	2			0,00330
		^<e19		3813	Trajas	Trajas_P1_S2			0,600	1,45	1,530	2			0,00300
		^<b		3814	Trajas	Trajas_P1_S2			0,600
/P3				3815	Trajas	Trajas_P3_S1
	/S1			3816	Trajas	Trajas_P3_S1	-0,1	98,0	125,700				8,5975
		/A1		3817	Trajas	Trajas_P3_S1							6,3830			4,469457E+00	1,327334E+04	2969,7880
		/<e1		3818	Trajas	Trajas_P3_S1			1,200	3,15	3,340	2			0,39310
		^<e2		3819	Trajas	Trajas_P3_S1			3,000	3,17	3,280	2			0,48110
		^<e3		3820	Trajas	Trajas_P3_S1			5,600	2,97	3,180	2			0,40060
		^<e4		3821	Trajas	Trajas_P3_S1			5,600	2,94	2,950	2			0,33580
		^<e5		3822	Trajas	Trajas_P3_S1			6,800	2,74	2,930	2			0,11750
		^<e6		3823	Trajas	Trajas_P3_S1			5,400	2,91	2,790	1			0,02020
		^<e7		3824	Trajas	Trajas_P3_S1			5,000	2,83	2,960	1			0,09620
		^<e8		3825	Trajas	Trajas_P3_S1			5,400	2,81	2,790	1			0,03670
		^<e9		3826	Trajas	Trajas_P3_S1			5,300	2,71	2,730	1			0,05430
		^<e10		3827	Trajas	Trajas_P3_S1			5,000	2,90	2,750	2			0,06270
		^<e11		3828	Trajas	Trajas_P3_S1			5,600	2,58	2,700	2			0,04180
		^<e12		3829	Trajas	Trajas_P3_S1			6,600	2,57	2,530	2			0,03970
		^<e13		3830	Trajas	Trajas_P3_S1			7,600	2,45	2,410	1			0,00750
		^<e14		3831	Trajas	Trajas_P3_S1			7,400	2,37	2,360	1			0,00760
		^<e15		3832	Trajas	Trajas_P3_S1			6,700	2,42	2,270	2			0,00900
		^<e16		3833	Trajas	Trajas_P3_S1			6,800	2,03	2,120	0			0,00000
		^<e17		3834	Trajas	Trajas_P3_S1			6,500	1,98	1,950	2			0,00890
		^<e18		3835	Trajas	Trajas_P3_S1			5,900	1,94	1,990	1			0,00290
		^<e19		3836	Trajas	Trajas_P3_S1			5,500	1,88	1,840	1			0,00690
		^<e20		3837	Trajas	Trajas_P3_S1			6,100	1,76	1,740	2			0,00980
		^<e21		3838	Trajas	Trajas_P3_S1			4,900	1,65	1,570	2			0,00760
		^<e22		3839	Trajas	Trajas_P3_S1			5,400	1,44	1,410	2			0,00530
		^<e23		3840	Trajas	Trajas_P3_S1			3,200	1,30	1,230	2			0,00190
		^<e24		3841	Trajas	Trajas_P3_S1			1,400	1,21	1,140	2			0,00040
		^<b		3842	Trajas	Trajas_P3_S1			0,500
/P3				3843	Trajas	Trajas_P3_S2
	/S2			3844	Trajas	Trajas_P3_S2	-0,1	72,0	104,200				5,3645
		/A1		3845	Trajas	Trajas_P3_S2							3,8270			2,053049E+00	5,834271E+03	2841,7585
		/<e1		3846	Trajas	Trajas_P3_S2			2,100	2,62	2,760	1			0,09210
		^<e2		3847	Trajas	Trajas_P3_S2			3,200	2,53	2,530	2			0,20660
		^<e3		3848	Trajas	Trajas_P3_S2			4,600	2,57	2,580	2			0,22510
		^<e4		3849	Trajas	Trajas_P3_S2			6,200	2,49	2,460	0			0,00000
		^<e5		3850	Trajas	Trajas_P3_S2			2,700	2,41	2,460	0			0,00000
		^<e6		3851	Trajas	Trajas_P3_S2			2,500	2,49	2,380	2			0,01950
		^<e7		3852	Trajas	Trajas_P3_S2			2,200	2,48	2,460	2			0,15860
		^<e8		3853	Trajas	Trajas_P3_S2			4,000	2,45	2,350	2			0,17690
		^<e9		3854	Trajas	Trajas_P3_S2			4,600	2,33	2,360	2			0,23490
		^<e10		3855	Trajas	Trajas_P3_S2			5,800	2,32	2,260	2			0,14160
		^<e11		3856	Trajas	Trajas_P3_S2			7,400	2,15	2,200	2			0,13150
		^<e12		3857	Trajas	Trajas_P3_S2			7,800	2,06	2,020	2			0,06110
		^<e13		3858	Trajas	Trajas_P3_S2			7,700	1,97	1,880	2			0,02000
		^<e14		3859	Trajas	Trajas_P3_S2			8,600	1,90	1,890	1			0,00610
		^<e15		3860	Trajas	Trajas_P3_S2			7,900	1,80	1,790	0			0,00000
		^<e16		3861	Trajas	Trajas_P3_S2			6,800	1,76	1,750	0			0,00000
		^<e17		3862	Trajas	Trajas_P3_S2			5,900	1,68	1,730	0			0,00000
		^<e18		3863	Trajas	Trajas_P3_S2			5,700	1,53	1,570	0			0,00000
		^<e19		3864	Trajas	Trajas_P3_S2			5,300	1,62	1,480	2			0,00280
		^<e20		3865	Trajas	Trajas_P3_S2			3,600	1,22	1,320	2			0,00260
		^<e21		3866	Trajas	Trajas_P3_S2			1,400	1,16	1,190	2			0,00160
		^<b		3867	Trajas	Trajas_P3_S2			0,600
/P3				3868	Trajas	Trajas_P3_S3
	/S3			3869	Trajas	Trajas_P3_S3	-0,1	61,0	82,000				5,1665
		/A1		3870	Trajas	Trajas_P3_S3							3,5280			2,053049E+00	7,980699E+03	3887,2414
		/<e1		3871	Trajas	Trajas_P3_S3			2,300	2,66	2,630	2			0,15150
		^<e2		3872	Trajas	Trajas_P3_S3			3,200	2,80	2,760	1			0,11900
		^<e3		3873	Trajas	Trajas_P3_S3			4,800	2,72	2,620	2			0,15050
		^<e4		3874	Trajas	Trajas_P3_S3			4,700	2,57	2,680	2			0,21610
		^<e5		3875	Trajas	Trajas_P3_S3			3,400	2,51	2,490	2			0,15220
		^<e6		3876	Trajas	Trajas_P3_S3			3,400	2,48	2,360	2			0,06620
		^<e7		3877	Trajas	Trajas_P3_S3			4,100	2,36	2,420	2			0,03280
		^<e8		3878	Trajas	Trajas_P3_S3			3,100	2,34	2,490	2			0,05680
		^<e9		3879	Trajas	Trajas_P3_S3			4,000	2,35	2,260	2			0,07940
		^<e10		3880	Trajas	Trajas_P3_S3			4,400	2,28	2,230	2			0,08610
		^<e11		3881	Trajas	Trajas_P3_S3			5,500	2,23	2,200	1			0,05650
		^<e12		3882	Trajas	Trajas_P3_S3			1,600	2,27	2,650	0			0,00000
		^<e13		3883	Trajas	Trajas_P3_S3			5,400	2,08	2,070	2			0,06890
		^<e14		3884	Trajas	Trajas_P3_S3			6,200	2,04	1,780	2			0,21890
		^<e15		3885	Trajas	Trajas_P3_S3			6,600	1,77	1,730	2			0,08720
		^<e16		3886	Trajas	Trajas_P3_S3			6,600	1,70	1,570	2			0,02890
		^<e17		3887	Trajas	Trajas_P3_S3			7,000	1,60	1,560	2			0,00650
		^<e18		3888	Trajas	Trajas_P3_S3			4,600	1,28	1,260	2			0,00300
		^<e19		3889	Trajas	Trajas_P3_S3			1,600	1,15	1,170	2			0,00070
		^<b		3890	Trajas	Trajas_P3_S3			0,700
/P3				3891	Trajas	Trajas_P3_S4
	/S4			3892	Trajas	Trajas_P3_S4	-0,1	59,0	70,400				5,3730
		/A1		3893	Trajas	Trajas_P3_S4							2,9830			2,422742E+00	5,096301E+03	2103,5257
		/<e1		3894	Trajas	Trajas_P3_S4			5,100	2,77	2,700	2			0,30930
		^<e2		3895	Trajas	Trajas_P3_S4			5,900	2,64	2,690	2			0,40940
		^<e3		3896	Trajas	Trajas_P3_S4			6,900	2,59	2,560	2			0,48470
		^<e4		3897	Trajas	Trajas_P3_S4			7,400	2,28	2,310	2			0,36660
		^<e5		3898	Trajas	Trajas_P3_S4			7,700	2,37	2,300	2			0,30330
		^<e6		3899	Trajas	Trajas_P3_S4			5,900	2,14	2,280	2			0,20590
		^<e7		3900	Trajas	Trajas_P3_S4			6,100	2,01	1,980	2			0,12850
		^<e8		3901	Trajas	Trajas_P3_S4			6,500	1,71	1,940	2			0,07560
		^<e9		3902	Trajas	Trajas_P3_S4			7,000	1,58	1,590	2			0,01740
		^<e10		3903	Trajas	Trajas_P3_S4			7,300	1,45	1,610	2			0,00410
		^<e11		3904	Trajas	Trajas_P3_S4			4,200	1,33	1,260	2			0,00200
		^<e12		3905	Trajas	Trajas_P3_S4			1,400	1,16	1,140	2			0,00170
		^<b		3906	Trajas	Trajas_P3_S4			0,600
