# Supplementary material for: A 2D model to study how secondary growth affects the self-supporting behaviour of climbing plants
Source: PLoS Comput Biol. 2023 Oct 16;19(10):e1011538. doi: 10.1371/journal.pcbi.1011538 (PMC10602260; doi:10.1371/journal.pcbi.1011538)
Supplement: S2 Table — (ZIP) [file pcbi.1011538.s003.zip]

Archive with 5 entries (4 files):
- S3/
- S3/growth_data_trajas.csv
- __MACOSX/S3/._growth_data_trajas.csv
- S3/growth_data_congui.csv
- __MACOSX/S3/._growth_data_congui.csv
