# Supplementary material for: A 2D model to study how secondary growth affects the self-supporting behaviour of climbing plants
Source: PLoS Comput Biol. 2023 Oct 16;19(10):e1011538. doi: 10.1371/journal.pcbi.1011538 (PMC10602260; doi:10.1371/journal.pcbi.1011538)
Supplement: S2 Table — (ZIP) [file pcbi.1011538.s003.zip › S3/growth_data_trajas.csv]

#J1	14_Aug_2020
#J2	17_Aug_2020
#J3	20_Aug_2020
#J4	Neighbours not happy = end of the growth monitoring
# length	Phytomer length in centimeter (cm)
# T type	Axis borning from axillary bud (AKA without climbing experience)
# I type	Axis which already had a climbing experience
line	ind	shoot	phytomer	ID	phase	origin	light_availability	length_J1	length_J2	length_J3
1	/PY
2		/S1		Trajas_PY_S1	specialized	I	high	28,9	35,1	40,8
3			/A1
4			^/e1					4,2	4,2	4,2
5			^<e2					5,8	5,8	5,8
6			^<e3					6,1	6,6	6,6
7			^<e4					5,785	6,1	6,1
8			^<e5					1,133	8,6	8,6
9			^<e6					NA	4,1	8,3
10			^<e7					NA	NA	2,6
11			^<b					0,3	0,9	0,4
12			#state					vivo	vivo	vivo
13
14	/PY
15		/S2		Trajas_PY_S2	specialized	I	high	67,2	76,6	82,2
16			/A1
17			^/e1					16	16	16
18			^<e2					12,5	12,5	12,5
19			^<e3					10,7	10,7	10,7
20			^<e4					8,4	8,4	8,4
21			^<e5					12,202	13,3	13,3
22			^<e6					4,8	10,6	12
23			^<e7					2,2	4,9	9,5
24			^<b					0,2	0	0
25			#state					vivo	dead	dead
26
27	/PY
28		/S3		Trajas_PY_S3	specialized	I	high	56,7	64,3	66,4
29			/A1
30			^/e1					10,1	10,1	10,1
31			^<e2					9,5	9,5	9,5
32			^<e3					9,6	9,6	9,6
33			^<e4					9,1	9,1	9,1
34			^<e5					7,9	7,9	7,9
35			^<e6					7,7	9,4	9,4
36			^<e7					3,28	6,3	8,1
37			^<e8					NA	2,1	4,2
38			^<b					0,5	0,5	0,7
39			#state					vivo	vivo	vivo
40
41	/PY
42		/S4		Trajas_PY_S4	integrated	T	high	6,1	7,8	8,4
43			/A1
44			^/e1					2,9	3,6	3,6
45			^<e2					2,2	3,7	3,9
46			^<e3					NA	NA	1
47			^<b					0,4	0,5	0,4
48			#state					vivo	vivo	vivo
49
50	/PY
51		/S5		Trajas_PY_S5	specialized	I	high	55,1	60,9	72,2
52			/A1
53			^/e1					3,3	3,3	3,3
54			^<e2					7,5	7,5	7,5
55			^<e3					10,2	10,2	10,2
56			^<e4					8,8	8,8	8,8
57			^<e5					9,4	9,4	9,4
58			^<e6					9	9,2	9,2
59			^<e7					4,9	8,4	8,6
60			^<e8					1,4	4,3	8,6
61			^<e9					NA	1,5	6,1
62			^<e10					NA	NA	1
63			^<b					0,5	0,5	0,5
64			#state					vivo	vivo	vivo
65
66	/PY
67		/S6		Trajas_PY_S6	integrated	T	high	5,1	7,9	12
68			/A1
69			^/e1					3,6	3,9	3,9
70			^<e2					1,3	3,4	5,8
71			^<e3					NA	NA	2,1
72			^<b					0,5	0,6	0,3
73			#state					vivo	vivo	vivo
74
75	/PY
76		/S7		Trajas_PY_S7	integrated	T	high	4,7	6,4	7,8
77			/A1
78			^/e1					2,6	2,6	2,6
79			^<e2					1,8	4,2	4,8
80			^<b					0,2	0,2	0,4
81			#state					vivo	vivo	vivo
82
83	/PY
84		/S8		Trajas_PY_S8	specialized	I	high	41,7	49,2	61,5
85			/A1
86			^/e1					7,3	7,3	7,3
87			^<e2					8,8	8,8	8,8
88			^<e3					10,8	10,8	10,8
89			^<e4					6,5	6,5	6,5
90			^<e5					6,3	10,6	10,6
91			^<e6					1,1	5	11,8
92			^<e7					NA	1	4,7
93			^<e8					NA	NA	1,1
94			^<b					0,4	0,4	0,3
95			#state					vivo	vivo	vivo
96
97	/PY
98		/S9		Trajas_PY_S9	specialized	I	high	26,5	32,7	37,6
99			/A1
100			^/e1					6,8	6,8	6,8
101			^<e2					7,1	7,1	7,1
102			^<e3					7,2	7,5	7,5
103			^<e4					4,6	8,1	8,1
104			^<e5					0,7	3,2	6,9
105			^<e6					NA	0,6	2,1
106			^<b					0,3	0,4	0,7
107			#state					vivo	vivo	vivo
108
109	/PY
110		/S10		Trajas_PY_S10	integrated	T	high	5,3	10,1	16,1
111			/A1
112			^/e1					2,9	3,5	3,5
113			^<e2					1,7	4,9	6,9
114			^<e3					NA	1,2	5,3
115			^<b					0,5	0,4	0,8
116			#state					vivo	vivo	vivo
117
118	/PY
119		/S11		Trajas_PY_S11	integrated	T	high	NA	5,4	6,1
120			/A1					NA	0,6	0,6
121			^/e1					NA	3,3	3,3
122			^<e2					NA	1,9	2,5
123			^<b					NA	0,3	0,3
124			#state					NA	vivo	vivo
