# Supplementary material for: A 2D model to study how secondary growth affects the self-supporting behaviour of climbing plants
Source: PLoS Comput Biol. 2023 Oct 16;19(10):e1011538. doi: 10.1371/journal.pcbi.1011538 (PMC10602260; doi:10.1371/journal.pcbi.1011538)
Supplement: S2 Table — (ZIP) [file pcbi.1011538.s003.zip › S3/growth_data_congui.csv]

#J1	14_Dec_2020
#J2	21_Dec_2020
#J3	29_Dec_2020
#J4	04_Jan_2021
#J5	11_Jan_2021
# length	Phytomer length in centimeter (cm)
# T type	Axis borning from axillary bud (AKA without climbing experience)
# I type	Axis which already had a climbing experience
# Thin stem origin	If type = I : axis with climbing history / if type = T : can be a sequential ramification or a traumatic reiteration
# Large stem origin	= differate reiteration from a large stem
line	ind	shoot	phytomer	ID	type	axe_porteur	light_availability	length_J1	length_J2	length_J3	length_J4	length_J5
1	/PY
2		/S1		Congui_PY_S1	T	Thin_stem	low
3			/A1
4			^/e1					1,1	1,1	1,1	1,1	1,1
5			^<e2					5,2	5,2	5,2	5,2	5,2
6			^<e3					4,1	6,1	6,8	6,8	6,8
7			^<e4					0,6	0,8	0,9	1,6	3,6
8			^<e5					NA	NA	NA	NA	0,1
9			^<b					0,2	0,2	0,2	0,2	0,3
10			#state					#vivo	#vivo	#vivo	#vivo	#vivo
11
12	/PY
13		/S2		Congui_PY_S2	T	Large_stem	low
14			/A1
15			^/e1					2,1	2,1	2,1	2,1	2,1
16			^<e2					2,5	2,5	2,5	2,5	2,5
17			^<e3					4,9	4,9	4,9	4,9	4,9
18			^<e4					5,6	5,6	5,6	5,6	5,6
19			^<e5					6,7	6,7	6,7	6,7	6,7
20			^<e6					3,6	#disappeared	#disappeared	#disappeared	#disappeared
21			^<e7					1,3	#disappeared	#disappeared	#disappeared	#disappeared
22			^<e8					0,7	#disappeared	#disappeared	#disappeared	#disappeared
23			^<b					0,4	#disappeared	#disappeared	#disappeared	#disappeared
24			#state					#vivo	#dead	#dead	#dead	#starting to reiterate
25
26	/PY
27		/S3		Congui_PY_S3	T	Thin_stem	low
28			/A1
29			^/e1					0,4	0,4	0,4	0,4	0,4
30			^<e2					4,1	4,1	4,1	4,1	4,1
31			^<e3					9,8	9,8	9,8	9,8	9,8
32			^<e4					4,2	#disappeared	#disappeared	#disappeared	#disappeared
33			^<e5					1,7	#disappeared	#disappeared	#disappeared	#disappeared
34			^<e6					0,6	#disappeared	#disappeared	#disappeared	#disappeared
35			^<b					0,5	#disappeared	#disappeared	#disappeared	#disappeared
36			#state					#vivo	#dead	#dead	#dead	#dead
37
38	/PY
39		/S4		Congui_PY_S4	T	Thin_stem	low
40			/A1
41			^/e1					0,3	0,3	0,3	0,3	0,3
42			^<e2					2,5	4,7	4,7	4,7	4,7
43			^<e3					2,6	8,3	8,3	8,3	8,3
44			^<e4					1,3	4,1	4,7	4,7	4,7
45			^<e5					0,5	1,4	1,8	1,8	1,8
46			^<e6					0,1	0,4	0,4	0,4	0,4
47			^<b					0,5	0,3	#disappeared	#disappeared	#disappeared
48			#state					#vivo	#damaged	#dead	#dead	#dead
49
50	/PY
51		/S5		Congui_PY_S5	T	Large_stem	low
52			/A1
53			^/e1					1,9	1,9	1,9	1,9	1,9
54			^<e2					5,7	5,7	5,7	5,7	5,7
55			^<e3					6,5	6,5	6,5	6,5	6,5
56			^<e4					9,5	9,7	9,7	9,7	9,7
57			^<e5					10,3	11	11	11	11
58			^<e6					2,4	8,6	#disappeared	#disappeared	#disappeared
59			^<e7					0,4	1,3	#disappeared	#disappeared	#disappeared
60			^<e8					NA	0,2	#disappeared	#disappeared	#disappeared
61			^<b					0,7	0,6	#disappeared	#disappeared	#disappeared
62			#state					#vivo	#vivo	#dead	#dead	#dead
63
64	/PY
65		/S6		Congui_PY_S6	I	Thin_stem	high
66			/A1
67			^/e1					9,4	9,4	9,4	9,4	9,4
68			^<e2					9,3	9,3	9,3	9,3	9,3
69			^<e3					8,3	8,3	8,3	8,3	8,3
70			^<e4					10,4	10,4	10,4	10,4	10,4
71			^<e5					5,4	9,7	9,7	9,7	9,7
72			^<e6					1,1	7,6	#disappeared	#disappeared	#disappeared
73			^<e7					0,3	2,2	#disappeared	#disappeared	#disappeared
74			^<e8					NA	0,4	#disappeared	#disappeared	#disappeared
75			^<e9					NA	0,1	#disappeared	#disappeared	#disappeared
76			^<b					0,4	0,5	#disappeared	#disappeared	#disappeared
77			#state					#vivo	#vivo	#dead	#dead	#dead
78
79	/PY
80		/S7		Congui_PY_S7	T	Large_stem	low
81			/A1
82			^/e1					1,1	1,1	1,1	1,1	1,1
83			^<e2					0,6	0,6	0,6	0,6	0,6
84			^<e3					3,3	3,3	3,3	3,3	3,3
85			^<e4					3,9	#disappeared	#disappeared	#disappeared	#disappeared
86			^<b					0,3	#disappeared	#disappeared	#disappeared	#disappeared
87			#state					#vivo	#dead	#dead	#dead	#dead
88
89	/PY
90		/S8		Congui_PY_S8	T	Thin_stem	low
91			/A1
92			^/e1					4,2	4,2	4,2	4,2	4,2
93			^<e2					9,5	17,2	17,2	17,2	17,2
94			^<e3					1,6	6,9	6,9	6,9	6,9
95			^<e4					0,5	#disappeared	#disappeared	#disappeared	#disappeared
96			^<e5					0,1	#disappeared	#disappeared	#disappeared	#disappeared
97			^<b					0,5	#disappeared	#disappeared	#disappeared	#disappeared
98			#state					#vivo	#dead	#dead	#dead	#dead
99
100	/PY
101		/S9		Congui_PY_S9	T	Large_stem	low
102			/A1
103			^/e1					0,3	0,3	0,3	0,3	0,3
104			^<e2					2,7	3,1	3,1	3,1	3,1
105			^<e3					3,4	3,4	3,4	3,4	3,4
106			^<e4					1,4	2	3,2	3,6	3,8
107			^<e5					0,2	0,4	0,8	1,6	5,4
108			^<e6					NA	NA	0,2	0,2	1
109			^<e7					NA	NA	NA	NA	0,2
110			^<b					0,3	0,5	0,4	0,4	0,4
111			#state					#vivo	#vivo	#vivo	#vivo	#vivo
112
113	/PY
114		/S10		Congui_PY_S10	T	Thin_stem	low
115			/A1
116			^/e1					6,4	6,4	6,4	6,4	6,4
117			^<e2					11,3	11,3	11,3	11,3	11,3
118			^<e3					7,8	7,8	7,8	7,8	7,8
119			^<e4					7,1	#disappeared	#disappeared	#disappeared	#disappeared
120			^<e5					3,3	#disappeared	#disappeared	#disappeared	#disappeared
121			^<e6					0,8	#disappeared	#disappeared	#disappeared	#disappeared
122			^<e7					0,3	#disappeared	#disappeared	#disappeared	#disappeared
123			^<e8					0,2	#disappeared	#disappeared	#disappeared	#disappeared
124			^<b					0,4	#disappeared	#disappeared	#disappeared	#disappeared
125			#bud_state					#vivo	#dead	#dead	#dead	#dead
126
127	/PY
128		/S11		Congui_PY_S11	I	Thin_stem	low
129			/A1
130			^/e1					8,2	8,2	8,2	8,2	8,2
131			^<e2					7,3	8,7	8,7	8,7	8,7
132			^<e3					4,3	7,1	7,1	7,1	7,1
133			^<e4					NA	0,1	0,1	0,1	0,1
134			^<b					0,2	#disappeared	#disappeared	#disappeared	#disappeared
135			#bud_state					#vivo	#dead	#dead	#dead	#dead
136
137	/PY
138		/S12		Congui_PY_S12	T	Large_stem	low
139			/A1
140			^/e1					0,2	0,2	0,2	0,2	0,2
141			^<e2					8,9	8,9	8,9	8,9	8,9
142			^<e3					5,4	#disappeared	#disappeared	#disappeared	#disappeared
143			^<e4					1,2	#disappeared	#disappeared	#disappeared	#disappeared
144			^<e5					0,2	#disappeared	#disappeared	#disappeared	#disappeared
145			^<b					0,6	#disappeared	#disappeared	#disappeared	#disappeared
146			#bud_state					#vivo	#dead	#dead	#dead	#dead
147
148	/PY
149		/S13		Congui_PY_S12	T	Thin_stem	low
150			/A1
151			^/e1					NA	0,2	0,2	0,2	0,2
152			^<e2					NA	14,3	#damaged	#damaged	#damaged
153			^<e3					NA	3,1	#disappeared	#disappeared	#disappeared
154			^<e4					NA	0,9	#disappeared	#disappeared	#disappeared
155			^<e5					NA	0,3	#disappeared	#disappeared	#disappeared
156			^<b					NA	0,5	#disappeared	#disappeared	#disappeared
157			#bud_state					NA	#vivo	#dead	#dead	#dead
158
159	/PY
160		/S14		Congui_PY_S14	T	Thin_stem	low
161			/A1
162			^/e1					NA	0,3	0,3	0,3	0,3
163			^<e2					NA	6,8	6,8	6,8	6,8
164			^<e3					NA	7,8	7,8	7,8	7,8
165			^<e4					NA	7,9	7,9	7,9	7,9
166			^<e5					NA	4,3	8,6	8,6	8,6
167			^<e6					NA	0,8	10,5	10,5	10,5
168			^<e7					NA	0,2	0,9	1	1
169			^<e8					NA	NA	NA	0,1	0,1
170			^<b					NA	0,4	0,6	0,3	#disappeared
171			#bud_state					NA	#vivo	#vivo	#damaged	#dead
172
173	/PY
174		/S15		Congui_PY_S15	T	Thin_stem	high
175			/A1
176			^/e1					NA	0,8	0,8	0,8	0,8
177			^<e2					NA	3,9	3,9	3,9	3,9
178			^<e3					NA	6,1	6,3	6,3	6,3
179			^<e4					NA	6,7	9,8	9,8	9,8
180			^<e5					NA	2,7	9,3	9,3	9,3
181			^<e6					NA	1,1	8,4	8,9	8,9
182			^<e7					NA	0,4	3,8	8,6	8,8
183			^<e8					NA	NA	1,3	5,2	9,5
184			^<e9					NA	NA	0,4	1,2	4,5
185			^<e10					NA	NA	NA	0,3	0,7
186			^<e11					NA	NA	NA	NA	0,1
187			^<b					NA	0,8	0,7	0,7	0,5
188			#bud_state					NA	#vivo	#vivo	#vivo	#vivo
189
190	/PY
191		/S16		Congui_PY_S16	T	Thin_stem	high
192			/A1
193			^/e1					NA	2,6	2,6	2,6	2,6
194			^<e2					NA	9,5	10,3	10,3	10,3
195			^<e3					NA	8,7	11,1	11,1	11,1
196			^<e4					NA	3,4	10,3	10,3	10,3
197			^<e5					NA	1,7	10,4	11,9	11,9
198			^<e6					NA	0,7	2,9	6,3	#disappeared
199			^<e7					NA	0,2	1,7	1,8	#disappeared
200			^<e8					NA	NA	0,4	1,3	#disappeared
201			^<e9					NA	NA	0,1	0,6	#disappeared
202			^<e10					NA	NA	NA	0,2	#disappeared
203			^<b					NA	0,4	0,4	0,5	#disappeared
204			#bud_state					NA	#vivo	#vivo	#vivo	#dead
205
206	/PY
207		/S17		Congui_PY_S17	I	Thin_stem	high
208			/A1
209			^/e1					NA	13,1	13,1	13,1	13,1
210			^<e2					NA	6,6	6,6	6,6	6,6
211			^<e3					NA	12,1	12,1	12,1	12,1
212			^<e4					NA	9,5	12,5	12,5	12,5
213			^<e5					NA	3,5	12,1	12,1	12,1
214			^<e6					NA	1,3	10,6	10,6	10,6
215			^<e7					NA	0,5	5,5	10,5	10,5
216			^<e8					NA	NA	2,3	6,6	9,5
217			^<e9					NA	NA	0,8	1	2,1
218			^<e10					NA	NA	0,4	0,6	1,9
219			^<e11					NA	NA	NA	0,3	0,6
220			^<e12					NA	NA	NA	0,1	0,5
221			^<e13					NA	NA	NA	NA	0,3
222			^<b					NA	0,8	0,7	0,5	0,4
223			#bud_state					NA	#vivo	#vivo	#vivo	#vivo
224
225	/PY
226		/S18		Congui_PY_S18	I	Thin_stem	high
227			/A1
228			^/e1					NA	11	11	11	11
229			^<e2					NA	10	10	10	10
230			^<e3					NA	10,5	10,7	10,7	10,7
231			^<e4					NA	5,4	9,4	9,4	9,4
232			^<e5					NA	2,5	8,7	8,7	8,7
233			^<e6					NA	0,9	8,4	9	9
234			^<e7					NA	0,4	4,4	7,9	8
235			^<e8					NA	NA	2,3	8,6	9,4
236			^<e9					NA	NA	0,9	4,3	10
237			^<e10					NA	NA	0,3	0,7	2,8
238			^<e11					NA	NA	NA	0,5	3,1
239			^<e12					NA	NA	NA	0,1	1
240			^<e13					NA	NA	NA	NA	0,4
241			^<e14					NA	NA	NA	NA	0,1
242			^<b					NA	0,6	0,6	0,5	0,5
243			#bud_state					NA	#vivo	#vivo	#vivo	#vivo
244
245	/PY
246		/S19		Congui_PY_S19	I	Thin_stem	high
247			/A1
248			^/e1					NA	13,5	13,5	13,5	13,5
249			^<e2					NA	11,9	11,9	11,9	11,9
250			^<e3					NA	6,8	9,6	9,6	9,6
251			^<e4					NA	2,8	9,4	9,4	9,4
252			^<e5					NA	1,2	7,7	8,3	8,3
253			^<e6					NA	0,6	5,1	10	10
254			^<e7					NA	NA	1,8	6,4	8,9
255			^<e8					NA	NA	0,6	2,5	8
256			^<e9					NA	NA	0,2	0,9	3,9
257			^<e10					NA	NA	NA	0,2	1,5
258			^<e11					NA	NA	NA	NA	0,6
259			^<e12					NA	NA	NA	NA	0,2
260			^<e13					NA	NA	NA	NA	NA
261			^<e14					NA	NA	NA	NA	NA
262			^<b					NA	0,7	0,6	0,6	0,5
263			#bud_state					NA	#vivo	#vivo	#vivo	#vivo
