# Supplementary material for: A 2D model to study how secondary growth affects the self-supporting behaviour of climbing plants
Source: PLoS Comput Biol. 2023 Oct 16;19(10):e1011538. doi: 10.1371/journal.pcbi.1011538 (PMC10602260; doi:10.1371/journal.pcbi.1011538)
Supplement: S1 Code — Simulation of model (5) with null delta https://zenodo.org/record/8359924, simulation of model (5) with positive delta https://zenodo.org/record/8360202, simulation of the weightless model (6) https://zenodo.org/record/8360221. (ZIP) [file pcbi.1011538.s004.zip]

Archive with 63 entries (56 files):
- code/
- code/.DS_Store
- __MACOSX/code/._.DS_Store
- code/weightless_simulations/
- __MACOSX/code/._weightless_simulations
- code/condylocarpon_delta/
- code/condylocarpon_mechanics/
- __MACOSX/code/._condylocarpon_mechanics
- code/weightless_simulations/parameters.csv
- __MACOSX/code/weightless_simulations/._parameters.csv
- code/weightless_simulations/.DS_Store
- __MACOSX/code/weightless_simulations/._.DS_Store
- code/weightless_simulations/__pycache__/
- code/weightless_simulations/sensing_parameters_attempt1.csv
- __MACOSX/code/weightless_simulations/._sensing_parameters_attempt1.csv
- code/weightless_simulations/data_extratction.py
- __MACOSX/code/weightless_simulations/._data_extratction.py
- code/weightless_simulations/sensing_parameters.csv
- __MACOSX/code/weightless_simulations/._sensing_parameters.csv
- code/weightless_simulations/congui_p1s2_radius.csv
- __MACOSX/code/weightless_simulations/._congui_p1s2_radius.csv
- code/weightless_simulations/classes.py
- code/weightless_simulations/main.py
- __MACOSX/code/weightless_simulations/._main.py
- code/condylocarpon_delta/parameters.csv
- __MACOSX/code/condylocarpon_delta/._parameters.csv
- code/condylocarpon_delta/.DS_Store
- __MACOSX/code/condylocarpon_delta/._.DS_Store
- code/condylocarpon_delta/sensing_parameters_d1.csv
- __MACOSX/code/condylocarpon_delta/._sensing_parameters_d1.csv
- code/condylocarpon_delta/sensing_parameters_d05.csv
- __MACOSX/code/condylocarpon_delta/._sensing_parameters_d05.csv
- code/condylocarpon_delta/sensing_parameters_d075.csv
- __MACOSX/code/condylocarpon_delta/._sensing_parameters_d075.csv
- code/condylocarpon_delta/__pycache__/
- code/condylocarpon_delta/data_extratction.py
- __MACOSX/code/condylocarpon_delta/._data_extratction.py
- code/condylocarpon_delta/congui_p1s2_radius.csv
- __MACOSX/code/condylocarpon_delta/._congui_p1s2_radius.csv
- code/condylocarpon_delta/sensing_parameters_d025.csv
- __MACOSX/code/condylocarpon_delta/._sensing_parameters_d025.csv
- code/condylocarpon_delta/classes.py
- __MACOSX/code/condylocarpon_delta/._classes.py
- code/condylocarpon_delta/main.py
- __MACOSX/code/condylocarpon_delta/._main.py
- code/condylocarpon_mechanics/parameters.csv
- __MACOSX/code/condylocarpon_mechanics/._parameters.csv
- code/condylocarpon_mechanics/yall.csv
- code/condylocarpon_mechanics/__pycache__/
- code/condylocarpon_mechanics/sensing_parameters_saved.csv
- __MACOSX/code/condylocarpon_mechanics/._sensing_parameters_saved.csv
- code/condylocarpon_mechanics/data_extratction.py
- __MACOSX/code/condylocarpon_mechanics/._data_extratction.py
- code/condylocarpon_mechanics/congui_p1s2_radius.csv
- __MACOSX/code/condylocarpon_mechanics/._congui_p1s2_radius.csv
- code/condylocarpon_mechanics/xall.csv
- code/condylocarpon_mechanics/classes.py
- __MACOSX/code/condylocarpon_mechanics/._classes.py
- code/condylocarpon_mechanics/main.py
- __MACOSX/code/condylocarpon_mechanics/._main.py
- code/weightless_simulations/__pycache__/classes.cpython-38.pyc
- code/condylocarpon_delta/__pycache__/classes.cpython-38.pyc
- code/condylocarpon_mechanics/__pycache__/classes.cpython-38.pyc
