# Supplementary material for: A 2D model to study how secondary growth affects the self-supporting behaviour of climbing plants
Source: PLoS Comput Biol. 2023 Oct 16;19(10):e1011538. doi: 10.1371/journal.pcbi.1011538 (PMC10602260; doi:10.1371/journal.pcbi.1011538)
Supplement: S1 Code — Simulation of model (5) with null delta https://zenodo.org/record/8359924, simulation of model (5) with positive delta https://zenodo.org/record/8360202, simulation of the weightless model (6) https://zenodo.org/record/8360221. (ZIP) [file pcbi.1011538.s004.zip › code/weightless_simulations/parameters.csv]

a_fr	b_fr	c_fr	a_vd	b_vd	c_vd	a_leav	b_leav	c_leav	a_rad	b_rad	c_rad	a_rsp	b_rsp	c_rsp
0.2806046437381512	4.110263175650946	1.5877154960231645	60.939289658463245	-19.300992659842343	1041.6928129102055	0.010782412061642446	9.996171648578915	0.7726321610603861	0.0001534395599066624	0.0009555788493438636	0.0005636597315905154	7.305621036873286e-05	-6.942619286215773e-05	3.557199671667254e-05
