# Supplementary material for: A 2D model to study how secondary growth affects the self-supporting behaviour of climbing plants
Source: PLoS Comput Biol. 2023 Oct 16;19(10):e1011538. doi: 10.1371/journal.pcbi.1011538 (PMC10602260; doi:10.1371/journal.pcbi.1011538)
Supplement: S1 Code — Simulation of model (5) with null delta https://zenodo.org/record/8359924, simulation of model (5) with positive delta https://zenodo.org/record/8360202, simulation of the weightless model (6) https://zenodo.org/record/8360221. (ZIP) [file pcbi.1011538.s004.zip › code/weightless_simulations/congui_p1s2_radius.csv]

Distance apex m	VD kg/m3	Single leaf mass kg	Single leaf density Kg/m	Fl. rig. N m2	Radius m	Rad speed m/day
0,8680	1070,4	0,00107533333333333	0,00796543209876541	0,0138258317396735	0,001530	0,0000272000
0,7330	1060,63091	0,000509666666666667	0,00364047619047619	0,00827522057399347	0,001350	0,0000327857
0,5930	1050,5	0,000337666666666667	0,0024828431372549	0,00424470752296067	0,001125	0,0000135000
0,4570	1047,60078	0,0000953333333333333	0,000781420765027322	0,00295217216937005	0,001035	0,0000217377
0,3350	1045	0,0000356666666666667	0,000315634218289086	0,00166200662912675	0,000905	0,0000189558
0,2220	1038,84123	0,000029	0,000295918367346939	0,00107628738858016	0,000800	0,0000083265
0,1240	1033,5	0	0	0,000833300018592747	0,000760	0,0000437143
0,0610	1041,1	0,0000000333333333333333	0,0000009009009009009	0,000404350282251245	0,000625	0,0000578919
0,0240	1045,56349	0	0	0,000200633015139082	0,000520	0,0000072857
