# Supplementary material for: A 2D model to study how secondary growth affects the self-supporting behaviour of climbing plants
Source: PLoS Comput Biol. 2023 Oct 16;19(10):e1011538. doi: 10.1371/journal.pcbi.1011538 (PMC10602260; doi:10.1371/journal.pcbi.1011538)
Supplement: S1 Code — Simulation of model (5) with null delta https://zenodo.org/record/8359924, simulation of model (5) with positive delta https://zenodo.org/record/8360202, simulation of the weightless model (6) https://zenodo.org/record/8360221. (ZIP) [file pcbi.1011538.s004.zip › code/condylocarpon_mechanics/yall.csv]

-6.08221038641932e-25;6.08221038641932e-25;1.216442077283864e-24;-6.08221038641932e-25;-6.08221038641932e-25;-6.08221038641932e-25;1.52055259660483e-25;1.216442077283864e-24;3.04110519320966e-25;6.08221038641932e-24;-1.216442077283864e-24;0.0;1.52055259660483e-25;3.6493262318515915e-24;-9.123315579628979e-25;0.0;2.432884154567728e-24;0.0;0.0;-3.04110519320966e-24;2.432884154567728e-24;-2.43288415…
-6.539646691617423e-09;-7.598001665144879e-09;-2.361734597505813e-09;-8.490225954112334e-09;-8.88104218168852e-09;-1.0527664586154514e-08;-1.8135174496150709e-09;-1.2138218158402729e-08;-1.1991352568531393e-09;-1.49351308105641e-08;-1.4849438417281135e-08;-1.5802744406476097e-08;1.0084904114792436e-09;-1.8638391662109747e-08;4.159964728157837e-09;-2.297493596754895e-08;-2.5741609062481595e-08;-2.…
-1.864569087844392e-08;-1.9060633277788104e-08;-1.944638009668341e-08;-1.9884587745115203e-08;-2.0300514718021066e-08;-2.0726527535329123e-08;-2.1111158374762826e-08;-2.157506183318853e-08;-2.195218110057065e-08;-2.2429160599611076e-08;-2.285173088013809e-08;-2.327937896618263e-08;-2.3645946250841602e-08;-2.414972952174051e-08;-2.449256077589162e-08;-2.5023687355640894e-08;-2.546858789697256e-08;…
-4.384982084509371e-08;-4.5728458530143004e-08;-4.130127577782246e-08;-4.827189163405077e-08;-4.949726957213535e-08;-5.198361198270733e-08;-4.4091714575011496e-08;-5.528602020293001e-08;-4.516504280801344e-08;-5.977706114813205e-08;-6.054331685696349e-08;-6.235082680459957e-08;-4.6366110087935e-08;-6.691734390993188e-08;-4.4932546797052184e-08;-7.298485566304657e-08;-7.662871197531172e-08;-7.9311…
-7.465454983432307e-08;-7.630335972350233e-08;-7.789828756740189e-08;-7.96073096422395e-08;-8.127652587847564e-08;-8.296609096249157e-08;-8.457714537975339e-08;-8.63571662532876e-08;-8.795268773706031e-08;-8.975873602500489e-08;-9.14600798608939e-08;-9.317121679533675e-08;-9.476392886257467e-08;-9.664358166845142e-08;-9.818735062960326e-08;-1.0012092087546818e-07;-1.0188578665052663e-07;-1.036415…
-1.1858069921243588e-07;-1.2210084447423337e-07;-1.193085333018029e-07;-1.2795622501781515e-07;-1.3085591812796864e-07;-1.350219146098837e-07;-1.2879651704277716e-07;-1.4171506763514583e-07;-1.3325596595035137e-07;-1.495985333110622e-07;-1.520754510938571e-07;-1.5559552167876715e-07;-1.412994945409401e-07;-1.6362967854853643e-07;-1.433191811195471e-07;-1.7316271955264213e-07;-1.7856142954180261e-…
-1.6814174724022525e-07;-1.7184797039801063e-07;-1.7548017908588434e-07;-1.7929736531121996e-07;-1.8306202092218e-07;-1.868574921877777e-07;-1.905416175512123e-07;-1.9449490760152807e-07;-1.9815501459210032e-07;-2.0214720649675303e-07;-2.0598854938578935e-07;-2.0984405902013748e-07;-2.1352756901342418e-07;-2.1766034720232678e-07;-2.2126827090012812e-07;-2.25480810410209e-07;-2.2944594454408932e-0…
-2.3084762612929743e-07;-2.3683513905104103e-07;-2.36508167215105e-07;-2.4767264415164246e-07;-2.5309120908809184e-07;-2.59781623698969e-07;-2.560718466079502e-07;-2.715742359974522e-07;-2.6562569684039383e-07;-2.845583412830102e-07;-2.896096740179795e-07;-2.9570572183480484e-07;-2.839656486231688e-07;-3.08954567962979e-07;-2.911842388077385e-07;-3.2369805404286294e-07;-3.317345444017837e-07;-3.3…
-2.992228015576027e-07;-3.058146336176175e-07;-3.123169182057875e-07;-3.190843915977983e-07;-3.257914553080941e-07;-3.325400323163701e-07;-3.3914876220497967e-07;-3.4613744332935917e-07;-3.527132517437861e-07;-3.59753680678678e-07;-3.666013037440986e-07;-3.7346714674969435e-07;-3.801112175003363e-07;-3.8737958135939204e-07;-3.93920022032519e-07;-4.0129330038905835e-07;-4.083442801835426e-07;-4.15…
-3.807662942571452e-07;-3.9005169941222155e-07;-3.930252448949718e-07;-4.0755100487085327e-07;-4.163378323877942e-07;-4.2640229047566623e-07;-4.2606215672119776e-07;-4.450129649814375e-07;-4.424286241948777e-07;-4.6481590878288374e-07;-4.7331048178787293e-07;-4.82851017210601e-07;-4.745392893208301e-07;-5.030719508412654e-07;-4.887128215059555e-07;-5.247812222295096e-07;-5.363437117731353e-07;-5.…
-4.68013579808817e-07;-4.78323895637718e-07;-4.885337762618467e-07;-4.990984636996272e-07;-5.095997538695196e-07;-5.201535132439969e-07;-5.305432992680725e-07;-5.414344960781274e-07;-5.517820869954842e-07;-5.627378982652192e-07;-5.7346317192013e-07;-5.842104197854739e-07;-5.946899581248878e-07;-6.059816075139846e-07;-6.163281075205125e-07;-6.277491740495961e-07;-6.387768870174701e-07;-6.497766788…
-5.684527450504057e-07;-5.818712609868111e-07;-5.88985241947853e-07;-6.077216019236307e-07;-6.207309480133555e-07;-6.35023967751093e-07;-6.389124343608278e-07;-6.621812605089831e-07;-6.638197356226395e-07;-6.905312918559284e-07;-7.03343036684635e-07;-7.172016979981291e-07;-7.13195868323639e-07;-7.461625358473244e-07;-7.360908358871282e-07;-7.766034281388923e-07;-7.925854639843172e-07;-8.075890113…
-6.746302980382611e-07;-6.894966813275422e-07;-7.042564332635701e-07;-7.194700962869245e-07;-7.346223121667292e-07;-7.498382392471e-07;-7.64870483111055e-07;-7.805363557616337e-07;-7.955168082100397e-07;-8.112602325762974e-07;-8.267396504524224e-07;-8.422445197492107e-07;-8.574396110935953e-07;-8.736475208600733e-07;-8.886788378691226e-07;-9.050400576898682e-07;-9.20940737881992e-07;-9.3680592333…
-7.940233692124898e-07;-8.12414938151785e-07;-8.245140430996933e-07;-8.483151700889066e-07;-8.664061873530938e-07;-8.857872115113567e-07;-8.947682018658255e-07;-9.232296968164016e-07;-9.299546199620463e-07;-9.618651814723463e-07;-9.79873169976456e-07;-9.989287577778199e-07;-1.0001115754331332e-06;-1.0384078053111952e-06;-1.0335049976253337e-06;-1.0793567209914024e-06;-1.1006572150322129e-06;-1.12…
-9.191895217628826e-07;-9.394542948358567e-07;-9.59610978781297e-07;-9.803302446174292e-07;-1.0009949978359258e-06;-1.0217350185710445e-06;-1.0422761043805263e-06;-1.0635938816508608e-06;-1.0840733056490883e-06;-1.1054816931587395e-06;-1.1265969063019848e-06;-1.1477407932225703e-06;-1.1685367364327277e-06;-1.1905591921094895e-06;-1.2111593345764729e-06;-1.2333584249430211e-06;-1.2550336895708822e…
-1.0575949071432279e-06;-1.0818042248958886e-06;-1.0997379430809358e-06;-1.1294628852913968e-06;-1.1534996545474588e-06;-1.1788330825080785e-06;-1.1937755187710334e-06;-1.2283094185433115e-06;-1.2409894696251248e-06;-1.2789789061352285e-06;-1.3030673847941117e-06;-1.3282038966667272e-06;-1.3354633419870886e-06;-1.3799900189387727e-06;-1.381142835390499e-06;-1.4332339994903259e-06;-1.4607572651676…
-1.2017951211379868e-06;-1.2283183705458756e-06;-1.2547238631236777e-06;-1.2818102559441817e-06;-1.308854102233399e-06;-1.3359851153159013e-06;-1.3629064421307997e-06;-1.390758454760561e-06;-1.4176080246158263e-06;-1.445563878694268e-06;-1.4732017300290184e-06;-1.50087124519779e-06;-1.5281585877162452e-06;-1.556899221506532e-06;-1.5839574844345414e-06;-1.6128975513731862e-06;-1.6412544377299332e-…
-1.3591055962525217e-06;-1.390103112037274e-06;-1.414725764069101e-06;-1.4512384822766215e-06;-1.4820900444020974e-06;-1.5142452644150782e-06;-1.53602310021296e-06;-1.5775142593953966e-06;-1.5970231995191504e-06;-1.6419765510696423e-06;-1.6730349755916335e-06;-1.7051416410558474e-06;-1.719370960876943e-06;-1.7710343341181127e-06;-1.7791348114437532e-06;-1.8383711327152365e-06;-1.8730269220904952e…
-1.521822181703594e-06;-1.5558651747860075e-06;-1.5893761992800222e-06;-1.6236961716983653e-06;-1.6579906428635386e-06;-1.6923845521158374e-06;-1.7265625667601283e-06;-1.7618362810504014e-06;-1.7959322689234033e-06;-1.831323280743743e-06;-1.8663758398178065e-06;-1.9014628433881466e-06;-1.93613741666557e-06;-1.9725052437258838e-06;-2.006916244725845e-06;-2.043505819980323e-06;-2.07945682267308e-06…
-1.6975247398540503e-06;-1.736858778777784e-06;-1.7690295474795624e-06;-1.8131989466474792e-06;-1.851739334675653e-06;-1.8915907563737083e-06;-1.9210830097369574e-06;-1.970421435222954e-06;-1.997638140398762e-06;-2.0504456518570025e-06;-2.0893687220677195e-06;-2.129340037823619e-06;-2.151437781057527e-06;-2.21114950073479e-06;-2.227095016758624e-06;-2.2943876555586176e-06;-2.3370911967049536e-06;…
-1.878612682574352e-06;-1.9218720593017057e-06;-1.96335021661581e-06;-2.0057751814166835e-06;-2.0481968175439704e-06;-2.090730564547399e-06;-2.1330467946667935e-06;-2.1766348463376587e-06;-2.2188586560661533e-06;-2.2625777391853596e-06;-2.3059423371860427e-06;-2.3493439742131145e-06;-2.3923069294146014e-06;-2.4372163844265542e-06;-2.4798801000658792e-06;-2.5250331783405155e-06;-2.5694962868236853…
-2.072652031080518e-06;-2.122132778416047e-06;-2.1627157398875373e-06;-2.215415701002675e-06;-2.2625239724399808e-06;-2.3109510595796204e-06;-2.349041846115993e-06;-2.407122731078759e-06;-2.442931226164847e-06;-2.504488381983272e-06;-2.5521760769670604e-06;-2.6009118423946605e-06;-2.6317818958665825e-06;-2.7004590497604685e-06;-2.725152359878565e-06;-2.801417957861013e-06;-2.853089992534904e-06;-…
-2.27205669617214e-06;-2.3264563014766283e-06;-2.376768101312632e-06;-2.4281744634082636e-06;-2.479604845304516e-06;-2.5311604422664404e-06;-2.5825015296284923e-06;-2.635301757927377e-06;-2.6865399591022875e-06;-2.7394852843585535e-06;-2.7920645493938622e-06;-2.844683285477453e-06;-2.896841129462341e-06;-2.951212103486492e-06;-3.0030339059201932e-06;-3.057669982414079e-06;-3.1115687188168e-06;-3.…
-2.4843779855838157e-06;-2.5460430024518656e-06;-2.5959071573669982e-06;-2.658016569518805e-06;-2.7145768389111494e-06;-2.7724641423688827e-06;-2.820042708696261e-06;-2.8877664668328797e-06;-2.9330559597503805e-06;-3.0042635190047032e-06;-3.0616211325303795e-06;-3.120026485479625e-06;-3.1605781100583558e-06;-3.2391432605895297e-06;-3.2734925345569855e-06;-3.359653252363638e-06;-3.4212200739927347…
-2.702044600957425e-06;-2.769735823550857e-06;-2.8297527158214573e-06;-2.8910219044517233e-06;-2.9523476863340525e-06;-3.0138122492102367e-06;-3.075069983265377e-06;-3.1379854653450774e-06;-3.199129827658637e-06;-3.2622048583494226e-06;-3.324906751014907e-06;-3.387650408232962e-06;-3.4499150398292794e-06;-3.5146729174630796e-06;-3.576563611369279e-06;-3.6416077196244227e-06;-3.7058711768951495e-0…
-2.9325930298118532e-06;-3.008707590413268e-06;-3.068726895549069e-06;-3.141129688249334e-06;-3.2080311599942647e-06;-3.276268351014454e-06;-3.3342291084510344e-06;-3.412501408492145e-06;-3.4681663247080013e-06;-3.5499303564121905e-06;-3.617868532640432e-06;-3.6868539855076595e-06;-3.7380018525263738e-06;-3.8273830740614135e-06;-3.872301933079386e-06;-3.969285488340153e-06;-4.041678980323913e-06;…
-3.168466807270858e-06;-3.25182891754132e-06;-3.3224273240144294e-06;-3.3944458251875896e-06;-3.466558767618671e-06;-3.5388245494877253e-06;-3.6108959011872013e-06;-3.684834986749867e-06;-3.7567825146117057e-06;-3.830896041948989e-06;-3.904633891175798e-06;-3.978415684304544e-06;-4.051704430873925e-06;-4.127780127709612e-06;-4.2006559875246e-06;-4.277038737583694e-06;-4.35260161794783e-06;-4.4280…
-3.4171875817939407e-06;-3.510245010721211e-06;-3.5812984107193676e-06;-3.664883586462837e-06;-3.743020587868811e-06;-3.822502491564893e-06;-3.891745050077271e-06;-3.981476850563841e-06;-4.048416867842633e-06;-4.141648786542407e-06;-4.221083556015615e-06;-4.301565032107907e-06;-4.364229260076891e-06;-4.465360176535356e-06;-4.521767730639392e-06;-4.63050743628358e-06;-4.714665110608066e-06;-4.7977…
-3.6712137318816356e-06;-3.7728542191970283e-06;-3.85491556537376e-06;-3.938574954548904e-06;-4.02237195762065e-06;-4.106336382312629e-06;-4.1901235381856675e-06;-4.27599988439495e-06;-4.359652851818414e-06;-4.445719030663444e-06;-4.531411569850476e-06;-4.617150142873707e-06;-4.702385797169407e-06;-4.790715797554339e-06;-4.875498605010811e-06;-4.964156221887373e-06;-5.051958875620626e-06;-5.13964…
-3.93805206077166e-06;-4.05077407003993e-06;-4.133745529402688e-06;-4.229407196471219e-06;-4.319679211065896e-06;-4.4113058401762206e-06;-4.492735042587833e-06;-4.594842626917596e-06;-4.673962710345139e-06;-4.779579311992058e-06;-4.8714321279092905e-06;-4.9643309980994205e-06;-5.039437189713182e-06;-5.153257012478695e-06;-5.222077898231283e-06;-5.343512701112672e-06;-5.44037773728264e-06;-5.53619…
-4.210175795181676e-06;-4.332930704762307e-06;-4.427341451990026e-06;-4.5235384270042e-06;-4.619921563771287e-06;-4.71648725975223e-06;-4.812897656244792e-06;-4.911630262908598e-06;-5.007896248670029e-06;-5.106834633549858e-06;-5.205406036982446e-06;-5.304025499892828e-06;-5.4021363572135285e-06;-5.503662752315961e-06;-5.6012798342866406e-06;-5.703154196750736e-06;-5.8041426612710545e-06;-5.90500…
-4.495076889027477e-06;-4.630413914718284e-06;-4.7261924500404374e-06;-4.834829855552359e-06;-4.9381415566419855e-06;-5.042818145543503e-06;-5.137344102005661e-06;-5.252749113750884e-06;-5.34495955103183e-06;-5.463883049140292e-06;-5.569080823920634e-06;-5.675323943595025e-06;-5.763803223036545e-06;-5.891256789174597e-06;-5.973421207664976e-06;-6.108495727503887e-06;-6.219017011795146e-06;-6.3284…
-4.785243421226596e-06;-4.932039158230077e-06;-5.039770239138804e-06;-5.1494066533847525e-06;-5.259283203554682e-06;-5.36935803807445e-06;-5.479304396155981e-06;-5.591817641187065e-06;-5.701609564265035e-06;-5.814345145678619e-06;-5.926725065241469e-06;-6.039155031141397e-06;-6.151074926789214e-06;-6.266745452977828e-06;-6.3781297196331485e-06;-6.494168399321142e-06;-6.609294438608673e-06;-6.7242…
-5.0881524926355905e-06;-5.2484150568763056e-06;-5.358408841813058e-06;-5.480926405046665e-06;-5.5981876895566e-06;-5.716824728566078e-06;-5.825362851323052e-06;-5.954992329852722e-06;-6.061208766914822e-06;-6.1943668290366835e-06;-6.313841971204657e-06;-6.434361717540191e-06;-6.537150768118903e-06;-6.679188578939058e-06;-6.775632334127359e-06;-6.925296902808702e-06;-7.050429067880714e-06;-7.1744…
-5.396307038199927e-06;-5.568693479922534e-06;-5.691734563259566e-06;-5.8157174591515e-06;-5.9399999430702845e-06;-6.064497056612704e-06;-6.188897416692201e-06;-6.316121091888593e-06;-6.440357247225538e-06;-6.567820488283609e-06;-6.694944090513118e-06;-6.822119713061223e-06;-6.948788060150064e-06;-7.079556137736465e-06;-7.205646121064625e-06;-7.336802421963927e-06;-7.4670235663601304e-06;-7.59708…
-5.717169302045961e-06;-5.903657635652728e-06;-6.030162596226037e-06;-6.16746994217554e-06;-6.299595964728587e-06;-6.433109234647524e-06;-6.556580273050232e-06;-6.70136668940978e-06;-6.822510166267867e-06;-6.970835950735346e-06;-7.1055264020794185e-06;-7.241260711598014e-06;-7.359301813669102e-06;-7.51688007357803e-06;-7.628544610930602e-06;-7.79375531210198e-06;-7.93445877691368e-06;-8.074076270…
-6.043257078947978e-06;-6.242507297666552e-06;-6.383295667118053e-06;-6.522537309733594e-06;-6.662143522551509e-06;-6.80198136346929e-06;-6.941759120499636e-06;-7.084628467519721e-06;-7.224232561980517e-06;-7.367359435248541e-06;-7.510167438591007e-06;-7.65302944965903e-06;-7.795391277135613e-06;-7.942216049334557e-06;-8.083955941881487e-06;-8.231188940040506e-06;-8.37746852627426e-06;-8.52357846…
-6.382017752641678e-06;-6.59600177939302e-06;-6.74157325937658e-06;-6.894585252527716e-06;-7.042496459747221e-06;-7.1918070666376535e-06;-7.331137142392841e-06;-7.492018435427394e-06;-7.629015422293231e-06;-7.793447615216116e-06;-7.944296888205139e-06;-8.096189294591497e-06;-8.230430363741755e-06;-8.404511019370843e-06;-8.532343464770878e-06;-8.714062173724866e-06;-8.871303183737082e-06;-9.027446…
-6.725983981528488e-06;-6.9533645483430415e-06;-7.114573664924832e-06;-7.269991575926679e-06;-7.4258446220503625e-06;-7.581946981493854e-06;-7.738030920376095e-06;-7.897486667024738e-06;-8.053387855668444e-06;-8.213119880333634e-06;-8.372558592733331e-06;-8.532053340398302e-06;-8.691059331403784e-06;-8.854905703646328e-06;-9.0132453976073e-06;-9.177519981209687e-06;-9.340827192791622e-06;-9.50395…
-7.082588285292549e-06;-7.325331293226729e-06;-7.492760976642842e-06;-7.662397755024806e-06;-7.827019920121072e-06;-7.99305433037172e-06;-8.149174973087588e-06;-8.3270945858724e-06;-8.48087701957432e-06;-8.662359872157372e-06;-8.830317087683017e-06;-8.999316759934161e-06;-9.150711385504691e-06;-9.342262165185929e-06;-9.487215364192399e-06;-9.686409788108501e-06;-9.861160455850391e-06;-1.003480075…
-7.444378189763344e-06;-7.701149080468012e-06;-7.885688909309608e-06;-8.05820590112555e-06;-8.231234228935204e-06;-8.404530276052787e-06;-8.57785460731767e-06;-8.754843004119057e-06;-8.92797592676034e-06;-9.105260206098327e-06;-9.282281562890057e-06;-9.459361049737393e-06;-9.635967580283556e-06;-9.817806259854996e-06;-9.99370138649208e-06;-1.0175988296266832e-05;-1.0357298204223944e-05;-1.0538409…
-7.818771346909516e-06;-8.09153001076188e-06;-8.28384624893101e-06;-8.471033258423988e-06;-8.653297516042838e-06;-8.836987591703694e-06;-9.010835774709506e-06;-9.206742691264152e-06;-9.37824801195288e-06;-9.577731378109724e-06;-9.76375130353007e-06;-9.950813084412102e-06;-1.0120320568332114e-05;-1.0330315021895393e-05;-1.0493347579323824e-05;-1.0710991297842758e-05;-1.0904229643814323e-05;-1.1096…
-8.198330153793297e-06;-8.485744733846628e-06;-8.696762070542576e-06;-8.887306280802401e-06;-9.078443717631897e-06;-9.269868035039778e-06;-9.46137243080445e-06;-9.656845287860317e-06;-9.84815010591835e-06;-1.004393936505747e-05;-1.0239500967161543e-05;-1.0435122888896014e-05;-1.0630292066854659e-05;-1.083109960285528e-05;-1.1025511572237914e-05;-1.1226787442203803e-05;-1.1427081046151084e-05;-1.1…
-8.59045739100058e-06;-8.894481770252195e-06;-9.11494990791351e-06;-9.320617936814011e-06;-9.521460818149055e-06;-9.72374385253652e-06;-9.916262028978894e-06;-1.0131110811267917e-05;-1.0321281999411535e-05;-1.0539721373677225e-05;-1.0744764461164079e-05;-1.095084890597849e-05;-1.1139434301913422e-05;-1.1368851840808156e-05;-1.1550928160636361e-05;-1.1788000666769936e-05;-1.2000710660683552e-05;-1…
-8.987730330634968e-06;-9.307035348407418e-06;-9.547914144685849e-06;-9.757419070916808e-06;-9.967604858298713e-06;-1.017809747782264e-05;-1.0388727108025053e-05;-1.0603641832160479e-05;-1.0814064265798172e-05;-1.1029316889783881e-05;-1.1244382042206536e-05;-1.1459509826574725e-05;-1.1674209530981917e-05;-1.1894968354613956e-05;-1.2108864395686214e-05;-1.2330111794233015e-05;-1.2550376063786142e-…
-9.397536878228552e-06;-9.734070412215918e-06;-9.9861931128372e-06;-1.0211278326682945e-05;-1.0431641794854048e-05;-1.065346054842932e-05;-1.0865596687647307e-05;-1.110034751286954e-05;-1.131013312653978e-05;-1.1548489682285022e-05;-1.1773522107478132e-05;-1.1999595523140685e-05;-1.2208229675957332e-05;-1.2458055613701619e-05;-1.2660145939303481e-05;-1.2917632680683082e-05;-1.3150804283047442e-05…
-9.812469184739051e-06;-1.0164904765908476e-05;-1.0439266454518412e-05;-1.0668670989101214e-05;-1.0898849818279337e-05;-1.1129356256970587e-05;-1.1360061825883949e-05;-1.159538145808303e-05;-1.1825872823638947e-05;-1.2061552895801357e-05;-1.2297090646443042e-05;-1.2532693492469684e-05;-1.276789741314889e-05;-1.3009595878332637e-05;-1.3243949079309637e-05;-1.3486156550619725e-05;-1.372738446715186…
-1.0239900276970243e-05;-1.0610179779590927e-05;-1.0897555443732112e-05;-1.114308042262463e-05;-1.1383911908334954e-05;-1.162621464486774e-05;-1.1858922269059329e-05;-1.211454096723961e-05;-1.234489517970304e-05;-1.2604135807664105e-05;-1.2850129508646177e-05;-1.3097163993093165e-05;-1.3326823578656445e-05;-1.3598049171629588e-05;-1.3821129626351916e-05;-1.4100022046832056e-05;-1.4354651250895343…
-1.0672437188550848e-05;-1.1059236830701174e-05;-1.1370001191682862e-05;-1.1620823513480333e-05;-1.1871945561252978e-05;-1.212341685774329e-05;-1.237515464083726e-05;-1.2631847894038262e-05;-1.2883365141821046e-05;-1.3140442482517469e-05;-1.3397427661363134e-05;-1.365448057897691e-05;-1.3911168256557468e-05;-1.417480068095615e-05;-1.4430590030130093e-05;-1.4694752136023726e-05;-1.4957942734850956…
-1.111743806387786e-05;-1.152269371825571e-05;-1.1847209809462901e-05;-1.2115541254629178e-05;-1.237779369218036e-05;-1.2641534215280238e-05;-1.2895772436544904e-05;-1.3173230528514859e-05;-1.3425113166216996e-05;-1.370621051343188e-05;-1.3974143230117701e-05;-1.4243116712134354e-05;-1.4494784277533725e-05;-1.4788406766211991e-05;-1.5033459394396306e-05;-1.533475497611741e-05;-1.561184385027584e-…
-1.1567524823072018e-05;-1.1989915390351904e-05;-1.233845610850309e-05;-1.2613635617500012e-05;-1.2886656582289038e-05;-1.3160049333377869e-05;-1.3433781214416273e-05;-1.3712822511552281e-05;-1.3986328263882674e-05;-1.4265778469496774e-05;-1.4545191728066746e-05;-1.4824675577991872e-05;-1.5103832444196585e-05;-1.539039915051918e-05;-1.5668609577343734e-05;-1.5955726939411443e-05;-1.62418853522684…
-1.203004072444162e-05;-1.2471496077610313e-05;-1.2834446252234532e-05;-1.312872223151695e-05;-1.341335409492394e-05;-1.3699491784674226e-05;-1.3976225342159513e-05;-1.4276500077646483e-05;-1.4550876658305554e-05;-1.4854809167163804e-05;-1.514566448080355e-05;-1.5437560759968802e-05;-1.5712224763860564e-05;-1.6029247414172685e-05;-1.6297260222296836e-05;-1.6621962527871194e-05;-1.6922519258199893…
-1.2497622578424467e-05;-1.295682429624171e-05;-1.3344431684273844e-05;-1.3647229099468215e-05;-1.394311023759355e-05;-1.4239386635045869e-05;-1.453608014339983e-05;-1.4838449655662013e-05;-1.5134912245140628e-05;-1.543771672731485e-05;-1.5740544578352477e-05;-1.6043446112241456e-05;-1.6346063530418623e-05;-1.6656570887974702e-05;-1.695819330440214e-05;-1.7269272646397728e-05;-1.757941014417572e-…
-1.2977598753554458e-05;-1.3456470711169152e-05;-1.3859141738143426e-05;-1.4182745672002622e-05;-1.4490721011451432e-05;-1.4800220861394976e-05;-1.5100420158802579e-05;-1.5424494554891502e-05;-1.5722336325968147e-05;-1.605008827365016e-05;-1.6364855646729117e-05;-1.668066443376471e-05;-1.69793192871254e-05;-1.7320751432233108e-05;-1.7612718430478123e-05;-1.7961837145615832e-05;-1.828687607884551e…
-1.346262095441589e-05;-1.3959847404163588e-05;-1.438780475298342e-05;-1.4721726302346641e-05;-1.5041434464631711e-05;-1.5361562332315848e-05;-1.5682190680624136e-05;-1.6008874366085394e-05;-1.632926787422382e-05;-1.665641389946802e-05;-1.698364875701042e-05;-1.7310960657967592e-05;-1.7638035964019644e-05;-1.797349643068471e-05;-1.8299527772914183e-05;-1.8635581963572497e-05;-1.897071599948808e-0…
-1.3960002656078689e-05;-1.4477501477158036e-05;-1.4921173142649837e-05;-1.5277734117545213e-05;-1.5610022596137585e-05;-1.59438552505569e-05;-1.626849639395012e-05;-1.6617359273857274e-05;-1.6939643251339453e-05;-1.729220478958178e-05;-1.7631879606052127e-05;-1.7972596563510244e-05;-1.8296242670733455e-05;-1.8663099753166895e-05;-1.898002099734013e-05;-1.9354571973842497e-05;-1.9705113660708038e…
-1.446241046110704e-05;-1.4998868574920888e-05;-1.546845217510595e-05;-1.5837249908913087e-05;-1.6181757577569212e-05;-1.6526710408880418e-05;-1.6872252531002352e-05;-1.722424217354412e-05;-1.7569546469701898e-05;-1.7922027199319042e-05;-1.8274667419090147e-05;-1.862738834252432e-05;-1.8979924886170105e-05;-1.9341357050695623e-05;-1.969280032126694e-05;-2.00548484174792e-05;-2.0416002670603778e-0…
-1.4977142947413844e-05;-1.5534472239112958e-05;-1.6020417331387532e-05;-1.6413810412218995e-05;-1.677138734299703e-05;-1.7130529134481894e-05;-1.7480593970386383e-05;-1.785524000253753e-05;-1.820294901003294e-05;-1.8581316205212124e-05;-1.8946899811048403e-05;-1.931352659432973e-05;-1.9663170394658122e-05;-2.0056474008797737e-05;-2.0399355642602786e-05;-2.0800360941714756e-05;-2.1177432180666194…
-1.5496881619380827e-05;-1.6073771674927425e-05;-1.65862508141428e-05;-1.699392291694878e-05;-1.7364208242740477e-05;-1.7734965238313485e-05;-1.8106405827576414e-05;-1.8484699076121076e-05;-1.885589985675154e-05;-1.9234714387083214e-05;-1.9613764307212223e-05;-1.9992898922021097e-05;-2.037190610839492e-05;-2.0760334733066702e-05;-2.113819904330259e-05;-2.152726633365205e-05;-2.1915470752806168e-0…
-1.6028910154066934e-05;-1.6627266866481016e-05;-1.715675116876999e-05;-1.7591097710183753e-05;-1.7974944093436584e-05;-1.836037708074134e-05;-1.8736853234541975e-05;-1.9138282971957663e-05;-1.9512405680096137e-05;-1.991758055363374e-05;-2.0310080297715133e-05;-2.07036245964204e-05;-2.108027860571589e-05;-2.1501056540624192e-05;-2.1870910838281194e-05;-2.2299398774405835e-05;-2.270403265568607e-0…
-1.6565924961513115e-05;-1.7184440576809342e-05;-1.7741077534427566e-05;-1.8191868635781233e-05;-1.8588915475474767e-05;-1.898646158118695e-05;-1.9384791128931262e-05;-1.9790391536983013e-05;-2.018848036519104e-05;-2.0594633768185528e-05;-2.1001103750253717e-05;-2.1407662780343056e-05;-2.1814156111933634e-05;-2.223061217558169e-05;-2.2635912788382395e-05;-2.3053030837043823e-05;-2.346932168505942…
-1.71151948142239e-05;-1.775576923522345e-05;-1.833005151968028e-05;-1.880971947614942e-05;-1.922082203700439e-05;-1.9633534043197238e-05;-2.0037414957833836e-05;-2.0466634877824334e-05;-2.0868165843973456e-05;-2.1301156413065132e-05;-2.172158568838769e-05;-2.214306126800542e-05;-2.2547744120861096e-05;-2.2997030403467254e-05;-2.3394875812687232e-05;-2.3851880997465863e-05;-2.4285116947558132e-05…
-1.766943103174543e-05;-1.833075916000903e-05;-1.8932809201355535e-05;-1.9431104027241584e-05;-1.9856008537020514e-05;-2.02813344822887e-05;-2.070754931671273e-05;-2.1141466382209764e-05;-2.1567440727623313e-05;-2.2001944091729586e-05;-2.243685056214839e-05;-2.287185082828956e-05;-2.330685194722185e-05;-2.3752372688584708e-05;-2.418613106157807e-05;-2.4632337752584988e-05;-2.5077757650939343e-05;…
-1.8235887478323382e-05;-1.891986322842049e-05;-1.9540195250269853e-05;-2.0068974309810147e-05;-2.0509086688400513e-05;-2.0950071339326855e-05;-2.138235631431058e-05;-2.1840378858503974e-05;-2.2270318566820606e-05;-2.273213888551377e-05;-2.3181517170757154e-05;-2.3631943914713615e-05;-2.406568040693256e-05;-2.454451534559712e-05;-2.4971376530937077e-05;-2.545793991772317e-05;-2.5920823744196683e-…
-1.8807290386859295e-05;-1.95126113113911e-05;-2.0161322681957217e-05;-2.0709573443588663e-05;-2.1165236150010677e-05;-2.161933848650012e-05;-2.207444081192724e-05;-2.253769001753165e-05;-2.299255329661549e-05;-2.3456423768135e-05;-2.3920789259990884e-05;-2.4385253722154527e-05;-2.4849790452955913e-05;-2.5325419414546576e-05;-2.5788663243740376e-05;-2.6265002825772077e-05;-2.674060079974911e-05;-…
-1.939087870963194e-05;-2.011943273687813e-05;-2.0787059228625147e-05;-2.136644227716436e-05;-2.1839235791174216e-05;-2.2309492554379634e-05;-2.277118678528035e-05;-2.325903040013848e-05;-2.371838530211324e-05;-2.4210055502894974e-05;-2.4689408404509938e-05;-2.516981235675018e-05;-2.5633633488365402e-05;-2.6143063717004915e-05;-2.6599971603783577e-05;-2.711714053269715e-05;-2.7610724469642458e-05…
-1.99793935967525e-05;-2.0729880925850052e-05;-2.1426494845527237e-05;-2.2026020650529567e-05;-2.251635003116621e-05;-2.3000231171701996e-05;-2.348522910805378e-05;-2.39788319616555e-05;-2.4463593578241734e-05;-2.495785440290488e-05;-2.545270759803207e-05;-2.5947665397954683e-05;-2.6442771790556576e-05;-2.6949558862771767e-05;-2.7443322126449577e-05;-2.7950845257870155e-05;-2.8457676781974872e-05…
-2.058005908482113e-05;-2.135436165973681e-05;-2.207052032541397e-05;-2.270182221855496e-05;-2.321133272416162e-05;-2.371186694778157e-05;-2.420398156567944e-05;-2.4722670742977732e-05;-2.5212453297944098e-05;-2.5734999633292732e-05;-2.624535892754898e-05;-2.675677233507776e-05;-2.725171535332811e-05;-2.7792793875492858e-05;-2.828078569366074e-05;-2.882961393659381e-05;-2.9354956690003924e-05;-2.…
-2.1185631245017142e-05;-2.1982451906919753e-05;-2.2728202564265095e-05;-2.3380314753331268e-05;-2.3909474149725834e-05;-2.442414240738108e-05;-2.4940050029831117e-05;-2.5465034105239538e-05;-2.5980709491248184e-05;-2.6506390055987628e-05;-2.703276582724056e-05;-2.755925233119464e-05;-2.8085968704139852e-05;-2.8624970169580745e-05;-2.9150293172411786e-05;-2.9690056966527875e-05;-3.022918401012175…
-2.1803319194546538e-05;-2.2624533905082036e-05;-2.3390455414530456e-05;-2.4074983731346765e-05;-2.4625502099781676e-05;-2.515732505186864e-05;-2.5680877163254078e-05;-2.623144248102625e-05;-2.6752671197138807e-05;-2.7307126081561788e-05;-2.7849529757091642e-05;-2.8392991113020568e-05;-2.8920099555841453e-05;-2.9493885789326467e-05;-3.0014005117869898e-05;-3.05955529240448e-05;-3.115371971775744e…
-2.242589392951939e-05;-2.327020816738542e-05;-2.4066322713919596e-05;-2.477232519053924e-05;-2.5344733106021896e-05;-2.5891202733614808e-05;-2.643904011266119e-05;-2.699643909073105e-05;-2.754404974732925e-05;-2.8102185622507995e-05;-2.8661125076497105e-05;-2.9220181918534427e-05;-2.977955490266544e-05;-3.0351833480957186e-05;-3.090976289860437e-05;-3.148283096944062e-05;-3.205532204290039e-05;-…
-2.3060549644028306e-05;-2.3929833390557137e-05;-2.474674137374071e-05;-2.5485796307551664e-05;-2.6081868720057065e-05;-2.6645997628230548e-05;-2.7202010355233924e-05;-2.7785488519059114e-05;-2.833918799461827e-05;-2.8926590047048877e-05;-2.9502082347756296e-05;-3.0078636434723826e-05;-3.0638960174616763e-05;-3.1246519996464885e-05;-3.179981680820296e-05;-3.241515095013707e-05;-3.300721357218829e…
-2.3700072262981088e-05;-2.459303362989685e-05;-2.5440732174435227e-05;-2.6201921433026754e-05;-2.6822251827923144e-05;-2.7401543057820603e-05;-2.7982336299671634e-05;-2.8573190009754288e-05;-2.9153763548844316e-05;-2.974539653082465e-05;-3.0337947050999235e-05;-3.093062217654832e-05;-3.152370475905507e-05;-3.213032965203792e-05;-3.2721918576139395e-05;-3.332936108459902e-05;-3.393629128586618e-0…
-2.4351641053633884e-05;-2.52701440439776e-05;-2.613925508533123e-05;-2.693412942491849e-05;-2.758055766657735e-05;-2.8178015757980993e-05;-2.8767518278917095e-05;-2.9384952163533527e-05;-2.9972153128640082e-05;-3.059354721517621e-05;-3.120317868349455e-05;-3.1813876617441704e-05;-3.240847190570489e-05;-3.305087769758323e-05;-3.363840840433946e-05;-3.428860222419735e-05;-3.49156390735671e-05;-3.5…
-2.5008056873563193e-05;-2.595081222758431e-05;-2.685130783060169e-05;-2.7668972954813362e-05;-2.8342155539630767e-05;-2.8955294623860566e-05;-2.957007591113615e-05;-3.0195430372858693e-05;-3.081000055889754e-05;-3.1436178712953794e-05;-3.206339400303465e-05;-3.269074171285569e-05;-3.331859328168633e-05;-3.3960640218982355e-05;-3.458694820250919e-05;-3.5229841902924225e-05;-3.5872292964448306e-05…
-2.5676484059462092e-05;-2.6645349803947747e-05;-2.7567873436758614e-05;-2.841985255820274e-05;-2.9121694310145226e-05;-2.9753510851714325e-05;-3.0377538441943735e-05;-3.102997713319178e-05;-3.165171649173459e-05;-3.230815376872316e-05;-3.295298128922409e-05;-3.359888056352926e-05;-3.4228810074852885e-05;-3.490714076880639e-05;-3.552996826695855e-05;-3.621610172329557e-05;-3.687919785704898e-05;-…
-2.6349738405451063e-05;-2.7343427904675667e-05;-2.8297926572704725e-05;-2.9173349229810333e-05;-2.990456975658259e-05;-3.0552589007257134e-05;-3.120239664000906e-05;-3.186330410538423e-05;-3.2512910897537625e-05;-3.317468860111606e-05;-3.383762872888147e-05;-3.4500709723382045e-05;-3.5164396112019546e-05;-3.5842947396978495e-05;-3.6505040499972445e-05;-3.7184468787047336e-05;-3.786352912312685e-…
-2.7034969313929533e-05;-2.8055334620479114e-05;-2.9032473321301914e-05;-2.9942835181374125e-05;-3.0705142766005444e-05;-3.1372549758997566e-05;-3.203214383213794e-05;-3.272064266926611e-05;-3.3377963541277143e-05;-3.4070501498779174e-05;-3.475158834216949e-05;-3.5433752872179514e-05;-3.610008574964296e-05;-3.681542687426489e-05;-3.747462059071257e-05;-3.8197780305650545e-05;-3.889802748651713e-0…
-2.772500751944147e-05;-2.8770764617116076e-05;-2.978046529717912e-05;-3.0714919731906796e-05;-3.15079517228173e-05;-3.219316859794509e-05;-3.287904703517983e-05;-3.357656603123826e-05;-3.4262255626062084e-05;-3.4960693612587326e-05;-3.5660425054217064e-05;-3.636030647833757e-05;-3.706090001115654e-05;-3.7777044567402565e-05;-3.84759954033163e-05;-3.919304835969545e-05;-3.990981311445264e-05;-4.0…
-2.842698748635842e-05;-2.9499982455610982e-05;-3.053293163871692e-05;-3.1502946768549346e-05;-3.2327821900541214e-05;-3.3034614524781e-05;-3.3730822674494124e-05;-3.4456443293063115e-05;-3.515039505767573e-05;-3.588009756355702e-05;-3.659851343131488e-05;-3.731801359952832e-05;-3.802182550026291e-05;-3.877526922755373e-05;-3.947190516637673e-05;-4.0233184473495005e-05;-4.0971681218174776e-05;-4.…
-2.913375489353148e-05;-3.023270633318918e-05;-3.1298800907264545e-05;-3.229355393555987e-05;-3.314982370982947e-05;-3.387677334529488e-05;-3.459977324666709e-05;-3.533496861826668e-05;-3.60577934925686e-05;-3.679395889543728e-05;-3.753155458004601e-05;-3.826931006833867e-05;-3.900788960615755e-05;-3.976272302433783e-05;-4.0499610806577666e-05;-4.1255385250622375e-05;-4.201095634618747e-05;-4.276…
-2.9852429263566355e-05;-3.0979177284032584e-05;-3.206912529589247e-05;-3.310005679472696e-05;-3.398883718780836e-05;-3.473976701158795e-05;-3.547364305316637e-05;-3.623745342774609e-05;-3.696909176594654e-05;-3.7737029109754566e-05;-3.849385017854344e-05;-3.9251762879568186e-05;-3.9994136020185e-05;-4.078678121216789e-05;-4.1521942001040605e-05;-4.23224409930134e-05;-4.310029262021947e-05;-4.387…
-3.057587122350924e-05;-3.172913703414081e-05;-3.2852810313662716e-05;-3.390912131646944e-05;-3.482996283882866e-05;-3.56035291433999e-05;-3.6364707411037395e-05;-3.713865036381002e-05;-3.789966931765063e-05;-3.867463571437e-05;-3.945117506868674e-05;-4.022788479054447e-05;-4.100553577632808e-05;-4.1800160361015976e-05;-4.257607094964124e-05;-4.337167048336632e-05;-4.416715666822199e-05;-4.496209…
-3.1311185350458125e-05;-3.249280309370775e-05;-3.3640931207509116e-05;-3.473403473648915e-05;-3.568805038680678e-05;-3.648813367725151e-05;-3.7260737689749746e-05;-3.8063812177181186e-05;-3.883419911513074e-05;-3.9641448052563206e-05;-4.043775701925029e-05;-4.1235165705378124e-05;-4.201718890802464e-05;-4.285014116401191e-05;-4.362491610127099e-05;-4.4465741678181004e-05;-4.5284060357369244e-05;…
-3.20512472235465e-05;-3.3259940714804036e-05;-3.444237043519707e-05;-3.556149135227011e-05;-3.654823072306925e-05;-3.737356244134962e-05;-3.817398226217722e-05;-3.898775040599319e-05;-3.9788028606210654e-05;-4.0602876063079985e-05;-4.141944505668192e-05;-4.223619576213303e-05;-4.3054010267270735e-05;-4.388953508446627e-05;-4.470556103348634e-05;-4.5542096091117755e-05;-4.6378612989072745e-05;-4.…
-3.2803146470618977e-05;-3.404074388650099e-05;-3.524822629669969e-05;-3.6404750072699724e-05;-3.74253231551763e-05;-3.827984115280799e-05;-3.909223952153335e-05;-3.9935658904564716e-05;-4.074586285730032e-05;-4.1593506655066296e-05;-4.243039278214101e-05;-4.326838750933089e-05;-4.4091156248162915e-05;-4.4965527952452746e-05;-4.578101305459604e-05;-4.66632789726949e-05;-4.7523183773245874e-05;-4.…
-3.3559773626792844e-05;-3.4825001384226826e-05;-3.606735819947452e-05;-3.7250533523227615e-05;-3.830448900170518e-05;-3.9186999988241735e-05;-4.002773087663761e-05;-4.088240826941627e-05;-4.1723017293500765e-05;-4.2578832410656176e-05;-4.3436523601572184e-05;-4.4294408667452925e-05;-4.5153485438421075e-05;-4.603102636344879e-05;-4.688826696851954e-05;-4.776685486546437e-05;-4.864552502504528e-05…
-3.432820336691002e-05;-3.5622883678806005e-05;-3.68908874957121e-05;-3.811207228520338e-05;-3.9200517136290635e-05;-4.011501632762042e-05;-4.096828178695798e-05;-4.1853133318228006e-05;-4.270422913371413e-05;-4.359335761476004e-05;-4.447191677612386e-05;-4.535159425036486e-05;-4.621621069840397e-05;-4.713312106837632e-05;-4.799041911796274e-05;-4.8915246038846017e-05;-4.9817862979666874e-05;-5.0…
-3.510134118597215e-05;-3.642420306630098e-05;-3.77276505435492e-05;-3.897611731293921e-05;-4.009859931405285e-05;-4.1043968804926785e-05;-4.1926086645714615e-05;-4.28227638375835e-05;-4.370478171790469e-05;-4.460265767473039e-05;-4.550257025541789e-05;-4.640268973192672e-05;-4.730413423733832e-05;-4.8224814003146596e-05;-4.9124375349669056e-05;-5.00461403319027e-05;-5.0968093276167176e-05;-5.188…
-3.5886246802065284e-05;-3.7239106502175955e-05;-3.856879174657442e-05;-3.9855870859526755e-05;-4.101349396888924e-05;-4.199378635675347e-05;-4.2888998033327884e-05;-4.381637547969922e-05;-4.470944448323438e-05;-4.5641154072338084e-05;-4.6562488799469365e-05;-4.748495242352691e-05;-4.839252549990732e-05;-4.93531006345232e-05;-5.025332122847683e-05;-5.1221836768678e-05;-5.216829886822798e-05;-5.31…
-3.6675840673980526e-05;-3.8057429800393834e-05;-3.942312441458876e-05;-4.0738112209035366e-05;-4.19304232971417e-05;-4.2944596179149153e-05;-4.386918327092816e-05;-4.48089573487341e-05;-4.573346861712485e-05;-4.667450521803397e-05;-4.761774506173226e-05;-4.856120571936914e-05;-4.9506130197414675e-05;-5.047107844328005e-05;-5.141407345490603e-05;-5.238014674878004e-05;-5.3346519025556434e-05;-5.4…
-3.747716755929106e-05;-3.888929640395589e-05;-4.028181600176189e-05;-4.163601528558187e-05;-4.286411528901649e-05;-4.391623210981935e-05;-4.4854522086998485e-05;-4.5825525774244715e-05;-4.676165581322573e-05;-4.773704958296182e-05;-4.870226911145921e-05;-4.966862903200817e-05;-5.062027444961626e-05;-5.162564737832371e-05;-5.256990697664691e-05;-5.35832457576543e-05;-5.457469308439848e-05;-5.5564…
-3.828316288448635e-05;-3.972456564198137e-05;-4.11536567705423e-05;-4.2536387703884636e-05;-4.3799822585991996e-05;-4.488835704260918e-05;-4.585708739963099e-05;-4.6841062031851526e-05;-4.7809157764596725e-05;-4.879446148523324e-05;-4.978214119274614e-05;-5.0770056569690166e-05;-5.1759580076024016e-05;-5.276993339671757e-05;-5.3757481884318534e-05;-5.476900174684903e-05;-5.578093697946212e-05;-5…
-3.910085644286616e-05;-4.057333744791685e-05;-4.202983722486632e-05;-4.345237505837196e-05;-4.47522427309496e-05;-4.5879761269879646e-05;-4.686458475431038e-05;-4.7880321612435775e-05;-4.886060710176201e-05;-4.9880794819131474e-05;-5.089101513593531e-05;-5.1902388291386286e-05;-5.289922860520714e-05;-5.39505393375801e-05;-5.493996131280122e-05;-5.599926501183672e-05;-5.7036844735474123e-05;-5.80…
-3.992319863253192e-05;-4.142549466328371e-05;-4.291912458081094e-05;-4.437081329530038e-05;-4.570665881428454e-05;-4.68712772109152e-05;-4.7889261458954444e-05;-4.891854694134943e-05;-4.993132480492275e-05;-5.09620088391391e-05;-5.199524778641028e-05;-5.3028738236707904e-05;-5.4063986693161516e-05;-5.512088868897272e-05;-5.6154117400467967e-05;-5.721222917051582e-05;-5.8270878109420005e-05;-5.93…
-4.075720427874523e-05;-4.2291113714892536e-05;-4.381273239126735e-05;-4.5304819678699276e-05;-4.667773792797656e-05;-4.788201349502713e-05;-4.891891626277379e-05;-4.998049987145059e-05;-5.100604183904833e-05;-5.207214001223294e-05;-5.312848390297302e-05;-5.418599407142801e-05;-5.5229158727020916e-05;-5.632755430253123e-05;-5.7363268989287244e-05;-5.8469686390223656e-05;-5.9554552833052976e-05;-6…
-4.159583875513723e-05;-4.3160100953902295e-05;-4.4719404826920274e-05;-4.624125848725007e-05;-4.7650793615095135e-05;-4.889284654964524e-05;-4.9965767777873126e-05;-5.1041481078693186e-05;-5.210004537504856e-05;-5.317722968142258e-05;-5.425715406663658e-05;-5.533734680790564e-05;-5.6419453050702066e-05;-5.7524054376943635e-05;-5.8604097046611114e-05;-5.970995319552175e-05;-6.081647376937811e-05;…
-4.244610191516303e-05;-4.404250930341739e-05;-4.56303784888062e-05;-4.7193218653875686e-05;-4.864046251315031e-05;-4.992284175273072e-05;-5.10176443025233e-05;-5.212619493660083e-05;-5.31981010690211e-05;-5.431123299421528e-05;-5.5414830090635255e-05;-5.6519607937921994e-05;-5.761023331997326e-05;-5.875686785784329e-05;-5.9840012602542534e-05;-6.099469964690416e-05;-6.212801433526941e-05;-6.3259…
-4.3300974111905466e-05;-4.492826862145937e-05;-4.6554374503195e-05;-4.814759279056674e-05;-4.963208862164168e-05;-5.095291853606355e-05;-5.2086734683651246e-05;-5.3209999489546044e-05;-5.431546120211673e-05;-5.544027255120262e-05;-5.65680154426356e-05;-5.769604460453596e-05;-5.882614843328571e-05;-5.997960685060952e-05;-6.110760424920911e-05;-6.226236443229597e-05;-6.341792179990674e-05;-6.45728…
-4.416744022324088e-05;-4.5827408330367017e-05;-4.748265251846136e-05;-4.9117441498435485e-05;-5.0640278120041066e-05;-5.2002099359052135e-05;-5.316089716296856e-05;-5.431754183860675e-05;-5.5436926527254925e-05;-5.659822233615362e-05;-5.7750209164204885e-05;-5.8903392292596047e-05;-6.0042621774170086e-05;-6.123865652394832e-05;-6.237037573515993e-05;-6.357449557387557e-05;-6.475742729037717e-05;…
-4.5038495585630223e-05;-4.672988179223928e-05;-4.842391061743586e-05;-5.008968572366305e-05;-5.165040546803644e-05;-5.305134653635554e-05;-5.4252290640136546e-05;-5.5424237402474e-05;-5.65777142425878e-05;-5.775128626459965e-05;-5.892798764891149e-05;-6.010499432206684e-05;-6.128424254922255e-05;-6.248772297441124e-05;-6.366482295978531e-05;-6.486965406830832e-05;-6.607542067105303e-05;-6.728050…
-4.592111009759505e-05;-4.7645694931600677e-05;-4.936943149502668e-05;-5.107735773485013e-05;-5.267704638349028e-05;-5.411963965790634e-05;-5.534880340852305e-05;-5.655467592969548e-05;-5.772266031743543e-05;-5.89332570251104e-05;-6.013477705344281e-05;-6.133751005078103e-05;-6.252649404298335e-05;-6.377309743554764e-05;-6.495454263481982e-05;-6.620926568042048e-05;-6.744299051657594e-05;-6.86751…
-4.680829408290502e-05;-4.8564824611831954e-05;-5.032789019159862e-05;-5.206740681324748e-05;-5.370560579004087e-05;-5.5187983898928285e-05;-5.6462564338564e-05;-5.7684330320120776e-05;-5.888694677379088e-05;-6.011042000667686e-05;-6.133722683760123e-05;-6.256435912292808e-05;-6.379390562365317e-05;-6.504858018084044e-05;-6.627593774894546e-05;-6.753201396253548e-05;-6.878916957725845e-05;-7.0045…
-4.770700245694698e-05;-4.94972532626056e-05;-5.129059244779138e-05;-5.307283689424626e-05;-5.4750628940367136e-05;-5.62753159922438e-05;-5.758149184648983e-05;-5.8837732851859316e-05;-6.00554448799949e-05;-6.131648643316376e-05;-6.256869012201635e-05;-6.382212461124786e-05;-6.50620206133041e-05;-6.636036831229566e-05;-6.75926981854073e-05;-6.889920216467205e-05;-7.018490357403141e-05;-7.14690501…
-4.8610260534734205e-05;-5.0432981245778235e-05;-5.226619026247543e-05;-5.4080625595043004e-05;-5.579755122582337e-05;-5.7362683965474614e-05;-5.871768470567883e-05;-5.999041402770456e-05;-6.124330140279986e-05;-6.25178233407104e-05;-6.379588958814673e-05;-6.507430264659445e-05;-6.635530840904912e-05;-6.766235648137361e-05;-6.894113381774652e-05;-7.024963665728094e-05;-7.15593684496356e-05;-7.286…
-4.952500824473535e-05;-5.1381967499143424e-05;-5.3246012421222415e-05;-5.51037485171249e-05;-5.6860887430327304e-05;-5.84689817010873e-05;-5.985909152093985e-05;-6.116684853110984e-05;-6.243542298674727e-05;-6.374806031243847e-05;-6.505210516293358e-05;-6.635739985205557e-05;-6.764937250181e-05;-6.90006474555031e-05;-7.028502790415167e-05;-7.16444979112076e-05;-7.298336676292674e-05;-7.432067071…
-5.044428589714638e-05;-5.23342358802174e-05;-5.4238687882378105e-05;-5.612921161450802e-05;-5.792610341671924e-05;-5.957530007320939e-05;-6.101737782497542e-05;-6.234255549070787e-05;-6.3646851964568e-05;-6.49735771067864e-05;-6.630406380636313e-05;-6.76349199091368e-05;-6.896855308525572e-05;-7.032916136702399e-05;-7.16605278987602e-05;-7.302264627976872e-05;-7.438614885809918e-05;-7.5748931731…
-5.137501842973012e-05;-5.329972183789877e-05;-5.523556847564919e-05;-5.7169962154084095e-05;-5.9007683496574706e-05;-6.070049011977076e-05;-6.217920978518653e-05;-6.354174438889336e-05;-6.48623229530669e-05;-6.622771400807669e-05;-6.758476461232453e-05;-6.89430853451607e-05;-7.02883064704208e-05;-7.169369896446897e-05;-7.303130315884021e-05;-7.444493170917427e-05;-7.583816634251817e-05;-7.722982…
-5.231026115180876e-05;-5.426847272253665e-05;-5.624526011982403e-05;-5.821303442755985e-05;-6.00911240079936e-05;-6.182568555589956e-05;-6.335712889632972e-05;-6.474019888993862e-05;-6.609704955789673e-05;-6.747713945871242e-05;-6.886121476231545e-05;-7.024568334208496e-05;-7.163311929936102e-05;-7.30484818492556e-05;-7.443361429803546e-05;-7.585054458519426e-05;-7.726902005552545e-05;-7.8686764…
-5.325692400664812e-05;-5.525040049712971e-05;-5.725913768794999e-05;-5.9271347366543314e-05;-6.119087878662515e-05;-6.296969458065167e-05;-6.453848564402849e-05;-6.596213923515263e-05;-6.733587053100177e-05;-6.875518035140616e-05;-7.016640844266319e-05;-7.157892824969522e-05;-7.297857691962952e-05;-7.443928462986817e-05;-7.583129306126125e-05;-7.73002801457913e-05;-7.874908642469214e-05;-8.01963…
-5.4208077306644484e-05;-5.6235576002022716e-05;-5.8285784060223724e-05;-6.033196360130039e-05;-6.229247464960634e-05;-6.411369374470967e-05;-6.573587321910754e-05;-6.718340561447778e-05;-6.859396253766636e-05;-7.002858585550585e-05;-7.146742508104207e-05;-7.290668278237127e-05;-7.434910415483782e-05;-7.582042244829178e-05;-7.726050488257302e-05;-7.873345094333108e-05;-8.020810896346689e-05;-8.16…
-5.5170615996771294e-05;-5.723388771732034e-05;-5.9316597152241344e-05;-6.140777372747051e-05;-6.341033495307312e-05;-6.527644841390215e-05;-6.693667721625596e-05;-6.842816245047322e-05;-6.985620209141208e-05;-7.133060284207225e-05;-7.279718734488951e-05;-7.426508649407966e-05;-7.572034907060279e-05;-7.723757711583775e-05;-7.868517764927844e-05;-8.021073078840998e-05;-8.171632215600572e-05;-8.322…
-5.613762539645099e-05;-5.8235429970515356e-05;-6.036013680657118e-05;-6.248586871474431e-05;-6.453001699698044e-05;-6.643917796901831e-05;-6.815345547816557e-05;-6.967230562891379e-05;-7.113772788292789e-05;-7.262806043037538e-05;-7.412284611244739e-05;-7.561807684315436e-05;-7.711667358331765e-05;-7.864515656587587e-05;-8.01413804540759e-05;-8.167155371330867e-05;-8.320361154797561e-05;-8.47349…
-5.711598544856586e-05;-5.9250067761835365e-05;-6.140782398056887e-05;-6.35791108221111e-05;-6.566591365436054e-05;-6.762060494831684e-05;-6.937362902750043e-05;-7.0939943948576e-05;-7.242345458721587e-05;-7.395412561206538e-05;-7.547725269323718e-05;-7.700171874166885e-05;-7.85137889316617e-05;-8.008874992732449e-05;-8.159313785504784e-05;-8.317647215363324e-05;-8.474006968772441e-05;-8.63020686…
-5.809879648352095e-05;-6.0267918903063156e-05;-6.246819548013592e-05;-6.467461935954962e-05;-6.680361271177196e-05;-6.880199155723151e-05;-7.060972024543271e-05;-7.220702900252785e-05;-7.372848272654531e-05;-7.527570752083932e-05;-7.682762946190496e-05;-7.83800244449193e-05;-7.993599387619659e-05;-8.152285801740148e-05;-8.307642228160622e-05;-8.466504177681628e-05;-8.625572435336132e-05;-8.78456…
-5.909292343830437e-05;-6.1298824917577e-05;-6.353269530360067e-05;-6.578522824872035e-05;-6.795747655554906e-05;-7.000201751212558e-05;-7.18491856274915e-05;-7.349761388382984e-05;-7.50377652613004e-05;-7.662589313404749e-05;-7.8206756253983e-05;-7.978898409993466e-05;-8.135906300790517e-05;-8.299297712016495e-05;-8.455535521555714e-05;-8.619769341833108e-05;-8.782052588732e-05;-8.94417531223928…
-6.009148165826459e-05;-6.23329270985812e-05;-6.460983722115756e-05;-6.68980851407506e-05;-6.911312346264336e-05;-7.120198783759812e-05;-7.310451207333173e-05;-7.478770599932869e-05;-7.636636444563028e-05;-7.797167175957633e-05;-7.958192708153326e-05;-8.1192684907188e-05;-8.280723177678729e-05;-8.445370112452348e-05;-8.606581219465796e-05;-8.771410463165353e-05;-8.936464459622676e-05;-9.101441552…
-6.110132107068875e-05;-6.338004349564354e-05;-6.569108827132328e-05;-6.802599561929682e-05;-7.02848853290942e-05;-7.24205394338096e-05;-7.436319156225531e-05;-7.610130261940108e-05;-7.769927161507347e-05;-7.934605019032144e-05;-8.098585015484302e-05;-8.262704209029922e-05;-8.425633827148709e-05;-8.595043327182376e-05;-8.757201184382791e-05;-8.927458439132355e-05;-9.095788831064014e-05;-9.2639581…
-6.211557203983402e-05;-6.443033888051076e-05;-6.678493918954272e-05;-6.915613567749308e-05;-7.145841092603897e-05;-7.363902013902755e-05;-7.563767550533905e-05;-7.741446708486264e-05;-7.905151066875616e-05;-8.071609808205977e-05;-8.238589127825812e-05;-8.405621795702092e-05;-8.573055448926759e-05;-8.743786072456963e-05;-8.910973259303386e-05;-9.08189324020905e-05;-9.253057017631653e-05;-9.424143…
-6.314106947947608e-05;-6.549360783199015e-05;-6.788288005373935e-05;-7.030128256031956e-05;-7.264800165562182e-05;-7.487602404292057e-05;-7.691549137148197e-05;-7.875114072066727e-05;-8.04081114022828e-05;-8.21147418670727e-05;-8.381468687964461e-05;-8.551605264324817e-05;-8.720578215717825e-05;-8.896129347742143e-05;-9.064329042541118e-05;-9.240733551036143e-05;-9.415235519938099e-05;-9.5895758…
-6.417095877675001e-05;-6.656003859748125e-05;-6.899337856556374e-05;-7.144864060377228e-05;-7.383933678696326e-05;-7.611294179191039e-05;-7.820905507816671e-05;-8.008703733463882e-05;-8.178398804245094e-05;-8.350906049355945e-05;-8.523960348133483e-05;-8.697071249707125e-05;-8.87060584472767e-05;-9.04754409397e-05;-9.220829521657049e-05;-9.397964460917981e-05;-9.575362844742442e-05;-9.7526828939…
-6.521205982810577e-05;-6.763940228809199e-05;-7.010794784156749e-05;-7.261095871348655e-05;-7.50466872247082e-05;-7.736832467090269e-05;-7.950592958887912e-05;-8.144464836236167e-05;-8.316399502075304e-05;-8.493168594704786e-05;-8.669299166196957e-05;-8.845574849296014e-05;-9.020713495800386e-05;-9.202530574641792e-05;-9.376894661612175e-05;-9.559571024095182e-05;-9.74036978810236e-05;-9.9210065…
-6.625753304752996e-05;-6.872191062397435e-05;-7.123503255056014e-05;-7.377546956917298e-05;-7.625576273976166e-05;-7.862360612894139e-05;-8.081849532283437e-05;-8.280043243733805e-05;-8.456322097034869e-05;-8.634999080942991e-05;-8.814250298380018e-05;-8.993561534822822e-05;-9.17331980577751e-05;-9.356590392203086e-05;-9.53609698915306e-05;-9.719571891846677e-05;-9.90333049664473e-05;-0.00010087…
-6.731418331032853e-05;-6.981731125160885e-05;-7.236616884694503e-05;-7.495489373645643e-05;-7.748080373566205e-05;-7.989729465191708e-05;-8.213435074295723e-05;-8.417770218260354e-05;-8.596662972021693e-05;-8.779659711735209e-05;-8.962048669291383e-05;-9.144585938502988e-05;-9.326013403292537e-05;-9.514221521025102e-05;-9.694873324963514e-05;-9.883946928391054e-05;-0.0001007116849763366;-0.00010…
-6.837518606131811e-05;-7.09158393609896e-05;-7.350977836764206e-05;-7.613649223961204e-05;-7.870755048890396e-05;-8.117086648594575e-05;-8.346584076557438e-05;-8.555313013853309e-05;-8.738926996753125e-05;-8.923895700837191e-05;-9.109466529462231e-05;-9.2951009600632e-05;-9.481206405089374e-05;-9.670934820227128e-05;-9.85678628780271e-05;-0.00010046726948615091;-0.00010236972183824991;-0.0001042…
-6.94473311508382e-05;-7.202721913705268e-05;-7.465742030413241e-05;-7.733295730359211e-05;-7.9950212898309e-05;-8.24627873236696e-05;-8.48005993578875e-05;-8.694997640908231e-05;-8.881614626827795e-05;-9.070961363530492e-05;-9.259731778683066e-05;-9.448653874209701e-05;-9.636494047234731e-05;-9.831219078771912e-05;-0.00010018282700274448;-0.00010213879724048979;-0.00010407650906436466;-0.0001060…
-7.052380905851794e-05;-7.314170923671284e-05;-7.581749326239567e-05;-7.853157829808368e-05;-8.119456174977045e-05;-8.37545762027084e-05;-8.615093592871172e-05;-8.834496581259641e-05;-9.026226635148893e-05;-9.217609792446657e-05;-9.409623683183512e-05;-9.601704930793344e-05;-9.79428181753422e-05;-9.99059433863265e-05;-0.00010182915156782339;-0.00010379448165813166;-0.00010576307241597918;-0.00010…
-7.161139460590443e-05;-7.426901038645633e-05;-7.698157947022006e-05;-7.974501910670725e-05;-8.245477643377932e-05;-8.506465602824107e-05;-8.750451995437394e-05;-8.97613062533259e-05;-9.171267590994302e-05;-9.367087428890146e-05;-9.562363134274236e-05;-9.757794062623107e-05;-9.952171606149794e-05;-0.00010153540214939282;-0.00010347140536081044;-0.00010549387957890377;-0.00010749836365005119;-0.00…
-7.270329331142612e-05;-7.539940470718641e-05;-7.81580545035917e-05;-8.09605974454066e-05;-8.371665824944066e-05;-8.637458862380536e-05;-8.887362533154204e-05;-9.117577471617344e-05;-9.318234150286685e-05;-9.516155250844526e-05;-9.714736418434174e-05;-9.913388874964487e-05;-0.00010112562246131791;-0.00010315585941878495;-0.00010514501374840405;-0.00010717754123468314;-0.00010921355056635142;-0.00…
-7.380626496400769e-05;-7.654256947004514e-05;-7.933852362583746e-05;-8.219094885581491e-05;-8.499435607529783e-05;-8.770275411292069e-05;-9.024595705053148e-05;-9.261152694851852e-05;-9.465635009119893e-05;-9.668051812083128e-05;-9.869957406881135e-05;-0.00010072021946386564;-0.00010273062300583284;-0.00010481201944350838;-0.00010681464634414553;-0.00010890490236122426;-0.00011097744289165101;-0…
-7.491353012486845e-05;-7.768881025698128e-05;-8.053133938389519e-05;-8.342341940097428e-05;-8.627370172748453e-05;-8.903075709943873e-05;-9.163375349121176e-05;-9.40453920837571e-05;-9.614962695671628e-05;-9.81954599193846e-05;-0.00010024819420406274;-0.00010230168252375272;-0.00010436063931359096;-0.00010645926667649491;-0.00010851562769704408;-0.00011061663456503555;-0.00011272135076475414;-0.…
-7.603183354647662e-05;-7.884778088690978e-05;-8.172813007586466e-05;-8.467061627987845e-05;-8.75688135689764e-05;-9.037693493104189e-05;-9.302475516276667e-05;-9.550047372148682e-05;-9.764730042604105e-05;-9.973868439595308e-05;-0.00010182529295026934;-0.00010391353001419416;-0.00010599182389990652;-0.00010814221326533253;-0.00011021272847787566;-0.00011237205221375716;-0.0001145139415716287;-0.…
-7.7154410836838e-05;-8.000981039987183e-05;-8.293722522057832e-05;-8.59199139035072e-05;-8.886555393675683e-05;-9.17229349862741e-05;-9.443116492360094e-05;-9.695365313832139e-05;-9.916425440845562e-05;-0.00010127795953111529;-0.00010339887401280225;-0.00010552058555405291;-0.00010764803151931611;-0.00010981633597687185;-0.00011194117218961564;-0.0001141119485567009;-0.00011628666810509535;-0.00…
-7.828799170812669e-05;-8.118452916568241e-05;-8.415027615014584e-05;-8.718389112756545e-05;-9.017801067460957e-05;-9.30870518428216e-05;-9.584075880666224e-05;-9.842798179015648e-05;-0.00010068565868904538;-0.00010284551259431657;-0.00010500093524289912;-0.00010715802736312286;-0.00010930548172180466;-0.00011152615465209249;-0.00011366583078737178;-0.00011589551632299417;-0.00011810805509313798;…
-7.942582681913511e-05;-8.23622896795117e-05;-8.537558935623512e-05;-8.844995071180756e-05;-9.149207664419308e-05;-9.445097564828068e-05;-9.726570414420883e-05;-9.99003930935588e-05;-0.00010222583743770581;-0.00010440911739923856;-0.0001065994774698381;-0.00010879067955832811;-0.00011098788871681012;-0.00011322716504729818;-0.0001154217529706136;-0.0001176635971461474;-0.00011990962477113899;-0.0…
-8.057463083790128e-05;-8.355269886521395e-05;-8.660483920420538e-05;-8.973064316800365e-05;-9.282180916647224e-05;-9.58329582162017e-05;-9.86938124978647e-05;-0.00010139388636398141;-0.00010376829772622494;-0.00010600070101621155;-0.00010822620707922497;-0.00011045342553063047;-0.00011267131844169874;-0.00011496357369277241;-0.00011717369140929388;-0.00011947504104795317;-0.00012175953809368315;…
-8.1727669478009e-05;-8.474613267011318e-05;-8.78463091594986e-05;-9.10133996055167e-05;-9.415313163160956e-05;-9.721473245757495e-05;-0.00010013721566904338;-0.00010288544715501763;-0.0001053284351691722;-0.00010758833665757244;-0.00010984941556976142;-0.00011211138344761537;-0.00011437963779627788;-0.00011669118892736676;-0.00011895681315692238;-0.00012127103170415128;-0.00012358968044347133;-0…
-8.289164235951466e-05;-8.595217457525354e-05;-8.909169661996587e-05;-9.231074219153958e-05;-9.550007083412061e-05;-9.861450742769376e-05;-0.00010158376075297451;-0.00010439802264480037;-0.00010689070184404205;-0.00010920394482888672;-0.00011150081151508317;-0.00011379943551718793;-0.00011608905306810813;-0.00011845419757421224;-0.00012073604563752717;-0.00012311036996594528;-0.000125468142490707…
-8.405983025480205e-05;-8.716122397712754e-05;-9.034926202576002e-05;-9.361013038587494e-05;-9.684858069650492e-05;-0.00010001405879526653;-0.00010304554401551313;-0.00010590865052107652;-0.00010847057890173506;-0.00011081567693731983;-0.00011314875586012469;-0.00011548277274230016;-0.00011782336231431057;-0.0001202084993817196;-0.000122546452648993;-0.00012493436044524344;-0.00012732695170717306…
-8.523891773209663e-05;-8.838284091713075e-05;-9.161072580646896e-05;-9.492405801049947e-05;-9.821265748319505e-05;-0.00010143155286322685;-0.00010451044809044024;-0.0001074402258277645;-0.00011005256485391381;-0.00011245537599241665;-0.00011482488845525462;-0.00011719620522915384;-0.000119558841573047;-0.00012199819050599736;-0.00012435306584781427;-0.00012680168379694044;-0.0001292340574056804;…
-8.642220062659531e-05;-8.960744823792804e-05;-9.288432537789057e-05;-9.624001287648376e-05;-9.957828565286483e-05;-0.00010284880805230698;-0.00010599053370332244;-0.00010896983838389339;-0.00011165209416260354;-0.00011409127076534713;-0.00011649763884103913;-0.00011890499597306455;-0.00012131921889621467;-0.0001237792613038131;-0.000126190844536049;-0.000128653764834415;-0.00013112162846005214;-…
-8.76163484508393e-05;-9.084458254443925e-05;-9.416180420059786e-05;-9.757046045995267e-05;-0.00010095943093622648;-0.00010428394791899759;-0.00010747371903145495;-0.00011052033110227973;-0.00011325371211162284;-0.00011575512693076689;-0.00011819857832565404;-0.00012064388315211424;-0.0001230808405665417;-0.00012559571739619916;-0.000128024925174726;-0.0001305491640818146;-0.00013305747284364473;…
-8.881467210685646e-05;-9.208469012249493e-05;-9.545137666696565e-05;-9.890291692407068e-05;-0.00010234210833196943;-0.0001057188336303423;-0.00010897202925537017;-0.00011206884593035377;-0.00011487280635405725;-0.0001174152506813202;-0.00011989620508289907;-0.00012237820179921539;-0.00012486736435495514;-0.00012740363983549998;-0.0001298901622163121;-0.0001324294267080105;-0.00013497390103421695…
-9.002382604764628e-05;-9.333728414372318e-05;-9.674480926780263e-05;-0.00010024981939847798;-0.00010374025303344484;-0.00010717154600232398;-0.00011047341810085641;-0.00011363817365295466;-0.0001164939689934864;-0.00011910333022418972;-0.00012162202176620767;-0.00012414261804425585;-0.00012665520699050713;-0.0001292469435457747;-0.0001317517972065874;-0.0001343529928778242;-0.0001369385793892479…
-9.123713624608956e-05;-9.459283433410256e-05;-9.805029337299086e-05;-0.00010159871239925611;-0.00010513991058320324;-0.00010862398894256711;-0.00011198987519865046;-0.00011520550834302106;-0.00011813254085278011;-0.00012078774933173236;-0.00012334459532089352;-0.00012590253910369121;-0.00012846795578666726;-0.00013108180046306688;-0.00013364457949356886;-0.00013626152837084503;-0.000138883960293…
-9.246124209178306e-05;-9.586083043516517e-05;-9.935961850282778e-05;-0.00010296200470893179;-0.00010655498563359068;-0.00011009420053250126;-0.00011350938982802991;-0.00011679358866055222;-0.000119773160866983;-0.00012250011857381797;-0.00012509535959593298;-0.00012769255890194355;-0.00013028209808483193;-0.0001329520346151803;-0.00013553385595262369;-0.00013821335272630396;-0.000140877568174999…
-9.368948463248702e-05;-9.713176561000886e-05;-0.00010068095300563051;-0.00010432726919732367;-0.00010797155427486799;-0.00011156412741458267;-0.00011504391606515809;-0.00011837966080109018;-0.00012143112302112672;-0.00012420889947544972;-0.00012684295046103876;-0.00012947815699959682;-0.00013212115057770177;-0.00013481390902481016;-0.0001374542705852804;-0.00014015025260486893;-0.000142851997643…
-9.492848819052998e-05;-9.841510617327667e-05;-0.00010200610943044173;-0.00010570688629921916;-0.00010940349061472899;-0.00011305176494166117;-0.00011658147874781473;-0.00011998641130294452;-0.00012309111308806374;-0.00012594557076159736;-0.00012861873278411867;-0.0001312938549314046;-0.0001339616713595756;-0.00013671115659710163;-0.00013937127581622715;-0.0001421304266264923;-0.00014487463085566…
-9.617160889258293e-05;-9.970136872214669e-05;-0.00010334323310493901;-0.00010708845723899192;-0.00011083690129499797;-0.00011453910248525758;-0.00011813399639279586;-0.0001215911384813442;-0.00012476837820952106;-0.00012767782302643574;-0.00013039133540448673;-0.00013310512865516048;-0.00013582703023024413;-0.00013860005553734402;-0.00014131933394958502;-0.0001440957064968914;-0.0001468781288597…
-9.742545598983699e-05;-0.00010099999614759083;-0.00010468415960616904;-0.0001084843341030675;-0.00011228562987506594;-0.00011604409267563416;-0.00011968952940141318;-0.00012321647675607198;-0.00012644765100162242;-0.00012943514007592025;-0.0001321918259309383;-0.00013494619903071966;-0.0001376936280783695;-0.00014052401930132022;-0.00014326377508129803;-0.00014610394152340397;-0.0001489295030976…
-9.868340069190918e-05;-0.00010230152847781726;-0.00010603701124209364;-0.00010988214647118937;-0.00011373581355217817;-0.00011754876760759116;-0.00012125996072628554;-0.0001248397765591147;-0.00012814413175768442;-0.0001311873527151747;-0.00013398913029817456;-0.00013678284254608054;-0.000139584991616398;-0.00014243964545149014;-0.00014523918354300192;-0.00014809731269817242;-0.00015096178534718…
-9.995203717498021e-05;-0.0001036153851833567;-0.00010739364661702501;-0.00011129421808080223;-0.00011520126533376853;-0.00011907103719481446;-0.00012283338633730328;-0.00012648362019490497;-0.00012984259994242142;-0.0001329645474788226;-0.0001358143217821651;-0.00013864928230424988;-0.00014147766777254447;-0.00014439033086853157;-0.00014721107042575272;-0.0001501336228210172;-0.00015304191909206…
-0.00010122475173565317;-0.00010493212972038622;-0.00010876216502013047;-0.0001127082068678317;-0.00011666815297636517;-0.00012059297624957968;-0.00012442165361808212;-0.00012812541020924592;-0.0001315582089956872;-0.000134736627331907;-0.00013763639392134404;-0.00014051136584000384;-0.00014339511036056573;-0.00014633276303247826;-0.00014921391219844594;-0.00015215517280016253;-0.0001551030775170…
-0.00010250812347122114;-0.00010626115814223655;-0.00011013444808225221;-0.00011413640822012583;-0.00011815025893178691;-0.0001221324519750276;-0.00012601289411215454;-0.0001297876767944094;-0.00013327578523609357;-0.00013653360750058577;-0.00013948635318782195;-0.00014240324602090798;-0.00014531394019900827;-0.00014831024972781468;-0.000151213328878585;-0.00015421964633891095;-0.0001572120635105…
-0.0001037955537693174;-0.00010759305732998144;-0.00011151857207468188;-0.00011556650843060152;-0.0001196337815197105;-0.0001236715818950866;-0.00012761891962929082;-0.00013144787460706123;-0.0001350104352449754;-0.00013832546197757665;-0.00014133325974345572;-0.00014429084045605042;-0.00014725753690062176;-0.00015027956742283427;-0.0001532436876898382;-0.00015626946340090652;-0.00015930219085289…
-0.0001050936066444669;-0.00010893719992300447;-0.0001129064416540595;-0.00011701077453689827;-0.00012113247263267912;-0.00012522819050840177;-0.0001292278972917464;-0.00013312848173051552;-0.0001367470322001604;-0.00014014213505589567;-0.00014320805347393202;-0.00014620823198726205;-0.00014920259571473424;-0.00015228393497256098;-0.00015527071819724283;-0.00015836218869114712;-0.0001614401218859…
-0.00010639569857938167;-0.00011028419622419317;-0.00011430611007471747;-0.00011845692118973082;-0.00012263256115738734;-0.00012678443804471398;-0.0001308516033305878;-0.0001348070049293343;-0.00013850063581939475;-0.00014195367161775875;-0.00014507986118503732;-0.0001481214083263275;-0.00015117242175010458;-0.0001542802179052778;-0.00015732867799571497;-0.0001604403613693904;-0.00016355931117606…
-0.00010770837850193328;-0.0001116433954622479;-0.00011570950501836377;-0.00011991718707592108;-0.00012414776842343867;-0.00012835810630424153;-0.00013247824045189074;-0.00013650587018109003;-0.0001402561661450567;-0.00014378994508036262;-0.0001469795560715706;-0.00015006438217711577;-0.00015314378490688038;-0.00015631154599115313;-0.00015938340649887298;-0.00016256142691810263;-0.000165726280244…
-0.00010902507799396633;-0.00011300543135877618;-0.00011712465672328614;-0.00012137931520478578;-0.00012566435388841932;-0.00012993139821667856;-0.00013411954930314353;-0.00013820263635526287;-0.00014202863602621752;-0.00014562107118797218;-0.00014887633171664516;-0.00015200321149542003;-0.00015513991559824763;-0.0001583348740033154;-0.00016146905140038695;-0.00016466804394729115;-0.0001678746247…
-0.00011035233089280976;-0.00011437962973507075;-0.00011854351589553343;-0.00012285551591172347;-0.0001271960083153252;-0.00013152205288990463;-0.00013576376817935688;-0.00013991967732691205;-0.00014380301237515886;-0.00014747685249840077;-0.00015080099447743964;-0.00015397183869261648;-0.00015713765855443948;-0.00016039324242918124;-0.00016355156222310646;-0.00016681753844984806;-0.0001700707250…
-0.00011168358388349828;-0.00011575664772835455;-0.00011997408975826121;-0.00012433356056545415;-0.00012872902173651242;-0.00013311231594768957;-0.00013742260213954997;-0.0001416346040674457;-0.00014559426116717312;-0.00014932747560623562;-0.0001527228048644819;-0.00015593639212654442;-0.00015916016931667796;-0.0001624436954885073;-0.0001656649765017793;-0.00016895268875741234;-0.0001722483182804…
-0.00011302535570892581;-0.00011714578775579928;-0.00012140835204113493;-0.00012582563114935084;-0.00013027705434469767;-0.00013471988381168177;-0.0001390843250728002;-0.0001433697383526524;-0.00014738739618981727;-0.0001512026722201204;-0.00015467197094353908;-0.0001579306655856306;-0.00016118428945034196;-0.00016452910601230168;-0.00016777527595567948;-0.00017113062293056062;-0.0001744735651318…
-0.00011437110816137908;-0.0001185377303671278;-0.00012285428695308799;-0.0001273195273923352;-0.0001318264267508893;-0.00013632704479383037;-0.00014076060644475013;-0.0001451027432528644;-0.00014919733653948273;-0.00015307269977575392;-0.00015661591257977816;-0.00015992062321470112;-0.00016323286467419943;-0.00016660637309694724;-0.0001699161529296172;-0.00017329400452364475;-0.00017668010965479…
-0.00011572734488542011;-0.00011994175457868963;-0.00012430389124668106;-0.00012882740292515605;-0.0001333907685738502;-0.0001379514526356794;-0.0001424397557436934;-0.00014685588844785564;-0.00015100914288439208;-0.00015496721914179458;-0.0001585854231769152;-0.00016194022170732544;-0.00016528304525306335;-0.00016871851339995118;-0.00017205393328426904;-0.00017550007507656477;-0.0001789342043366…
-0.00011708754278465441;-0.00012134856434958024;-0.000125765126117533;-0.00013033708583773238;-0.00013495643100712703;-0.0001395754383314426;-0.00014413340683697205;-0.00014860688910386735;-0.0001528376874368969;-0.00015685655858626283;-0.00016054939800696564;-0.00016395557361350115;-0.000167357679363179;-0.0001708225935551918;-0.00017422227637089983;-0.00017769169609596687;-0.0001811697129488184…
-0.00011845819040141139;-0.00012276741529863763;-0.00012723001134038183;-0.0001318607014075934;-0.00013653701309185082;-0.00014121661294870562;-0.00014582990481726177;-0.0001503779628079272;-0.0001546680777512938;-0.00015877030814685122;-0.00016253885776866604;-0.0001660005634966732;-0.00016943399127250516;-0.00017296153896850496;-0.0001763876175789124;-0.00017992598745390832;-0.00018345274451333…
-0.00011983277975468637;-0.00012418903479119193;-0.00012870648509843676;-0.00013338610608644837;-0.00013811889660799684;-0.0001428573501580133;-0.00014754084794866437;-0.00015214687681915735;-0.00015651513915073738;-0.00016067886691517008;-0.0001645227679426834;-0.00016804137687446532;-0.00017153475583828705;-0.00017509250841842242;-0.00017858350740748163;-0.00018214593328742305;-0.00018571730727…
-0.00012121778428067122;-0.00012562265505189127;-0.0001301865901878977;-0.00013492539679801495;-0.0001397156500153828;-0.00014451521835915845;-0.00014925461693342132;-0.00015393579663512208;-0.00015836402608102607;-0.0001626117541069552;-0.0001665320787559223;-0.0001701118250020128;-0.0001736372704934798;-0.0001772583348367596;-0.0001807764900195025;-0.0001844085305079498;-0.00018802936543886408;…
-0.00012260671111782707;-0.00012705902684915176;-0.00013167824178046778;-0.00013646645835658258;-0.0001413136856843073;-0.00014617263389306529;-0.00015098277442743708;-0.0001557225416047836;-0.00016022951697094274;-0.00016453943962866497;-0.00016853582624253623;-0.00017217816688004382;-0.00017576423695112294;-0.00017941626970674045;-0.00018300000715404865;-0.0001866568865138483;-0.000190323072407…
-0.00012400601859229924;-0.00012850735901676484;-0.00013317350569309576;-0.0001380213593314693;-0.00014292654148958926;-0.00014784712249791838;-0.0001527137367477199;-0.0001575292251395384;-0.00016209681316323336;-0.00016649137188310838;-0.0001705648900385865;-0.00017427414016495343;-0.0001778930258603579;-0.0001816090531513573;-0.00018522071188199443;-0.00018894787485037836;-0.000192664247127666…
-0.00012540922896609472;-0.0001299584257230729;-0.0001346802740868794;-0.0001395780129003319;-0.00014454066039574953;-0.0001495211431790504;-0.00015445903093700363;-0.000159333718675136;-0.00016398064618711717;-0.00016843809158282615;-0.00017258837677677302;-0.0001763660775545631;-0.00018004626566173456;-0.00018379402961728465;-0.00018747193697083773;-0.00019122472650721543;-0.0001949871885262225…
-0.00012682278545139987;-0.00013142141241435581;-0.00013619063579880703;-0.00014114845927750363;-0.00014616954968891995;-0.00015121217901924245;-0.0001562071089322819;-0.00016115808354011412;-0.00016586626428775246;-0.00017040897632675714;-0.0001746370954839096;-0.00017848764291708837;-0.00018220140037435734;-0.00018601384618467326;-0.00018972044463689723;-0.00019354419135833532;-0.00019735756993…
-0.0001282402254378519;-0.0001328871166557106;-0.0001377124599802694;-0.00014272064000479288;-0.00014779968293174607;-0.00015290273168224608;-0.00015796946215812765;-0.00016298024325394389;-0.00016776835208958418;-0.00017237463762473192;-0.00017668022340007426;-0.00018060524282544147;-0.00018438098500041104;-0.00018822594048662609;-0.0001919994584266396;-0.00019584962427927118;-0.0001997098361495…
-0.0001296679770197614;-0.0001343647005092628;-0.00013923785848758748;-0.000144306566940967;-0.00014944453681798106;-0.00015461024160166225;-0.00015973457817675596;-0.00016482220706562676;-0.00016967220474566676;-0.00017436438228090372;-0.00017874849893812633;-0.00018275246718334746;-0.00018656253709747626;-0.0001904728663393545;-0.0001942758499544231;-0.0001981976511801997;-0.0002021095145443698…
-0.0001310995927184853;-0.0001358449849336824;-0.0001407746774633414;-0.00014589420999276779;-0.0001510906155123022;-0.00015631725309365378;-0.00016151391278957248;-0.00016666195057527767;-0.00017159245997044298;-0.00017634889259357406;-0.00018081116994899228;-0.00018489551633995226;-0.000188768537967451;-0.00019271215469114427;-0.00019658273319979018;-0.00020053175102316658;-0.000204491196054019…
-0.0001325414855065374;-0.00013733710861030805;-0.00014231505178248076;-0.00014749555266281808;-0.00015275136511238807;-0.00015804116394888495;-0.00016329598918926648;-0.00016852143095569743;-0.00017351445983036567;-0.00017835740458122323;-0.00018289890422902732;-0.00018706640783295133;-0.0001909764974055783;-0.00019498618440224355;-0.00019888700795925838;-0.00020290834399123975;-0.00020692018026…
-0.00013398722304108808;-0.0001388319158881894;-0.0001438668045796689;-0.00014909859322357203;-0.00015441332038885938;-0.00015976456112990254;-0.0001650922275490536;-0.00017037867588455452;-0.00017545279512462932;-0.00018036067132177677;-0.00018498102024258947;-0.00018923027501707308;-0.0001932085799009227;-0.00019725233701677354;-0.0002012214354499121;-0.00020527079048727925;-0.00020933096164561…
-0.00013544320316892963;-0.00014033852207125919;-0.00014542209374778344;-0.00015071528682093375;-0.00015608989683962138;-0.00016150479979069686;-0.00016689118669736786;-0.00017225559046179828;-0.00017739285483860681;-0.00018238785805718328;-0.00018708811516735349;-0.0001914212539143743;-0.0001954426133968698;-0.0001995531419553264;-0.00020355326964399835;-0.00020767563040963643;-0.000211788937398…
-0.0001369030086871441;-0.00014184779489574174;-0.00014698871941446203;-0.00015233366009384554;-0.0001577676598451529;-0.0001632445095341532;-0.00016870425117419507;-0.0001741302544395471;-0.00017934918285098002;-0.0001844097886361182;-0.00018918957808353344;-0.00019360519474480434;-0.00019770076679877756;-0.00020184615298044766;-0.00020591524013869475;-0.0002100664272952994;-0.000214228827279761…
-0.00013837302231287346;-0.00014336882629155558;-0.00014855886248981267;-0.00015396563983092145;-0.00015945999429988424;-0.0001650010028838707;-0.00017052001544900223;-0.00017602452084826238;-0.00018130721507158241;-0.00018645555753316853;-0.00019131593554801756;-0.00019581615644476312;-0.00019996094077940797;-0.0002041738042598376;-0.00020827470974983054;-0.00021249959487361063;-0.00021671588015…
-0.00013984684198721406;-0.00014489250737888425;-0.00015014030009533616;-0.00015559928103836532;-0.00016115349619807135;-0.00016675695207700792;-0.0001723498284234885;-0.00017791652151139648;-0.00018328144845330114;-0.00018849605935885767;-0.0001934366472592693;-0.00019802006724538833;-0.0002022452323534587;-0.00020649374586394925;-0.00021066430006297883;-0.0002149188239785216;-0.0002191849652926…
-0.00014133083529372511;-0.00014642790671703582;-0.00015172523615767622;-0.00015724648214693362;-0.00016286151982696396;-0.00016852962701307514;-0.00017418232021346018;-0.0001798280573932989;-0.00018525736583598963;-0.0001905603178296095;-0.00019558216915129922;-0.00020025090775926927;-0.00020453161384612178;-0.00020884831523364277;-0.000213051481746296;-0.00021738040062365798;-0.0002217011816262…
-0.00014281861532162413;-0.00014796593880692598;-0.0001533214247930836;-0.00015889532653086188;-0.00016457069179851903;-0.00017030174255742078;-0.00017602880407725614;-0.00018173731238562788;-0.00018724941724144035;-0.00019261929830886578;-0.0001977220315432076;-0.00020247468464466218;-0.0002068421106280866;-0.00021119525939203315;-0.0002154687685348325;-0.00021982814365795363;-0.0002241995486852…
-0.00014431653451695087;-0.0001495156488406676;-0.00015492109294404534;-0.00016055768426248484;-0.0001662943357890959;-0.00017209052599178817;-0.00017787794578234554;-0.00018366603539001072;-0.00018924313244510484;-0.0001947019537641148;-0.0001998866197440404;-0.00020472530003867704;-0.00020915476669526584;-0.00021357681867254535;-0.00021788373905345585;-0.0002223182109256133;-0.00022674501498447…
-0.00014581822112115622;-0.00015106797469667085;-0.00015653197172244696;-0.0001622216670848374;-0.0001680191090322812;-0.0001738787348036128;-0.0001797410229386165;-0.00018559246236317031;-0.00019125291453236264;-0.00019677932030275937;-0.00020204553469592085;-0.0002069688390866147;-0.00021149153566018785;-0.00021595083733679592;-0.00022032879898656728;-0.0002247945496500065;-0.000229272750730213…
-0.0001473300124388192;-0.0001526319382032804;-0.00015814631108592973;-0.00016389911671127168;-0.00016975830458983078;-0.00017568355366321295;-0.0001816067369705425;-0.00018753829014741562;-0.00019326434021986122;-0.00019888028015260857;-0.00020422909108084352;-0.00020923912542451938;-0.0002138305333364567;-0.00021835945835696463;-0.0002227716351492182;-0.00022731318917865206;-0.00023184755362695…
-0.00014884555186774057;-0.0001541985006131513;-0.00015977181914289548;-0.00016557817325438688;-0.00017149861032089258;-0.00017748778267398955;-0.00018348632983445384;-0.00018948180676138033;-0.0001952917656512304;-0.00020097594015604096;-0.00020640696046634224;-0.0002115023226975437;-0.0002161936414155353;-0.0002207606234721606;-0.00022524454492587435;-0.0002298182054223101;-0.000234404744927719…
-0.0001503711615670936;-0.00015577666039429905;-0.00016140076886545442;-0.00016727065006799565;-0.0001732532886689032;-0.00017930856390119715;-0.00018536853861718708;-0.0001914446569914717;-0.00019732081448993078;-0.0002030951118104708;-0.0002086093869052747;-0.00021379217603337148;-0.00021855879819932485;-0.00022319637798333988;-0.00022771532350139695;-0.00023236549884803265;-0.00023700897109005…
-0.0001519005000951502;-0.00015735740217036359;-0.00016304084535940396;-0.00016896471563502253;-0.0001750090581225086;-0.00018112874005806186;-0.00018726456961639068;-0.0001934051809150681;-0.0001993657959324875;-0.00020520897268424073;-0.0002108061125929719;-0.0002160749275825095;-0.00022094627453621328;-0.00022562467741978526;-0.00023021607578266228;-0.00023489919044151984;-0.000239595620854715…
-0.00015343987446172903;-0.00015894970105248196;-0.00016468434461064035;-0.0001706721549491874;-0.0001767791505031056;-0.00018296541061115518;-0.00018916319558664113;-0.0001953849712661058;-0.00020141238059480994;-0.00020734626355368364;-0.00021302731095107047;-0.00021838424395997181;-0.00022333244555367736;-0.00022808721857792854;-0.0002327144549838018;-0.00023747480088357178;-0.0002422289384741…
-0.00015498295838969794;-0.00016054456503200628;-0.0001663389287232336;-0.00017238116486449937;-0.00017855031493277886;-0.00018480146087736932;-0.00019107558716176392;-0.00019736242017752867;-0.00020347483072094614;-0.00020947823270406498;-0.00021524279480508604;-0.00022068644582587857;-0.00022574006936697624;-0.00023054230638229118;-0.00023524270864515442;-0.00024003683191240195;-0.0002448447159…
-0.00015653604373556872;-0.0001621509458666585;-0.0001679969166961862;-0.0001741035020140353;-0.00018033575260716238;-0.0001866539477309938;-0.00019299055276946972;-0.00019935906833424603;-0.00020553886388490964;-0.00021163355019997976;-0.00021748266694334985;-0.00022301512127879283;-0.00022814637046021175;-0.0002330316208105272;-0.00023776868018909197;-0.00024264075603159984;-0.00024750712675473…
-0.0001580928193909353;-0.00016375987491221974;-0.00016966594763271565;-0.00017582739162364495;-0.0001821222432857243;-0.00018850579908640756;-0.0001949192273746037;-0.00020135335992157535;-0.00020761869537287922;-0.00021378353503454713;-0.00021971681082395033;-0.00022533666949248182;-0.0002305740309200287;-0.00023551356341822952;-0.000240324506530729;-0.0002452312030443803;-0.0002501521135608955…
-0.00015965956205504507;-0.0001653802805764715;-0.00017133836354425364;-0.00017756456196521564;-0.0001839229575346091;-0.00019037402923204;-0.00019685045508342305;-0.0002033667835788575;-0.00020970008972264788;-0.0002159567865699966;-0.00022197525859983048;-0.00022768460004537498;-0.0002330003522069669;-0.0002380297183636721;-0.00024287814279699932;-0.0002478635182021677;-0.0002528437001482304;-0…
-0.000161229975792353;-0.00016700321757632923;-0.00017302178053403732;-0.00017930326663719072;-0.0001857247057546171;-0.00019224160867355858;-0.0001987953351866168;-0.0002053778355405781;-0.00021179721525711555;-0.00021812469449820416;-0.00022422796436403982;-0.0002300253906288776;-0.00023544793911098948;-0.00024053858278815475;-0.0002454616137347372;-0.00025048245840321416;-0.0002555179787288168…
-0.00016281032214088113;-0.0001686375909731204;-0.00017470856362525417;-0.0001810552055497254;-0.00018754062787867284;-0.00019412550911997298;-0.0002007427474744195;-0.00020740795240398145;-0.00021389588348354812;-0.00022031578748843395;-0.00022650488963204982;-0.0002323924722976209;-0.00023789417049405653;-0.0002430816452242341;-0.0002480429868681635;-0.00025314324176521706;-0.000258238823410923…
-0.0001643943203420842;-0.00017027447884158885;-0.00017640630592203056;-0.00018280866067460686;-0.00018935756495286235;-0.00019600874366202282;-0.00020270375555817192;-0.00020943568244950408;-0.00021601021575613872;-0.0002225015259221952;-0.0002287760591342602;-0.00023475240126463552;-0.000240361573693638;-0.0002456174984748548;-0.00025065417435167926;-0.00025579075243315917;-0.000260942476281471…
-0.0001659882167687945;-0.00017192276290010688;-0.00017810739545863916;-0.00018457530355971846;-0.00019118862627315658;-0.0001979082414357589;-0.0002046672749175342;-0.000211482410235779;-0.00021812607055734;-0.00022471036778521652;-0.00023107136374658988;-0.0002371385300570906;-0.0002428276050359568;-0.0002481875352732278;-0.0002532633564346323;-0.00025848008114179923;-0.0002636926614307127;-0.0…
-0.00016758574584361039;-0.00017357354457792946;-0.00017981940234096285;-0.00018634344455093917;-0.000193020683534885;-0.00019980705811075683;-0.00020664433347928986;-0.00021352673608596344;-0.00022025752226719164;-0.00022691384413948748;-0.00023336089883917784;-0.00023951749341363077;-0.0002453147143778556;-0.0002507504442904818;-0.0002559023323830253;-0.00026115623956551013;-0.00026642577115761…
-0.00016919313877020438;-0.00017523568225398392;-0.000181534737613692;-0.00018812472683334426;-0.00019486681539332694;-0.00020172208025658896;-0.00020862388241799052;-0.000215589992523578;-0.00022239047634906524;-0.00022914034229665995;-0.00023567448464630806;-0.00024192256533029713;-0.0002478004355251057;-0.00025334752223734214;-0.0002585393954520863;-0.00026387419075702713;-0.000269205379180843…
-0.0001708041451564672;-0.00017690030070870725;-0.00018326094838533064;-0.00018990748912764874;-0.0001967139241970167;-0.00020363640611541141;-0.0002106169139706354;-0.00021765083191125712;-0.00022453896020338218;-0.00023136146399002348;-0.00023798228718024963;-0.0002443204590753419;-0.0002503071408441961;-0.0002559371357724386;-0.0002612062316259441;-0.0002665790741080608;-0.00027196802825417237…
-0.00017242498103293893;-0.00017857623498510506;-0.0001849904687103226;-0.0001917033462555882;-0.00019857505795680224;-0.00020556687969681942;-0.00021261241501215297;-0.00021973053474092272;-0.00022668892628018616;-0.00023360552586664153;-0.0002403140560315713;-0.0002467443701100087;-0.00025281244162840604;-0.0002585584960075625;-0.0002638711605953944;-0.0002693256378366951;-0.0002747770545176119…
-0.00017404941119695546;-0.00018025463321145611;-0.00018673082270065548;-0.00019350066531345503;-0.00020043714967838872;-0.00020749664180927504;-0.00021462134208451462;-0.0002218078054114301;-0.0002288543549947961;-0.00023584420032189473;-0.00024264002785706214;-0.00024916109023615543;-0.0002553386327471239;-0.0002611691072886001;-0.0002665654961664275;-0.0002720588907409566;-0.000277568892924847…
-0.00017568363650194646;-0.0001819443070983782;-0.0001884744674198649;-0.00019531103275911615;-0.00020231321672444704;-0.00020944249390891703;-0.00021663271776852715;-0.00022390387238662872;-0.00023102124578969956;-0.00023810573334777534;-0.0002449898816014954;-0.0002516037363765553;-0.0002578634029878675;-0.0002638106425155185;-0.000269257931998622;-0.00027483371315071474;-0.0002804069889273133;…
-0.00017732143693885132;-0.00018363642811864062;-0.00019022890398428217;-0.00019712284406518026;-0.00020419022276182432;-0.0002113876193642191;-0.00021865746290587325;-0.00022599749209832628;-0.00023320353208961079;-0.00024036186799251792;-0.00024733392456857147;-0.000254039178870674;-0.0002604089697166883;-0.0002664414192891487;-0.0002719797512101848;-0.00027759532534644423;-0.000283228011808728…
-0.00017896899818000808;-0.00018533978465402036;-0.00019198661246587674;-0.0001989476573251206;-0.00020608115450126684;-0.0002133487770844052;-0.0002206846357887595;-0.00022810984098584059;-0.00023538726033525337;-0.00024264077960259097;-0.000249701765055189;-0.00025650045609913947;-0.0002629530992218665;-0.0002691030120696092;-0.0002746997600283431;-0.0002803984777813121;-0.0002860952542891771;-…
-0.00018062011541412115;-0.00018704557151841343;-0.00019375507098618028;-0.00020077389638859815;-0.00020797300627473767;-0.00021530919299164722;-0.000222725121553301;-0.00023021972751064947;-0.00023758631695521568;-0.00024491428186981714;-0.0002520637810143506;-0.00025895451694303123;-0.00026551793135995964;-0.0002717538378870291;-0.0002774491298166465;-0.00028318852174162416;-0.00028894553956172…
-0.0001822809591284519;-0.00018876255376831463;-0.00019552678262494132;-0.0002026130909841704;-0.00020987873413730695;-0.00021728558345481534;-0.0002247680142086427;-0.00023234827609109305;-0.00023978679539426846;-0.0002472104795047175;-0.00025444951009300176;-0.00026143432123715304;-0.00026808130992651174;-0.0002744353714340504;-0.0002801967783026833;-0.00028602007614536253;-0.000291842005901073…
-0.00018394533971363656;-0.00019048194955537272;-0.00019730920250974704;-0.00020445369333928353;-0.00021178536309003295;-0.00021926121694344666;-0.00022682416318003666;-0.00023447434721502513;-0.00024200253507933444;-0.00024950125683340893;-0.00025682940089583956;-0.0002639068964082101;-0.00027066529726242795;-0.0002771061296173988;-0.0002829737652722582;-0.00028883862405440806;-0.000294721631235…
-0.00018561941246787036;-0.00019221250061437098;-0.00019909485672747282;-0.0002063072048170621;-0.00021370581852855384;-0.00022125276729263946;-0.00022888269819912362;-0.00023661901328337676;-0.0002442196764650632;-0.0002518146479400713;-0.0002592329204177778;-0.000266405123741499;-0.0002732478146770318;-0.0002798074871997145;-0.0002857491200615748;-0.00029169865236572374;-0.0002976473988519444;-…
-0.00018729700298789295;-0.0001939454484313241;-0.00020089117741261362;-0.0002081621060234671;-0.0002156271561270073;-0.00022324354551294434;-0.00023095443297497926;-0.0002387611868070691;-0.000246452011971153;-0.0002541226077757929;-0.0002616305879176009;-0.00026889610921336705;-0.0002758508469894009;-0.0002824980610275745;-0.00028855379066568227;-0.0002945457762994907;-0.0003005564418530304;-0.…
-0.00018898425137883968;-0.00019568951142288717;-0.00020269071365852306;-0.00021002986995567543;-0.00021756227061784045;-0.00022525018291228848;-0.00023302853296731536;-0.00024092188817320667;-0.000248685729067983;-0.0002564530998080477;-0.00026405179973611377;-0.0002714126555559176;-0.0002784523930291735;-0.00028521912590767195;-0.00029135691827760895;-0.0002974343503828602;-0.000303511588134215…
-0.0001906749984477294;-0.00019743595440604306;-0.0002045008746074535;-0.00021189900559889023;-0.00021949824835225707;-0.00022725603303586425;-0.00023511577616370038;-0.00024308008191245724;-0.00025093457316245;-0.00025877814960354535;-0.00026646714578858053;-0.00027392194729916093;-0.00028107436008740306;-0.0002879293986384967;-0.0002941893388351106;-0.0003003101223264377;-0.00030645012635985237…
-0.00019237536910264008;-0.00019919347248291378;-0.00020631423235859155;-0.00021378095758383002;-0.0002214479533957522;-0.00022927768467105066;-0.00023720536375751154;-0.00024525673640169506;-0.0002531847787465337;-0.0002611256500227183;-0.0002689059517596206;-0.00027645670861831784;-0.00028369482452060356;-0.0002906700540647687;-0.00029701936740330264;-0.00030322722535495967;-0.00030943464004508…
-0.000194079219365051;-0.0002009533537980412;-0.00020813817306279399;-0.00021566426327566436;-0.0002233985027805873;-0.0002312985338912904;-0.00023930803800946185;-0.0002474308681880007;-0.00025545004420873243;-0.0002634676972385187;-0.00027133887822337194;-0.00027898420260108714;-0.0002863356160855846;-0.00029339990894098326;-0.00029987457463981175;-0.0003061312738664487;-0.00031240230767159776;…
-0.0001957926589419804;-0.0002027242701426212;-0.0002099652918244378;-0.00021756033893814635;-0.00022536272990153873;-0.0002333351269700559;-0.00024141303585220548;-0.0002496233936416279;-0.00025771665106851807;-0.0002658321135140313;-0.00027379518020619195;-0.00028153707486211444;-0.0002889748886723185;-0.00029616003814712365;-0.00030272519216140853;-0.0003090765327194186;-0.00031541582125199977…
-0.00019750955907355338;-0.00020449753298533362;-0.00021180295180382892;-0.0002194577503171325;-0.00022732778247592248;-0.00023537090250263002;-0.0002435310638142349;-0.0002518133813227234;-0.00025999825069037514;-0.0002681910656190434;-0.000276245588943486;-0.0002840826670508168;-0.00029163439449713047;-0.00029890935839642005;-0.0003056005551812207;-0.0003120088374806741;-0.0003184126036220962;-…
-0.00019923601426172268;-0.0002062817908100679;-0.00021364377110989598;-0.00022136788530890747;-0.00022930646322402663;-0.00023742236425524185;-0.0002456513945731118;-0.00025402169559854486;-0.0002622811716271781;-0.0002705723052290168;-0.0002787192888012744;-0.00028665354621756873;-0.00029429236499005834;-0.0003016888446019385;-0.0003084713204232998;-0.0003149823178283465;-0.00032145518842202316…
-0.00020096591096944926;-0.0002080683784062094;-0.00021549508991323575;-0.00022327933804073343;-0.00023128595055222243;-0.00023947299333858303;-0.0002477846989197248;-0.00025622745703894487;-0.00026457901821376353;-0.00027294806970113653;-0.00028118708167862525;-0.0002892171325775411;-0.00029697047482067884;-0.0003044575134381212;-0.00031136671580893045;-0.0003179429454888729;-0.00032448115789020…
-0.00020270532848961072;-0.0002098659209539726;-0.0002173495493266926;-0.00022520346804092632;-0.0002332790165025362;-0.00024153925101832313;-0.00024992028528219234;-0.00025845147801182363;-0.00026687816604233945;-0.0002753460401329966;-0.0002836780812791462;-0.0002918059146131368;-0.00029964703296572683;-0.00030725623984904953;-0.0003142575050436086;-0.00032094471342943227;-0.0003275528857065280…
-0.0002044481685121979;-0.00021166577656000447;-0.0002192144665319937;-0.00022712889781886908;-0.00023527287017439927;-0.0002436046609141125;-0.00025206878870839784;-0.0002606729310933657;-0.00026919217241244166;-0.00027773852445971364;-0.000286163160167963;-0.00029438739110932045;-0.0003023436365417439;-0.00031004414047280487;-0.0003171728091606019;-0.0003239337302740247;-0.0003306081143075282;-…
-0.000206200495116999;-0.00021347654710448817;-0.00022108250564526613;-0.00022906695853441275;-0.00023728025292780032;-0.00024568564179776477;-0.0002542195533826842;-0.0002629125766557664;-0.00027150745996156194;-0.0002801531332107976;-0.0002886713613841971;-0.0002969939719768201;-0.0003050386720788166;-0.00031286199028243976;-0.0003200834987039256;-0.0003269638517993093;-0.00033370905687575287;-…
-0.00020795622522523492;-0.00021528961400787597;-0.00022296096086020487;-0.0002310063010797736;-0.0002392884045592394;-0.0002477657597914195;-0.0002563831786045117;-0.00026514963927815673;-0.00027383753894826284;-0.0002825622448898039;-0.00029117362816142694;-0.000299593234574439;-0.00030775365913414274;-0.00031566900588209264;-0.00032301858787545573;-0.0003299813239159615;-0.0003367936164928347;…
-0.0002097214076995861;-0.0002171135558539773;-0.00022484251929559012;-0.00023295822824584585;-0.00024131003574288712;-0.0002498613911797584;-0.00025854904432013356;-0.00026740482734069325;-0.0002761688790612922;-0.00028499339946797117;-0.00029369893287221487;-0.0003022175102375237;-0.00031046706179784;-0.00031850586227174897;-0.0003259490540325179;-0.00033303986484810414;-0.0003399238454241867;-…
-0.0002114899746967069;-0.00021893977737358092;-0.00022673445215791856;-0.00023491141930838736;-0.00024333241697632607;-0.0002519561445809206;-0.0002607277140751499;-0.0002696574174220533;-0.00027851494351254625;-0.00028741904600777145;-0.00029621828942098826;-0.00030483445490276447;-0.00031320032206143023;-0.0003213318760240197;-0.0003289038045595358;-0.0003360858581404748;-0.0003430378078020487…
-0.0002132679598581479;-0.00022077683385779095;-0.00022862946956799763;-0.00023687714868884672;-0.00024536822824412514;-0.0002540663537992006;-0.00026290860358343016;-0.00027192806591403535;-0.0002808622490480209;-0.00028986665393201564;-0.00029876059951167654;-0.00030747632132641697;-0.0003159319815817654;-0.00032418762216378716;-0.00033185392361815327;-0.000339172559004276;-0.000346197394491279…
-0.00021504931058020569;-0.0002226161533442544;-0.00023053481974595705;-0.00023884412404723068;-0.00024740477074896737;-0.0002561756699422288;-0.00026510224063125984;-0.00027419610139145127;-0.00028322421182723587;-0.00029230874285254003;-0.00030129694772195386;-0.000310110844027113;-0.00031868340477833753;-0.00032703251723455087;-0.0003348282117829145;-0.00034224445163614175;-0.00034934073895641…
-0.00021684004527927468;-0.00022446626783505008;-0.00023244323581400912;-0.0002408235914350567;-0.000249454693782032;-0.0002583003843406773;-0.00026729807670584785;-0.00027648212826143596;-0.000285587395659446;-0.00029477271165360313;-0.00030385616508504424;-0.0003127701971783027;-0.00032143321088145974;-0.00032990703628405524;-0.00033779786001335294;-0.0003453524275042002;-0.00035252929508227223…
-0.0002186341265955068;-0.00022631862867119218;-0.00023436194300674508;-0.00024280428689728314;-0.00025150532925512545;-0.00026042419058513837;-0.00026950660382869335;-0.000278765527091509;-0.00028796516964606445;-0.00029723115048682365;-0.00030640940685426534;-0.00031542219388461864;-0.00032420268673221715;-0.000332770695829104;-0.000340791562080656;-0.0003484445528656486;-0.00035570163405963665…
-0.00022043755771610946;-0.0002281817445694283;-0.00023628369744716255;-0.0002447974281150158;-0.00025356929576224557;-0.00026256333753944767;-0.0002717173092660869;-0.00028106685030785127;-0.00029034414466563667;-0.0002997113877078113;-0.0003089854333900651;-0.0003180989297329883;-0.0003269705291411351;-0.0003356638709382696;-0.00034378061573625443;-0.00035157262858810553;-0.00035891913694102766…
-0.00022224431652930867;-0.00023004709017063606;-0.00023821570138514122;-0.0002467917795188645;-0.0002556339559283493;-0.00026470156127061093;-0.0002739406492692519;-0.0002833655304672514;-0.0002927376427557211;-0.0003021860839983587;-0.0003115554706238021;-0.00032076829641810873;-0.0003297579473644931;-0.00033854617810407766;-0.00034679360795432184;-0.0003546848548843802;-0.0003621205354041763;-…
-0.00022406039098908976;-0.00023192315090993763;-0.00024015073394384695;-0.00024879853041904533;-0.0002577118976464584;-0.0002668550681824347;-0.00027616614688932134;-0.00028568206801865895;-0.00029513232187020554;-0.0003046824971953605;-0.0003141482082410772;-0.00032346231093666417;-0.00033254371579980396;-0.0003414578924138955;-0.00034980194327226944;-0.0003578328997032846;-0.000365367050756859…
-0.00022587977423597515;-0.00023380142472455994;-0.00024209597438927172;-0.0002508064736325179;-0.000259790514258711;-0.0002690076368117684;-0.0002784042226017348;-0.0002879959475046787;-0.00029754145697702395;-0.0003071733585011441;-0.00031673494285368856;-0.00032614894357748476;-0.00033534896611211713;-0.0003443587303383875;-0.00035283410187357127;-0.0003609650958212977;-0.0003685975741653542;-…
-0.00022770843898668942;-0.00023569037377171707;-0.00024404422484413675;-0.0002528267700981337;-0.00026188236295335515;-0.00027117543110921703;-0.00028064443524824796;-0.00029032761740076707;-0.0002999517531114801;-0.0003096858552438531;-0.00031934429347031906;-0.00032886013274328646;-0.00033815255029273465;-0.0003472888669816832;-0.0003558615950757113;-0.00036413297873567495;-0.00037187316725493…
-0.0002295403936382791;-0.000237581519281459;-0.0002460026415913675;-0.0002548482410198964;-0.00026397486779374484;-0.00027334227207488507;-0.00028289716952299097;-0.0002926566142318793;-0.00030237643816609594;-0.00031219278913668274;-0.0003219476273856064;-0.00033156392732110705;-0.0003409755224090304;-0.00035020811879500505;-0.00035891279627778104;-0.0003672850136143005;-0.00037513288091280166;…
-0.00023138159566616525;-0.00023948330013682267;-0.0002479640497526306;-0.0002568820189648237;-0.00026608055525955294;-0.0002755242812130244;-0.00028515202006414094;-0.0002950033345037298;-0.0003048022642636836;-0.00031472127700901974;-0.0003245734929292459;-0.000334292187115966;-0.00034379681205291964;-0.00035315656089721315;-0.00036195932357142423;-0.0003704726035734071;-0.00037843761674057215;…
-0.00023322606872814997;-0.00024138726085714228;-0.0002499355826286033;-0.00025891695352465354;-0.00026818688013938917;-0.00027770532198038625;-0.0002874193357789749;-0.0002973473667201455;-0.00030724241221554506;-0.00031724419107522997;-0.00032719332808111353;-0.00033701303961718637;-0.0003466373956876309;-0.0003560941097225067;-0.00036502944357767573;-0.00037364434613978563;-0.00038172658572261…
-0.00023507975505430339;-0.0002433018170550207;-0.0002519100883392917;-0.0002609641488941034;-0.00027030633820054504;-0.0002799014734417375;-0.0002896887471079086;-0.00029970905542086457;-0.00030968368123811556;-0.00031978857767596815;-0.0003298356104898478;-0.00033975826602835994;-0.00034947628051254254;-0.0003590607404024455;-0.0003680948811564171;-0.0003768515120671486;-0.00038506052904064306;…
-0.0002369366935674209;-0.00024521853653552576;-0.00025389467720393985;-0.000263012483053334;-0.0002724264149609308;-0.0002820966415038481;-0.00029197056716580435;-0.0003020680410850937;-0.00031213920505564896;-0.0003223273795170448;-0.0003324718488229643;-0.00034249607244517895;-0.0003523343653802456;-0.00036201646935662523;-0.00037118379615696287;-0.0003800428312288252;-0.000388377351475152;-0.…
-0.00023880281124817046;-0.0002471458116445824;-0.0002558822203402909;-0.00026507303182430036;-0.00027455957547164767;-0.0002843068627988897;-0.000294254462201154;-0.00030444461629037487;-0.0003145958299843386;-0.0003248875724604377;-0.000335130450045976;-0.0003452581614660725;-0.00035519073510445535;-0.00036500117172727606;-0.0003742680202015039;-0.0003832694420265048;-0.00039173316519962217;-0.…
-0.0002406721622885815;-0.00024907523346942996;-0.00025787980508696853;-0.0002671347015762703;-0.00027669333598395464;-0.0002865160856770022;-0.00029655070953082507;-0.000306818473487789;-0.00031706664265554425;-0.0003274421696936468;-0.0003377829935164386;-0.0003480128177971894;-0.0003580662109206104;-0.00036797496392181045;-0.0003773756063739798;-0.00038648020667093956;-0.00039507024520462567;-…
-0.00024255065841586443;-0.00025101517109308273;-0.0002598803255588531;-0.0002692085397579773;-0.00027884013082894943;-0.00028874030434467306;-0.00029884901121724;-0.0003092098532964761;-0.00031953853649137066;-0.0003300180766100586;-0.00034045781551467154;-0.0003507916654280577;-0.00036093995526366055;-0.00037097762109109916;-0.00038047849305295167;-0.0003897261312209521;-0.0003984461283030178;-…
-0.00024443236909552947;-0.0002529572388813779;-0.000261890846114758;-0.000271283481128479;-0.0002809875069952931;-0.0002909635095887424;-0.00030115960877367444;-0.000311598500135872;-0.00032202455102441784;-0.0003325883768690765;-0.0003431265660906725;-0.00035356306767937614;-0.00036383271174535305;-0.00037396935963279304;-0.00038360462656334055;-0.00039295621021615603;-0.0004018032844622697;-0.…
-0.00024632319079726954;-0.00025490978265819964;-0.0002639042838661048;-0.00027337054476283184;-0.0002831478680902635;-0.0002932016531969463;-0.0003034722400823567;-0.0003140046026705249;-0.0003245116267888783;-0.00033517990540561334;-0.0003458175108375004;-0.0003563585699280287;-0.00036672372042879703;-0.00037698985470437525;-0.0003867260520341319;-0.00039622131738144533;-0.0004051990983637893;-…
-0.0002482172082643269;-0.00025686444006439745;-0.0002659276801927047;-0.0002754586938105629;-0.00028530879184398184;-0.00029543876838613643;-0.00030579711084735355;-0.00031640795728469194;-0.00032701275621270607;-0.000337765816341162;-0.00034850237049999656;-0.00035914661411336354;-0.0003696336472954847;-0.0003799994226961575;-0.0003898706090375952;-0.0003994705795768141;-0.00040857619175394113;…
-0.0002501203027048128;-0.0002588295336685176;-0.00026795397520192646;-0.00027755891897259937;-0.0002874826511360852;-0.00029769076453224863;-0.00030812399477659296;-0.0003188287006921534;-0.000329514926948377;-0.0003403728741623068;-0.00035120933998189236;-0.0003619586669958733;-0.00037254181004363313;-0.0003830376387702068;-0.0003930104494471836;-0.00040275473820214477;-0.0004119917976443228;-0…
-0.0002520265741439573;-0.00026079672438282395;-0.0002699901872953843;-0.0002796602117896134;-0.0002896570544422164;-0.00029994171727543823;-0.0003104630617592986;-0.00032124668123844144;-0.00033203108431329386;-0.000342974303442787;-0.0003539102107252764;-0.00036476324913765895;-0.00037546879701789456;-0.00038606491931191884;-0.00039617330608889196;-0.00040602305242932573;-0.00041538868938777466…
-0.00025394188852422277;-0.0002627743115243318;-0.0002720292795758052;-0.00028177353458795623;-0.0002918443439105486;-0.00030220749358681457;-0.0003128041213350117;-0.0003236819836904063;-0.00033454826308443406;-0.00034559679823103665;-0.00035663310694248603;-0.00036759174867907296;-0.00037839400355856636;-0.000389120739485918;-0.0003993314375746778;-0.0004093261313421673;-0.00041882394840093095;…
-0.0002558603611570868;-0.0002647539792731082;-0.0002740782474674079;-0.00028388790730011826;-0.00029403215876631277;-0.00030447221152310694;-0.0003151573075724601;-0.0003261145083512965;-0.0003370793614627224;-0.00034821365354316804;-0.0003593498907752602;-0.0003704127648090761;-0.00038133794036685213;-0.00039216561567510734;-0.00040251246999064894;-0.00041261336641594065;-0.0004222404996042799;…
-0.0002577878427152904;-0.00026674400369845573;-0.00027613007706769183;-0.0002860142638774298;-0.00029623281042239017;-0.00030675169565759307;-0.00031751246584872916;-0.0003285642880448837;-0.0003396114613558762;-0.0003508514929996719;-0.0003620886157424776;-0.00037325760704412785;-0.0003842800804321269;-0.00039523892304464225;-0.00040568876868129285;-0.0004159352344273501;-0.00042569527284529434…
-0.0002597184638008244;-0.00026873609224462345;-0.0002781917408242795;-0.00028814165264486963;-0.00029843396885767103;-0.0003090301064568264;-0.000319879694406381;-0.0003310112750285597;-0.0003421574138423973;-0.0003534836820491312;-0.00036482121468793104;-0.0003760949532041624;-0.00038724085680551354;-0.00039830127797735803;-0.000408887852999229;-0.0004192412591465111;-0.0004291313445920567;-0.0…
-0.00026165805981263223;-0.00027073849773703184;-0.0002802562478288598;-0.0002902809791783078;-0.0003006479147459137;-0.0003113232261032694;-0.0003222488744659968;-0.00033347545018688496;-0.0003447043479670018;-0.0003561367738943326;-0.00036757567043497563;-0.00037895603417798825;-0.00039019982013248843;-0.0004013919556369152;-0.00041208219501549423;-0.00042258178505202024;-0.0004326054931412865;…
-0.00026360077664748825;-0.000272742950880478;-0.00028233054755325584;-0.0002924213201958776;-0.0003028623488237423;-0.0003136152574665302;-0.0003246300684382831;-0.0003359368177278081;-0.0003472650676798039;-0.0003587842044063974;-0.0003703239865318629;-0.00038180960642063185;-0.00039317732580743635;-0.00040447167240850767;-0.00041529920735562615;-0.00042590646820026977;-0.00043606094649157603;-…
-0.00026555243442645684;-0.0002747576812603435;-0.0002844076720827666;-0.0002945735528975525;-0.00030508952102195765;-0.0003159219403452922;-0.00032701319339328784;-0.0003384153066005596;-0.0003498267491687973;-0.0003614524563806777;-0.00037309407510436004;-0.00038468682218949034;-0.0003961530021389838;-0.0004075796034522755;-0.0004185114688112215;-0.00042926552078077475;-0.00043955433140610025;-…
-0.0002675071943453707;-0.0002767744428383276;-0.0002864945479142098;-0.000296726782395284;-0.000307317162838998;-0.00031822752000542796;-0.00032940827590415364;-0.00034089097296004434;-0.00035240214924972405;-0.0003641150361008707;-0.0003758580104075826;-0.0003875565165788046;-0.000399147126858097;-0.000410676565158197;-0.0004217462852871544;-0.00043260873112760856;-0.00044302902739735484;-0.000…
-0.00026947086124333154;-0.0002788014419636296;-0.0002885842301259189;-0.000298891857512717;-0.0003095574934588674;-0.00032054769386890067;-0.000331805268896386;-0.00034338369382405935;-0.0003549784912601569;-0.000366798355965195;-0.0003786436338676461;-0.00039044976321079666;-0.00040213940594362635;-0.0004138016326808686;-0.00042497634228958256;-0.0004359861791502649;-0.00044654150971200563;-0.0…
-0.0002714376116195093;-0.00028083045585119266;-0.00029068362224049656;-0.00030105791175628123;-0.00031179827514590314;-0.00032286674959103746;-0.00033421416309983794;-0.00034587357729085234;-0.00035756848487546037;-0.00036947599265993106;-0.0003814230904489368;-0.00039333547582305075;-0.0004051500394564165;-0.00041691572241747996;-0.000428228839009146;-0.0004393477854518716;-0.000450035309359894…
-0.0002734132350269536;-0.00028286966761790247;-0.0002927858023287388;-0.0003032357655728648;-0.00031405169633347;-0.0003252003422241597;-0.00033662494730148107;-0.00034838044845069717;-0.0003601594005891083;-0.0003721742881964958;-0.00038422415087585485;-0.0003962446493988442;-0.00040815881105263986;-0.0004200578095150609;-0.0004314765676605545;-0.00044274349767099046;-0.00045356675008821883;-0.…
-0.0002753919232724563;-0.000284910877728276;-0.00029489765093982143;-0.0003054145808640333;-0.0003163055500558922;-0.00032753280180621784;-0.00033904757638213395;-0.0003508844673415565;-0.0003627639009300621;-0.0003748668896537319;-0.00038701903082446326;-0.0003991462763232392;-0.00041118584311629065;-0.0004231889103804396;-0.0004347466207266542;-0.0004461233686711491;-0.0004570795143875808;-0.0…
-0.00027737945061892164;-0.0002869622460707674;-0.0002970122691364338;-0.00030760514969949224;-0.0003185719939920505;-0.00032987974102699296;-0.00034147207499626327;-0.0003534054071301064;-0.00036536930355404035;-0.0003775800686666167;-0.0003898354303153855;-0.0004020712729367962;-0.0004142109969879886;-0.0004263479001510563;-0.00043801189712469146;-0.00044953721382909843;-0.00046062977452279393;…
-0.0002793700241850528;-0.00028901559635578447;-0.00029913651449511115;-0.00030979666237659827;-0.0003208388519503489;-0.00033222553230020734;-0.00034390836216989116;-0.00035592347979038463;-0.00036798822383755654;-0.00038028754269650285;-0.00039264563573876844;-0.0004049887102761933;-0.00041725431736812656;-0.00042949589524580854;-0.0004412993826361665;-0.00045293521826008265;-0.0004641613644485…
-0.0002813694029395114;-0.00029107906524724486;-0.00030126351106987015;-0.00031199988258745405;-0.000323118250851334;-0.0003345857459602243;-0.00034634649843102706;-0.000358458406569409;-0.00037060802660493817;-0.0003830155130123225;-0.00039547727640939703;-0.0004079294260354994;-0.0004202957432889204;-0.0004326716707905237;-0.0004445820828748382;-0.0004563670650881934;-0.0004677303049645273;-0.0…
-0.0002833718093172053;-0.0002931444996977527;-0.0003034000934653876;-0.00031420402902585713;-0.0003253980452815879;-0.0003369447967896653;-0.00034879636694511374;-0.00036099045137363595;-0.00037324128007418505;-0.0003857377674478568;-0.0003983027094339094;-0.0004108625699071512;-0.00042335524176038524;-0.00043583644321859756;-0.0004478868769273203;-0.0004597830716716769;-0.00047128058147278195;-…
-0.000285382986988452;-0.00029522001315059564;-0.0003055394087264463;-0.0003164198370058904;-0.0003276903313994693;-0.00033931821277461923;-0.0003512480641197726;-0.00036353928353438143;-0.0003758753962446192;-0.0003884804369164166;-0.0004011494934191902;-0.0004138189009349469;-0.000426412829513509;-0.00043902888764222475;-0.00045118687709785145;-0.0004632327888911496;-0.00047486806332486963;-0.0…
-0.0002873971737086628;-0.0002972974757968678;-0.0003076882684866447;-0.0003186365536184414;-0.0003299829945738407;-0.0003416904510597156;-0.00035371143725406676;-0.0003660852188868525;-0.00037852289616964186;-0.0003912173796141006;-0.000403990056190779;-0.0004167676474712312;-0.00042948839586112963;-0.0004422103205117302;-0.00045450885578462904;-0.0004666666663391178;-0.00047843688735365274;-0.0…
-0.0002894200978457055;-0.0002993849778631479;-0.0003098398427809729;-0.00032086488579915963;-0.00033228810019701575;-0.0003440769972899325;-0.0003561766186413164;-0.00036864787485063144;-0.0003811712390299768;-0.000393974656109055;-0.0004068518856455995;-0.00041973948990574827;-0.00043256203524020734;-0.00044541931692365487;-0.0004578260319763295;-0.0004701341226619371;-0.00048204277147984655;-0…
-0.0002914460124797982;-0.00030147441277530025;-0.00031200092027272705;-0.0003230941090366671;-0.0003345935644242442;-0.0003464623509649945;-0.0003586534197083861;-0.000371207619185994;-0.0003838328987083197;-0.0003967261949495532;-0.0004097074803305001;-0.00042270373525490353;-0.00043565355925957895;-0.00044861729334768344;-0.0004611650713892133;-0.00047358573967759977;-0.00048563000395022196;-0…
-0.0002934806306722486;-0.00030357384754712684;-0.0003141646939865509;-0.0003253349018877707;-0.0003369114218779338;-0.0003488619553959561;-0.00036113200864040204;-0.00037378401740477293;-0.0003864953815732249;-0.0003994979863690644;-0.000412584257430385;-0.0004256909852506014;-0.0004387431400694035;-0.00045184272486268375;-0.0004644992996903448;-0.00047707080380744775;-0.0004892541512719896;-0.0…
-0.00029551822083239034;-0.0003056751988355322;-0.00031633792961621265;-0.0003275765682394693;-0.0003392296195038326;-0.0003512603524307028;-0.00036362216098619196;-0.0003763574891886169;-0.00038917111433055707;-0.0004022640292578654;-0.0004154547862158215;-0.00042867062557746713;-0.00044185051156766847;-0.0004550571279601341;-0.0004678552759205391;-0.00048054002908615856;-0.0004928596530889848;-…
-0.00029756448071085697;-0.0003077865104454877;-0.0003185138431754571;-0.00032982975826932164;-0.00034156016115057837;-0.00035367294305357346;-0.00036611408082881593;-0.0003789475481456085;-0.00039184765054315024;-0.00040505024352526637;-0.00041834641315763435;-0.0004316731793057738;-0.00044495592362498473;-0.00045829887769920975;-0.00047120643241918916;-0.00048404256971933693;-0.0004965019245122…
-0.0002996136940504099;-0.00030989972226119327;-0.0003206991773892964;-0.00033208380426334115;-0.0003438910245585327;-0.0003560843114536602;-0.0003686175078332075;-0.000381534665875059;-0.0003945373697338916;-0.0004078306983933458;-0.0004212317782525204;-0.0004346681107925316;-0.0004480790324216167;-0.00046152959059561405;-0.0004745792215581646;-0.00048752927194951353;-0.0005001255565658497;-0.00…
-0.00030167154328689046;-0.0003120228548827493;-0.0003228871712600288;-0.00033434932801943784;-0.00034623418279869557;-0.0003585098162958154;-0.0003711226819865068;-0.0003841383040853147;-0.0003972278726663666;-0.00041063124345780557;-0.0004241381572551658;-0.0004376858644425872;-0.00045120016555590543;-0.00046478754168681203;-0.0004779471823431192;-0.0004910491577758654;-0.0005037858129820466;-0…
-0.0003037323275008061;-0.0003141478714178956;-0.00032508454454467824;-0.00033661569022327536;-0.0003485776444101623;-0.00036093408410336336;-0.0003736393070638789;-0.000386738986289626;-0.00039993149167431787;-0.00041342601826229206;-0.0004270382608908092;-0.00044069598328950544;-0.00045433890148349634;-0.00046803444751516814;-0.0004813366604834908;-0.0004945532056399157;-0.0005074274361480864;-…
-0.0003058017138090829;-0.00031628276926583287;-0.0003272845592335531;-0.0003388934842927166;-0.00035093335168242255;-0.0003633724312289207;-0.0003761576589627096;-0.00038935612230063126;-0.0004026358747285747;-0.0004162408020994815;-0.0004299592941959398;-0.00044372883306890813;-0.0004574756455377636;-0.00047130848309441834;-0.0004847213016451161;-0.0004980903053437546;-0.0005111055384350173;-0.…
-0.000307874016634297;-0.0003184195347540728;-0.0003294939121164535;-0.0003411720993137079;-0.0003532893439574309;-0.0003658095265230479;-0.00037868740556250106;-0.0003919702875417832;-0.0004053533069675483;-0.00041904980482432606;-0.0004328740386267488;-0.000446754035495089;-0.0004606298984428126;-0.00047457146499602294;-0.000488127344881522;-0.0005016115675190054;-0.0005147650135762842;-0.00052…
-0.00030995488777033216;-0.00032056614208490113;-0.0003317058881711575;-0.0003434621003236718;-0.00035565753273929105;-0.00036826064403339863;-0.0003812188586770708;-0.0003946008399340554;-0.0004080714835758258;-0.0004218787354370881;-0.00043580962849947214;-0.00044980187763064383;-0.0004637821432743807;-0.00047786146820797174;-0.0004915285425126448;-0.000505165749780044;-0.0005184608225991802;-0…
-0.0003120386569861611;-0.0003227146008018208;-0.0003339271612210051;-0.0003457529048094663;-0.00035802598817694526;-0.0003707104949307535;-0.0003837616502843456;-0.00039722840680735106;-0.00041080264249027993;-0.00042470187409373314;-0.00043873891600366575;-0.0004528420598747745;-0.0004669518030180877;-0.0004811404093332578;-0.0004949510269426319;-0.000508704094939674;-0.000522138010566317;-0.00…
-0.00031413096074849414;-0.00032487286191420047;-0.0003361510392307059;-0.0003480550494276835;-0.00036040659098523283;-0.00037317431096509746;-0.00038630612812078123;-0.0003998722941950386;-0.0004135345261157907;-0.00042754485951275483;-0.0004416889647332552;-0.0004559047906132451;-0.00047011943849938986;-0.00048444626333210854;-0.0004983686571394272;-0.0005122752284339611;-0.0005258513871788056;…
-0.0003162261441770326;-0.00032703295817774184;-0.0003383841730578994;-0.0003503579800667189;-0.0003627874421242172;-0.00037563684562039293;-0.0003888618882567952;-0.00040251318132970577;-0.000416279325181464;-0.00043038204214080787;-0.00044463269761357485;-0.0004589598489343498;-0.00047330439495845035;-0.000487741046841486;-0.0005018074588643388;-0.0005158305252479375;-0.0005295461488113169;-0.0…
-0.00031832982840717793;-0.0003292028174129067;-0.0003406198936536938;-0.00035267220500194906;-0.0003651803915155898;-0.0003781132883562725;-0.00039141931435770805;-0.000405170322361189;-0.00041902482931903173;-0.0004332389904252944;-0.0004475971075141833;-0.00046203736454321137;-0.0004764873109778278;-0.0004910626347918401;-0.0005052413977272164;-0.0005194184786487957;-0.00053327695385641;-0.000…
-0.0003204363739136969;-0.00033137449558379;-0.00034286482891078443;-0.00035498719852392903;-0.0003675735709346744;-0.00038058843496282326;-0.00039398796658047754;-0.00040782444842098154;-0.00042178318204358237;-0.00043609012509320346;-0.0004505551880986075;-0.000465107195221408;-0.0004796874540452325;-0.0004943731438565397;-0.0005086963928530831;-0.0005229905957848158;-0.0005369891499836556;-0.0…
-0.00032255138649654334;-0.0003335558973259716;-0.00034511233276614874;-0.00035731344052643835;-0.0003699787995061269;-0.00038307743261666255;-0.0003965582645255352;-0.00041049476177947654;-0.0004245422202202796;-0.0004389609443315544;-0.000453533861509983;-0.00046819939198960704;-0.00048288554050773445;-0.0004977103489342425;-0.0005121465164875826;-0.0005265952377637835;-0.0005407372442947453;-0…
-0.0003246692419898918;-0.00033573910180812155;-0.00034736901014829143;-0.0003596404337028113;-0.00037238423982467457;-0.00038556511940692276;-0.0003991397324304082;-0.00041316204546328;-0.00042731404014392576;-0.0004418259391372865;-0.000456506192152444;-0.0004712838913268651;-0.0004861007600935723;-0.0005010364667371634;-0.0005156175811260174;-0.0005301840438882176;-0.0005444667357369363;-0.000…
-0.00032679553085410265;-0.00033793199048497385;-0.00034962823797953294;-0.0003619786295648517;-0.0003748016802140483;-0.00038806660023456616;-0.00040172282583690404;-0.00041584544986744416;-0.00043008652591971684;-0.0004447105374477753;-0.0004594990314406488;-0.00047439066556557725;-0.0004893139069217595;-0.0005043891721301531;-0.0005190837656437048;-0.0005338052431159966;-0.0005482319801387908;…
-0.0003289246442871061;-0.0003401266657259443;-0.0003518965982249384;-0.00036431755920929005;-0.00037721931409252465;-0.0003905667554806694;-0.0004043170330571314;-0.00041852580990988064;-0.00043287172661587785;-0.0004475893005194948;-0.00046248551452175365;-0.00047748972988647916;-0.0004925440929540197;-0.0005077307818667123;-0.0005225707759128;-0.0005374106068948362;-0.0005519786277079885;-0.00…
-0.00033106215740552234;-0.0003423309858089711;-0.00035416749079164833;-0.0003666676457655803;-0.00037964889897901515;-0.00039308064777792215;-0.00040691284558056027;-0.00042122222411442034;-0.00043565757358426146;-0.0004504875860509507;-0.0004654924220798843;-0.0004806109779298728;-0.0004957721900887719;-0.0005110988707758717;-0.0005260528974321668;-0.0005410482320422405;-0.0005557608830177573;-…
-0.0003332024767753868;-0.00034453707630037304;-0.0003564474746820366;-0.0003690184487344622;-0.00038207865911949986;-0.0003955931997922242;-0.0004095197157878708;-0.00042391557928645905;-0.00043845606866020436;-0.0004533800255477046;-0.0004684929600076358;-0.00048372450358237946;-0.0004990172325141543;-0.0005144558556548591;-0.0005295557294573966;-0.000544670022142052;-0.0005595245475188789;-0.0…
-0.00033535116216542747;-0.00034675277230535566;-0.00035872997278754503;-0.00037138036286267045;-0.00038452032122417065;-0.0003981194318953952;-0.0004121281711225028;-0.00042662492208273874;-0.0004412551904488595;-0.00045629190648019527;-0.00047151383825654833;-0.00048686012178838156;-0.0005022601699154786;-0.0005178392112948715;-0.0005330536641047653;-0.0005483239418809628;-0.0005633236745470969…
-0.0003375026355141424;-0.00034897022258328523;-0.0003610215211486004;-0.000373742976055563;-0.00038696214037086795;-0.0004006443090310164;-0.0004147476280276798;-0.00042933119119230496;-0.0004440668935463444;-0.00045919793059259566;-0.00047452833346707095;-0.0004899880051445972;-0.0005055199587002039;-0.0005212114545393058;-0.0005365721940198916;-0.0005519620269698414;-0.000567104216778923;-0.00…
-0.0003396624412382102;-0.00035119723907071096;-0.000363315565640431;-0.00037611665467678947;-0.0003894158124571636;-0.000403182809317463;-0.0004173686499071373;-0.00043205338140896003;-0.00044687920381777924;-0.00046212331513811454;-0.00047756308485610616;-0.000493137889895662;-0.0005087776263480475;-0.0005246099601395128;-0.0005400858179303197;-0.0005556321099741646;-0.0005709200763305227;-0.00…
-0.00034182501665295395;-0.00035342599371618;-0.00036561861934225945;-0.0003784910150369337;-0.00039186962339691876;-0.000405719939968835;-0.0004200006172605966;-0.0004347724833015486;-0.0004497040286137092;-0.0004650428320890286;-0.0004805914398143744;-0.0004962800273526063;-0.0005120520514786709;-0.0005279973449875025;-0.0005436199218783018;-0.0005592863587226955;-0.0005747173570867102;-0.00058…
-0.0003439958908188402;-0.00035566427529167406;-0.0003679241511125877;-0.0003808763951161975;-0.000394335238271179;-0.000408270636857509;-0.00042263412945843477;-0.00043750743980509735;-0.0004525294410659111;-0.0004679816284921833;-0.00048363996682208675;-0.0004994440750564856;-0.0005153243393737383;-0.0005314108837927669;-0.0005471491111964943;-0.0005629724736693234;-0.0005785498099620356;-0.000…
-0.00034616951643238347;-0.0003579042789310402;-0.000370238651070173;-0.00038326243963099295;-0.0003968009738339925;-0.00041081994946091965;-0.00042527853105080404;-0.0004402392933643879;-0.0004553673012729831;-0.00047091454653742075;-0.000486682084022654;-0.0005026003630368652;-0.000518613290857967;-0.0005348132934983737;-0.0005506986653303995;-0.0005666427547515446;-0.0005823636900321358;-0.000…
-0.00034835140719367456;-0.0003601537702457964;-0.0003725556110562842;-0.0003856594581777175;-0.0003992784643459694;-0.00041338277141291625;-0.0004279244573810911;-0.0004429869350598494;-0.00045820572964007074;-0.00047386666307612453;-0.000489744289157544;-0.0005057784701273834;-0.0005219000890225363;-0.0005382417487699449;-0.0005542432962116244;-0.0005703447703213206;-0.0005862125970279615;-0.00…
-0.0003505360311847902;-0.00036240496755119675;-0.0003748814982299491;-0.0003880571238792116;-0.0004017560574055153;-0.00041594419444706095;-0.000430581217043793;-0.00044573145920832235;-0.00046105653900743054;-0.0004768128905051319;-0.0004928000711252768;-0.0005089488050803685;-0.0005252034568900504;-0.0005416590666040503;-0.0005578081766955458;-0.0005740309524156918;-0.0005900429371984393;-0.00…
-0.0003527288867412749;-0.0003646656133024107;-0.0003772098274146988;-0.0003904657179477139;-0.00040424535644889163;-0.0004185190699661668;-0.000433239481361693;-0.00044849170503983335;-0.00046390789706030945;-0.0004797782354912972;-0.0004958758569265252;-0.0005121408680182002;-0.0005285046553687976;-0.0005451023216204327;-0.0005613681253065502;-0.0005777487372943821;-0.0005939081591089942;-0.000…
-0.00035492445733514404;-0.0003669279489921945;-0.00037954704281056395;-0.00039287494191309026;-0.00040673473992303567;-0.0004210925319526975;-0.00043590852296752897;-0.00045124881873938907;-0.00046677156937420587;-0.00048273768062785183;-0.0004989452062173377;-0.0005153251464202011;-0.0005318223296720728;-0.0005485344308716094;-0.0005649482083165257;-0.0005814506890847534;-0.0005977548201642546;…
-0.00035712822593322245;-0.0003691996939234986;-0.0003818866822228386;-0.00039529504860307067;-0.00040923578043594437;-0.00042367938958594374;-0.0004385790491698876;-0.00045402158769082416;-0.00046963577092122517;-0.00048571616240808613;-0.0005020344752555424;-0.0005185310616936497;-0.0005351378185328942;-0.0005519923689294339;-0.0005685233508364591;-0.0005851841119640194;-0.0006016362177822494;-…
-0.00035933469140184506;-0.0003714731127626629;-0.00038423516689328654;-0.00039771576795513924;-0.0004117368872872662;-0.00042626481909002306;-0.00044126029663362284;-0.0004567912099434054;-0.0004725122200056706;-0.0004886887336109939;-0.0005051172944571358;-0.0005217291800491014;-0.0005384696893480289;-0.0005554391529048196;-0.0005721185125613948;-0.0005889017021406099;-0.0006054990605056671;-0.…
-0.0003615493213349388;-0.0003737559016645615;-0.0003865860576084669;-0.00040014732441217253;-0.00041424960225281164;-0.00042886358742823835;-0.00044394300865955395;-0.00045957642103899903;-0.000475389178893282;-0.0004916802605672985;-0.0005082199493350509;-0.0005249488441748828;-0.0005417993586828719;-0.0005589116573197203;-0.0005757087251827335;-0.0005926506317189846;-0.0006093964946233261;-0.0…
-0.00036376662999754373;-0.00037604034846518695;-0.00038894575265260357;-0.0004025794763198629;-0.00041676236548912615;-0.0004314609130590918;-0.0004466363859385064;-0.00046235847088721253;-0.0004782783186107111;-0.0004946658662310937;-0.000511316141067654;-0.0005281606990170259;-0.0005451453161104165;-0.0005623729993458928;-0.0005793188418253314;-0.000596383728979359;-0.0006132753797982777;-0.00…
-0.00036599206960650653;-0.00037833412617549293;-0.00039130783579302845;-0.0004050224197358903;-0.00041928668793590843;-0.0004340715207374572;-0.0004493312077699805;-0.00046515604319218327;-0.0004811679487241321;-0.0004976703467815645;-0.0005144320844209329;-0.0005313940085410541;-0.0005484890560361079;-0.0005658599534533852;-0.0005829240007548068;-0.0006001480339632306;-0.0006171887112083741;-0.…
-0.0003682201698299638;-0.0003806295457971824;-0.0003936786823571498;-0.0004074659414147447;-0.0004218110406107895;-0.00043668067114893097;-0.0004520366388646104;-0.0004679504397199259;-0.0004840696929760652;-0.0005006688953372111;-0.0005175415513380454;-0.0005346194964327245;-0.0005518489902018975;-0.000569335736877246;-0.0005865489485324959;-0.0006038965070132852;-0.0006210834996192792;-0.00063…
-0.00037045636750349456;-0.0003829342572014566;-0.0003960518990925826;-0.0004099202090285716;-0.00042434690361342874;-0.00043930304684753805;-0.00045474349452704623;-0.0004707602923411044;-0.00048697190823994153;-0.0005036862379367434;-0.0005206706858359855;-0.0005378663479309005;-0.0005552066908609815;-0.0005728370240336088;-0.0005901689299920284;-0.0006076760561178793;-0.000625012589116176;-0.0…
-0.0003726952077027276;-0.00038524059455177285;-0.00039843383837063974;-0.0004123750377412398;-0.0004268827788267363;-0.0004419239507386558;-0.00045746090348154774;-0.0004735669546741903;-0.0004898861709676498;-0.0005066976378523409;-0.0005237933306251248;-0.0005411053654653181;-0.0005585804919169707;-0.0005763271322232646;-0.0005938085851378979;-0.0006114397736728273;-0.0006289231415495367;-0.00…
-0.00037494211187778396;-0.0003875561845837629;-0.0004008181299187342;-0.00041484056683902784;-0.0004294301155063987;-0.0004445580231830642;-0.00046017971704440455;-0.0004763890067606453;-0.0004928008853467229;-0.0005097277509933334;-0.0005269355589714155;-0.0005443656555443211;-0.0005619520434785437;-0.0005798426358064254;-0.0005974432653655326;-0.0006152344356231986;-0.0006328678499302312;-0.00…
-0.00037719164051618466;-0.0003898733846186695;-0.00040321110315280216;-0.00041730663989576506;-0.00043197744640480445;-0.0004471906092985875;-0.0004629090279472993;-0.0004792078540674354;-0.0004957275805318954;-0.0005127519107748237;-0.0005300712843548649;-0.0005476180993458831;-0.0005653396016036484;-0.0005833469521520769;-0.0006010975041292705;-0.0006190132664085623;-0.0006367940271756807;-0.0…
-0.0003794491996783974;-0.0003921997982607515;-0.00040560641077957234;-0.0004197833678115323;-0.0004345361899297322;-0.00044983630726038625;-0.00046563972352467177;-0.00048204202481110664;-0.0004986547080316706;-0.0005157947029878887;-0.0005332265092883374;-0.0005508917246439648;-0.0005687248942642001;-0.0005868765555625022;-0.0006047467593801175;-0.0006228229099405885;-0.0006407542152408536;-0.0…
-0.00038170936526824153;-0.00039452780598505445;-0.00040801035926031783;-0.00042226062257069615;-0.0004370949097072497;-0.00045248050439137627;-0.0004683808605094053;-0.0004848729763031409;-0.000501593749697085;-0.0005188315311797658;-0.0005363752180238997;-0.0005541574913690427;-0.0005721260996651367;-0.0005903949634773335;-0.0006084154580289532;-0.0006266167226931925;-0.0006446958780922061;-0.0…
-0.0003839775279523304;-0.00039686498826867374;-0.0004104166242806066;-0.00042474848668681527;-0.0004396649932932887;-0.0004551377566887455;-0.00047112336226062026;-0.0004877191849394703;-0.0005045332043645019;-0.000521886911034439;-0.0005395433423192803;-0.0005574443485568249;-0.0005755250236493943;-0.0005939385501389201;-0.0006120791645761302;-0.000630441216554569;-0.0006486714066472737;-0.0006…
-0.0003862482790551933;-0.0003992037487364649;-0.0004128314893477605;-0.00042723686055536693;-0.0004422350351918046;-0.0004577934936731259;-0.0004738762495061589;-0.0004905621598721011;-0.0005074845065746959;-0.0005249363162204611;-0.0005427049372010303;-0.0005607233348945615;-0.0005789397665615277;-0.0005974709330599943;-0.0006157621993957794;-0.0006342498800235426;-0.000652628415903579;-0.00067…
-0.00038852699384538564;-0.00040155164474258115;-0.0004152486531257119;-0.0004297357983030663;-0.0004448163921029377;-0.0004604622291714025;-0.00047663048163637425;-0.0004934203256806686;-0.0005104362024988024;-0.0005280041923259171;-0.0005458858636696964;-0.0005640233206758364;-0.0005823522121233033;-0.000601028386420966;-0.0006194402335313604;-0.0006380890929747854;-0.0006566191457597528;-0.000…
-0.0003908082790725611;-0.00040390110305768085;-0.0004176743761685398;-0.000432235228737071;-0.0004473976894127431;-0.0004631294348945246;-0.00047939504336780514;-0.0004962752433536969;-0.000513399679360748;-0.0005310660831298212;-0.0005490602475287392;-0.0005673154233489493;-0.000585780382811493;-0.0006045746278101214;-0.0006231374808269739;-0.0006419124759225641;-0.0006605913622263587;-0.000679…
-0.00039309749460300907;-0.00040625965791721237;-0.00042010238011807113;-0.00043474517759693607;-0.0004499902529616226;-0.00046580958250676675;-0.00048216093012860996;-0.0004991452856588572;-0.0005163635306733755;-0.0005341463641355864;-0.0005522538790194775;-0.0005706284344614827;-0.000589206240234533;-0.0006081458313439268;-0.0006268297188629397;-0.0006457662767380145;-0.0006645971542017037;-0.…
-0.0003953892626159277;-0.00040861975923361645;-0.0004225389025758478;-0.00043725560210206726;-0.00045258273902194784;-0.0004684881859019767;-0.00048493709061774303;-0.0005020120654171708;-0.0005193390963371557;-0.000537220649221807;-0.0005554409547247083;-0.0005739335502270677;-0.0005926477289939872;-0.0006117058146886792;-0.0006305410549600573;-0.0006496042479413481;-0.000668584438691317;-0.000…
-0.0003976889275711289;-0.00041098891812788686;-0.0004249776881611245;-0.0004397764996045455;-0.00045518644257043115;-0.0004711796745895339;-0.0004877145563077612;-0.000504893903588693;-0.0005223150172135974;-0.0005403132438184809;-0.0005586471941244765;-0.0005772594834434063;-0.0005960868885928261;-0.0006152906518948972;-0.0006342473732292503;-0.0006534725054101821;-0.0006726051536118226;-0.0006…
-0.0003999911270817795;-0.00041335960765021305;-0.0004274249515236083;-0.00044229785573658746;-0.00045779005076998123;-0.000473869604638741;-0.0004905022398737322;-0.0005077724648229067;-0.0005253025858730856;-0.0005433998318928676;-0.0005618468645833423;-0.0005805775090937459;-0.0005995415857499551;-0.0006188642607093439;-0.0006379726744747566;-0.0006573249336611445;-0.0006766073669455789;-0.000…
-0.000402301190196996;-0.00041573931581139763;-0.00042987446025951915;-0.0004448296394624933;-0.00046040482772966615;-0.0004765723634118215;-0.000493291208839226;-0.0005106660182766145;-0.0005282904905327756;-0.0005465046488128427;-0.0005650656148180328;-0.0005839162612220241;-0.0006029939378707716;-0.0006224626151145866;-0.0006416929493318397;-0.0006612075165883865;-0.0006806428656462251;-0.0006…
-0.00040461376996834636;-0.00041812053879533416;-0.0004323324060674285;-0.00044736186482784987;-0.0004630194915071594;-0.0004792735491460705;-0.0004960903398491029;-0.0005135562804237127;-0.0005312899764263169;-0.0005496034486233843;-0.0005682777829772986;-0.0005872470935853984;-0.0006064617337840467;-0.0006260497329403143;-0.0006454320920949254;-0.0006650742706953923;-0.0006846598686547618;-0.00…
-0.0004069341800300297;-0.0004205107415069102;-0.0004347925795200634;-0.00044990447240887086;-0.00046564527533992435;-0.0004819875070643148;-0.0004988907364845807;-0.00051646146862213;-0.0005342897791335146;-0.0005527203966415703;-0.0005715089470125059;-0.0005905985614701529;-0.0006099271688055253;-0.0006296614880991399;-0.0006491661999173437;-0.0006689710479029329;-0.0006887100119805973;-0.00070…
-0.0004092570888764492;-0.0004229024432596646;-0.00043726114936555463;-0.00045244750466507153;-0.0004682709281846301;-0.00048469987756435625;-0.0005017012393539705;-0.0005193633511661106;-0.0005373010965446093;-0.0005558313169791182;-0.0005747335158590227;-0.0005939420974116523;-0.0006134079538663395;-0.0006332619985061363;-0.00065291906059047;-0.0006728519966917568;-0.0006927416655051295;-0.0007…
-0.00041158779472266174;-0.0004253030858568611;-0.0004397319291526825;-0.0004550008737842777;-0.0004709076524031734;-0.00048742496373740935;-0.0005045129881027946;-0.0005222800936191057;-0.0005403127116090829;-0.0005589603049136679;-0.000577976996700812;-0.0005973061779346359;-0.0006168863622005307;-0.0006368870380019601;-0.0006566668777794172;-0.0006767628370193732;-0.0006968063143123498;-0.0007…
-0.0004139209815103462;-0.0004277052117376113;-0.00044221106467982917;-0.0004575546506404866;-0.00047354422785545293;-0.000490148448134276;-0.0005073347872964531;-0.000525193516091628;-0.0005433357748670723;-0.0005620832546126645;-0.0005812138692622878;-0.0006006623143569786;-0.0006203800268340639;-0.0006405008245895277;-0.0006604333327792823;-0.0006806578493341727;-0.0007008524792057525;-0.00072…
-0.00041626193203118657;-0.0004301162396078601;-0.00044469239247137767;-0.0004601187190328407;-0.00047619182602383423;-0.0004928845917223633;-0.0005101578126514514;-0.000528121732357062;-0.0005463591166447863;-0.000565224191325702;-0.0005844695699579673;-0.0006040389044379784;-0.0006238712989272533;-0.0006441390320355404;-0.0006641947357606716;-0.0006845826216405557;-0.0007049314943627837;-0.0007…
-0.0004186053456785831;-0.00043252873502820784;-0.0004471820353766525;-0.000462683178250369;-0.00047883925767568613;-0.0004956191191979456;-0.0005129908326838967;-0.0005310466143380951;-0.0005493938401255429;-0.0005683590792649116;-0.0005877186493037408;-0.0006074075382823303;-0.0006273777335933399;-0.0006477659784332181;-0.0006679746615291835;-0.0006884915663448999;-0.0007089920314906787;-0.0007…
-0.0004209564898166114;-0.00043495009361159707;-0.00044967385289519033;-0.0004652578837032379;-0.0004814976634098701;-0.0004983662494124505;-0.0005158250591879736;-0.0005339862240224715;-0.0005524288230193486;-0.0005715118736632642;-0.000590986472942637;-0.0006107965348799894;-0.0006308817599269153;-0.0006514172374733041;-0.0006717495267546199;-0.0006924301395086821;-0.000713085273879266;-0.00073…
-0.00042331007929484444;-0.0004373729040360198;-0.0004521739449279451;-0.00046783296309605435;-0.00048415588490547133;-0.0005011117492000737;-0.0005186692246240967;-0.0005369224851409459;-0.0005554751211459639;-0.0005746586087665033;-0.0005942476621844537;-0.000614177563126785;-0.0006344008551209156;-0.0006550572273417863;-0.0006755427997598725;-0.0006963528854865823;-0.0007171600441211104;-0.000…
-0.0004256713660455113;-0.0004398045388257484;-0.00045467619394916505;-0.000470418243449722;-0.0004868250318738731;-0.0005038697953041156;-0.0005215145768708501;-0.0005398734079000638;-0.0005585216596062902;-0.0005778231698024352;-0.0005975275118986896;-0.0006175788632394268;-0.0006379175262122417;-0.0006587214216514486;-0.0006793310037076305;-0.0007003051284073735;-0.0007212673746374109;-0.00074…
-0.00042803508037881103;-0.00044223760977205495;-0.00045718667691211615;-0.00047300388088496913;-0.0004894939769101271;-0.0005066261966891211;-0.0005243698123265329;-0.000542820967834524;-0.0005615794468497708;-0.0005809816610393093;-0.0006008007141914812;-0.0006209721829091978;-0.0006414491724659165;-0.0006623743386835112;-0.0006831375004448831;-0.0007042415445643202;-0.0007253562388875941;-0.00…
-0.00043040645879088347;-0.0004446794663148875;-0.0004596992992653187;-0.00047559967403315167;-0.0004921737988341593;-0.0005093950879981386;-0.0005272262149608696;-0.000545783123374132;-0.0005646374553753197;-0.0005841578977112587;-0.0006040924931567569;-0.0006243856835756512;-0.0006449783788692094;-0.0006660513519708003;-0.0006869389196208882;-0.0007082073261637433;-0.0007294775184432732;-0.0007…
-0.0004327802470570148;-0.00044712274335467506;-0.0004622201150150314;-0.0004781958074316595;-0.0004948534011612427;-0.000512162320318465;-0.0005300924451036015;-0.0005487419018533921;-0.0005677066462552804;-0.0005873280540978988;-0.0006073776116994225;-0.0006277911917298514;-0.0006485224667515966;-0.0006697170798922299;-0.0006907585166135468;-0.0007121572814277455;-0.0007335803376122144;-0.00075…
-0.0004351616662330075;-0.00044957476725139935;-0.0004647430525836117;-0.00048080205132202194;-0.000497543831815865;-0.0005149419862007952;-0.0005329598228223562;-0.000551715209929845;-0.0005707760393937235;-0.000590515875451216;-0.0006106812231357982;-0.0006312167900302847;-0.0006520640990588041;-0.0006734067958986712;-0.0006945730275523617;-0.0007161364706504814;-0.0007377154271355486;-0.000759…
-0.0004375454775637001;-0.0004520281960105102;-0.0004672741430309869;-0.0004834086186588265;-0.0005002340252377778;-0.0005177199788475633;-0.0005358369723718552;-0.000554685126733648;-0.0005738565484790881;-0.0005936976060510205;-0.0006139781611719912;-0.0006346343837721251;-0.0006556205191771006;-0.0006770852184691992;-0.0006984056013529679;-0.0007200998339731104;-0.0007418320621508022;-0.000763…
-0.0004399368866603059;-0.00045449033291639556;-0.00046980733775292153;-0.00048602525129350034;-0.0005029349984520451;-0.0005205103487250293;-0.000538715249924411;-0.0005576695071545655;-0.0005769372408277643;-0.0005968969211787093;-0.0006172935083446728;-0.0006380719768288752;-0.0006591744680187849;-0.0006807875209707297;-0.0007022330806187803;-0.0007240922997879416;-0.0007459808225877837;-0.000…
-0.0004423306702416854;-0.000456953859075376;-0.00047234864486368425;-0.000488642190598362;-0.0005056357168271618;-0.000523299031143126;-0.0005416032436532437;-0.0005606504821142419;-0.0005800289827374632;-0.0006000901351030852;-0.000620602169163586;-0.0006415015533041563;-0.0006627431110192295;-0.0006844785219849662;-0.0007060785078100018;-0.0007280689401453801;-0.0007501111343951464;-0.00077207…
-0.0004447320184702075;-0.00045942605470063343;-0.00047489203873201914;-0.0004912691500344654;-0.000508347166484779;-0.0005261000344916228;-0.0005444923458421561;-0.0005636458547391701;-0.0005831208889440835;-0.0006033008531465483;-0.0006239291553837151;-0.0006449510382825681;-0.0006663092670654531;-0.000688193294792872;-0.0007099188319976175;-0.0007320745515462426;-0.0007542734267105966;-0.00077…
-0.00044713572354322965;-0.0004618996239951952;-0.0004774435045272085;-0.0004938963993923895;-0.0005110583437264022;-0.0005288993361802901;-0.0005473911085763627;-0.0005666378077382998;-0.000586223778347758;-0.0006065054595556579;-0.0006272494423208735;-0.0006483924946805207;-0.0006698900236342165;-0.0006918967580812468;-0.0007137769891932426;-0.0007360643379403373;-0.0007584172762752201;-0.00078…
-0.00044954696017001435;-0.0004643818241054372;-0.0004799970395905513;-0.0004965336237425479;-0.0005137802037662755;-0.0005317109025303724;-0.0005502909602579833;-0.0005696440924793745;-0.0005893268131111063;-0.000609727489705443;-0.0006305879709463194;-0.0006518537687897836;-0.0006734682775954295;-0.0006956238850431044;-0.0007176300349290817;-0.0007400829639473749;-0.0007625929614539011;-0.00078…
-0.0004519605360308974;-0.0004668653823269181;-0.0004825586061470098;-0.0004991711212943066;-0.0005165017738431897;-0.0005345207530437954;-0.0005532004168777038;-0.0005726469434544523;-0.0005924407647298131;-0.0006129433978089505;-0.0006339197873843709;-0.0006553070023439058;-0.0006770610384595026;-0.0006993396944728097;-0.0007215007987750184;-0.0007440857654066916;-0.0007667502097614104;-0.00078…
-0.0004543816103777698;-0.0004693575327436222;-0.0004851222245100202;-0.0005018185487271761;-0.0005192339782599843;-0.0005373428119812692;-0.0005561109429628074;-0.000575664060277064;-0.0005955548428004539;-0.0006161766493054997;-0.0006372697618205243;-0.0006587799628378987;-0.0006806512810874378;-0.0007030790594734311;-0.0007253664427181171;-0.0007481172750673145;-0.0007709391488091474;-0.000793…
-0.00045680500637843095;-0.00047185102573945014;-0.0004876938339608885;-0.0005044662326698319;-0.0005219658751970139;-0.0005401631409291687;-0.0005590310184029093;-0.0005786777292181658;-0.0005986797714073734;-0.0006194037683633241;-0.0006406130111900382;-0.0006622448708268032;-0.0006842559370155272;-0.0007068070989493691;-0.0007292496898933954;-0.000752132960648201;-0.0007751096568667625;-0.0007…
-0.00045923586782313015;-0.00047435307234042277;-0.0004902674777847721;-0.000507123801410624;-0.0005247083580417109;-0.0005429956220956827;-0.0005619521438573234;-0.0005817055981416291;-0.0006018048075883613;-0.0006226481504977261;-0.0006439743348906099;-0.0006657294150049386;-0.0006878580591040952;-0.0007105585859117514;-0.0007331278087364101;-0.0007561772230381493;-0.0007793117108115675;-0.0008…
-0.000461669033371621;-0.00047685644601457944;-0.0004928490723199814;-0.0005097816099980558;-0.0005274505159202765;-0.0005458263591439072;-0.0005648827631080305;-0.0005847300050930795;-0.0006049406280095067;-0.0006258863898207925;-0.000647328920670874;-0.0006692058947531972;-0.0006914745009075198;-0.000714298739377484;-0.0007370234159541879;-0.0007602056618257998;-0.0007834953396492295;-0.0008067…
-0.00046410963134823805;-0.00047936833473442007;-0.0004954326838229842;-0.0005124492583290629;-0.0005302032113007313;-0.0005486691922375463;-0.0005678144129532667;-0.0005877685461913006;-0.0006080765371570963;-0.0006291418119355367;-0.0006507014971386934;-0.0006727019199612696;-0.0006950883932937064;-0.0007180622322637593;-0.0007409138864244024;-0.0007642625460502094;-0.000787710369542428;-0.0008…
-0.00046655251590918393;-0.00048188153504790814;-0.0004980242056897531;-0.0005151171298724921;-0.0005329555642594117;-0.0005515102671086686;-0.0005707555010607932;-0.0005908036112523464;-0.0006112231642720268;-0.0006323910808865336;-0.0006540673228585175;-0.0006761898688402651;-0.0006987165118272993;-0.0007218143837024631;-0.0007448217304329771;-0.0007683036071597324;-0.0007919069802139306;-0.000…
-0.0004690027999085996;-0.0004844032118784769;-0.0005006177271476581;-0.0005177947961336154;-0.0005357184063409162;-0.0005543633818845516;-0.0005736976003746797;-0.0005938527446544973;-0.000614369861296387;-0.0006356574523762686;-0.0006574510556463382;-0.0006796972724713038;-0.0007023420653920715;-0.0007255897665148575;-0.000748724429293317;-0.0007723729823542096;-0.0007961348471312983;-0.0008198…
-0.0004714553530036371;-0.00048692618484978527;-0.0005032191186509883;-0.000520472669002135;-0.0005384808885760085;-0.0005572147243584646;-0.0005766490824418623;-0.00059689838797998;-0.0006175272100389219;-0.0006389176603704054;-0.0006608280248848564;-0.0006831965879000814;-0.0007059817515550825;-0.0007293537999502807;-0.0007526443868771383;-0.0007764265349317029;-0.0008003443007154223;-0.0008242…
-0.0004739152725739619;-0.0004894575958406713;-0.0005058224923976137;-0.0005231602915914137;-0.0005412538115818536;-0.0005600780506293416;-0.0005796015563591794;-0.0005999580338711721;-0.0006206846099048528;-0.0006421948906826979;-0.0006642228175961605;-0.0006867152673952037;-0.000709618857224291;-0.0007331409567320706;-0.0007565591909271848;-0.0007805082702633969;-0.0008045848657583219;-0.000828…
-0.0004763774437821808;-0.0004919902875462454;-0.0005084336959007897;-0.0005258481042125183;-0.0005440263573479375;-0.0005629395905438566;-0.0005825633575461156;-0.000603014175672202;-0.0006238525952637899;-0.0006454659471884667;-0.0006676108339836411;-0.0006902258468413294;-0.0007132700019612959;-0.0007369167562294957;-0.0007604911389078753;-0.0007845741834870259;-0.0008088070233599771;-0.000833…
-0.00047884694852919627;-0.0004945313788052348;-0.0005110468643284873;-0.0005285456215866615;-0.0005468092955599765;-0.000565813058180709;-0.0005855261312592333;-0.000606084254294164;-0.0006270206129914397;-0.000648753945824565;-0.0006710165902734487;-0.0006937556996905996;-0.0007169185507065861;-0.0007407155710659742;-0.0007644179249848874;-0.0007886681481557087;-0.000813060147656499;-0.00083747…
-0.00048131868748758005;-0.000497073735379946;-0.0005136678222535758;-0.000531243312446779;-0.0005495918391704812;-0.0005686847254321584;-0.0005884981767839181;-0.0006091508148387998;-0.0006301991500112736;-0.0006520357603645045;-0.0006744155574921035;-0.0006972774406710182;-0.0007205810450083977;-0.0007445030207331808;-0.000768361740222261;-0.0007927462912367879;-0.0008172948704078684;-0.0008418…
-0.00048379772707518056;-0.0004996244530734936;-0.0005162907278137321;-0.0005339506631216969;-0.000552384726929696;-0.0005715682643647995;-0.0005914711755434344;-0.0006122312464905553;-0.0006333777006768605;-0.0006553344368801029;-0.0006778321810677842;-0.0007008183644143073;-0.0007242409278481209;-0.0007483133777526226;-0.0007723003852021997;-0.0007968523544759409;-0.0008215604151139797;-0.00084…
-0.0004862789834790499;-0.0005021764207111109;-0.000518921382642084;-0.0005366581707667221;-0.0005551772027574651;-0.0005744499889086399;-0.0005944533906824022;-0.0006153081461044838;-0.0006365667044585064;-0.0006586269190315651;-0.0006812420028525811;-0.0007043511644962047;-0.0007279146627527006;-0.0007521123617408574;-0.0007762559445952907;-0.0008009425966600199;-0.0008258075641756682;-0.000850…
-0.0004887675076296865;-0.0005047367110648122;-0.0005215539678456233;-0.0005393752933180618;-0.0005579799744645364;-0.0005773435291263198;-0.0005974365397977855;-0.0006183988511430327;-0.000639755703195043;-0.0006619361830375718;-0.0006846693974746698;-0.0007079030567240568;-0.0007315857707528329;-0.0007559341451154901;-0.0007802063253938453;-0.0008050606277379215;-0.0008300853904763659;-0.000855…
-0.0004912582312331437;-0.0005072982360184748;-0.0005241942621183763;-0.0005420925563538919;-0.0005607823169423978;-0.0005802352409777339;-0.0006004288498867518;-0.0006214860102102518;-0.0006429550888965595;-0.0006652392424334911;-0.0006880899776141501;-0.0007114468135257264;-0.0007352706373462106;-0.0007597445476204398;-0.0007841735058819381;-0.0008091628383058759;-0.0008343448270385551;-0.00085…
-0.0004937561897282687;-0.0005098680453175391;-0.0005268364695362637;-0.0005448193894175716;-0.000563594907058272;-0.0005831387125297459;-0.0006034220747269845;-0.0006245869090512551;-0.0006461544508945767;-0.000668559003596799;-0.0006915280470971631;-0.0007150095718802225;-0.000738952861621269;-0.0007635776415674178;-0.0007881354994555588;-0.0008132927065266936;-0.0008386347961490195;-0.00086404…
-0.0004962563303446426;-0.0005124390739002309;-0.0005294863458548477;-0.0005475463465106415;-0.0005664070506796085;-0.0005860403417642514;-0.00060642440516149;-0.0006276842480147563;-0.0006493641337318952;-0.0006718725499264645;-0.0006949592894342601;-0.0007185641830719347;-0.0007426487510384651;-0.0007673993468301834;-0.0007921141780192213;-0.0008174067547958184;-0.0008429063814326265;-0.0008684…
-0.000498763673025157;-0.0005150183484899572;-0.0005321381181185945;-0.0005502828287833907;-0.000569229393726072;-0.0005889536747605388;-0.0006094276311557147;-0.0006307952611332216;-0.0006525737742401722;-0.0006752027179707254;-0.0006984079376475163;-0.0007221377052475665;-0.0007463419827524315;-0.0007712436356125659;-0.0007960876613661567;-0.0008215483295007083;-0.0008472083545993846;-0.0008729…
-0.0005012731805274506;-0.0005175988270749819;-0.0005347975191452365;-0.0005530194186612127;-0.000572051273045394;-0.0005918651515145963;-0.0006124399073917725;-0.0006339027004956797;-0.0006557936694878244;-0.0006785266609805538;-0.0007018497460803776;-0.000725703068552438;-0.0007500487861783778;-0.0007750765279206454;-0.0008000777150282786;-0.0008256740848258214;-0.0008514919498572258;-0.0008773…
-0.0005037898572941497;-0.0005201875133612336;-0.000537458798947408;-0.0005557654889011085;-0.0005748833036056446;-0.0005947882761263613;-0.0006154530600299387;-0.0006370237484266477;-0.000659013503814119;-0.0006818671456869531;-0.0007053088769488218;-0.000729287252296979;-0.0007537529165456268;-0.0007789318958483761;-0.0008040625651896144;-0.0008298272353940254;-0.0008558057883593163;-0.00088187…
-0.0005063086816154867;-0.0005227773883826933;-0.0005401276674056411;-0.0005585116503528121;-0.0005777148532391634;-0.0005977095305979857;-0.0006184752075846839;-0.0006401412087511096;-0.0006622435268059705;-0.000685201395181268;-0.0007087611554316331;-0.0007328632654918506;-0.0007574705252160985;-0.0007827758595366445;-0.0008080638710164493;-0.000833964567168567;-0.0008601012548772745;-0.0008863…
-0.000508834642429511;-0.0005253754328323779;-0.0005427983975003638;-0.0005612672473798215;-0.000580556505958387;-0.0006006423770583027;-0.0006214982124181984;-0.0006432722120903469;-0.0006654734703177528;-0.000688552106389304;-0.0007122306729366631;-0.0007364580086072338;-0.0007611854455023239;-0.0007866421909675415;-0.0008120599650771535;-0.0008381291630185231;-0.0008644268200274193;-0.00089083…
-0.0005113627335635877;-0.0005279746507856484;-0.0005454766761755356;-0.000564022919256696;-0.0005833976605845931;-0.0006035733395076739;-0.0006245301568705382;-0.0006463996140009208;-0.0006687135364477366;-0.0006918965722311146;-0.000715693325480477;-0.0007400445695235476;-0.0007649137507048682;-0.0007904971104192399;-0.0008160724001793647;-0.0008422779406756664;-0.0008687340191256172;-0.0008953…
-0.0005138979284468701;-0.0005305819999271956;-0.0005481567993790074;-0.0005667879819532186;-0.0005862488701705394;-0.0006065158381121014;-0.0006275629395129169;-0.0006495404934056113;-0.0006719535045729245;-0.0006952574198393801;-0.0007191731336607711;-0.0007436497698667453;-0.0007686393522280185;-0.0007943742897599797;-0.0008200796152693336;-0.000846453851266116;-0.0008730711722713958;-0.000899…
-0.0005164352364484045;-0.00053319050736941;-0.0005508444311187907;-0.0005695531031692545;-0.0005890995645307776;-0.0006094564388621805;-0.0006306046065041838;-0.0006526777575881626;-0.0006752035292957786;-0.0006986120119511643;-0.0007226460643343374;-0.0007472467763914257;-0.0007723782453028901;-0.0007982400494077053;-0.0008241030568030442;-0.0008506139442798766;-0.0008773899653053741;-0.0009042…
-0.0005189796154841243;-0.0005358071077932521;-0.000553533890309794;-0.0005723275704806661;-0.0005919602657543392;-0.0006124085199693775;-0.0006336470926317069;-0.0006558284337776026;-0.0006784534375234759;-0.0007019829059181295;-0.0007261360672866889;-0.0007508623318753322;-0.0007761144194341046;-0.0008021279611148186;-0.0008281212700981577;-0.0008548010391109819;-0.0008817385678304033;-0.000908…
-0.0005215260904693083;-0.0005384248513437793;-0.0005562308180246997;-0.0005751020800131014;-0.0005948204346533916;-0.0006153586894065228;-0.0006366984078663142;-0.0006589754809804514;-0.0006817133363554839;-0.00070534753428262;-0.0007296191802172888;-0.000754469681951672;-0.0007798637917752032;-0.0008060044454415212;-0.0008321555952660066;-0.0008589723169973383;-0.0008860688161923027;-0.00091331…
-0.000524079603802343;-0.0005410506497028348;-0.0005589295561451117;-0.0005778858909483008;-0.0005976905623491852;-0.0006183202834388658;-0.0006397505232186816;-0.0006621358747367466;-0.0006849731002367219;-0.0007087283846274207;-0.0007331192820974387;-0.0007580954905459895;-0.000783610429939752;-0.0008099029740223877;-0.0008361846839891813;-0.000863170465611798;-0.000890428729517423;-0.000917840…
-0.0005266351959492957;-0.000543677576043763;-0.000561635722809002;-0.0005806697278381669;-0.000600560140655849;-0.0006212799520134507;-0.0006428114124647802;-0.0006652926257713632;-0.000688242788756453;-0.0007121029592883919;-0.0007366124814717202;-0.0007617130821745357;-0.0007873701729955663;-0.0008137900675623648;-0.0008402297700413786;-0.0008673527979298105;-0.0008947702946371706;-0.000922348…
-0.0005291977937866743;-0.0005463125190539169;-0.0005643436828643119;-0.000583462821470123;-0.0006034396297227984;-0.0006242509894576534;-0.0006458730828457697;-0.0006684626579401302;-0.0006915123239049334;-0.0007154936760916174;-0.0007401225864951979;-0.0007653490419066659;-0.0007911271666737921;-0.0008176990975762154;-0.0008442696114636298;-0.0008715618699139849;-0.0008991413802216335;-0.000926…
-0.000531762453335897;-0.0005489485749305394;-0.0005670590315149155;-0.0005862559248227949;-0.0006063185523704718;-0.0006272200876846875;-0.0006489434719359087;-0.0006716290336818368;-0.0006947917177539889;-0.0007188781071546774;-0.000743625776560017;-0.0007689767731461121;-0.0007948971719483426;-0.0008215966849161177;-0.0008483253356990209;-0.0008757551262669217;-0.0009034941235681362;-0.0009314…
-0.0005343340859472571;-0.0005515926093711306;-0.0005697761565747386;-0.000589058240289095;-0.0006092073377723901;-0.0006302004990924215;-0.0006520146232140376;-0.0006748086251729033;-0.0006980709398468303;-0.0007222786005591646;-0.0007471457890029784;-0.0007726227821020448;-0.0007986644126766102;-0.0008255161009750357;-0.000852375807140527;-0.0008799749912519602;-0.0009078762429108;-0.0009359600…
-0.0005369077632020886;-0.000554237741592429;-0.000572500630314168;-0.0005918605492748394;-0.0006120955397596572;-0.0006331789575521722;-0.000655094438045824;-0.0006779845465615787;-0.0007013599547305891;-0.0007256727981925474;-0.00075065887406624;-0.0007762605510701258;-0.0008024445717303981;-0.0008294240667548709;-0.0008564420469076585;-0.0008841790412884268;-0.0009122400259931399;-0.0009404910…
-0.000539488380920131;-0.0005568908143067361;-0.000575226863512765;-0.0005946720257782416;-0.0006149935565258344;-0.0006361686735406916;-0.0006581749961550111;-0.000681173618349688;-0.0007046487795090741;-0.0007290829784041741;-0.0007541886982663145;-0.000779916507395339;-0.0008062219511020435;-0.0008333537535248019;-0.0008605030257388293;-0.0008884095689514011;-0.0009166330406336689;-0.000945053…
-0.0005420710262472062;-0.0005595449697458675;-0.0005779604055080353;-0.0005974834796327699;-0.0006178909729170522;-0.0006391564228793091;-0.0006612641626917768;-0.0006843590063904713;-0.0007079473311974445;-0.0007324868528395373;-0.0007577115826978197;-0.0007835642122697263;-0.0008100121555530041;-0.0008372719824389444;-0.0008645796584370193;-0.000892624282366476;-0.0009210077250023051;-0.000949…
-0.0005446605794681539;-0.000562207027641597;-0.0005806956900448302;-0.000600304056441755;-0.0006207981561428431;-0.0006421553741320755;-0.0006643540536320064;-0.0006875574795159902;-0.0007112456744677724;-0.0007359066301280225;-0.0007612511230549546;-0.0007872300141700833;-0.000813799565219288;-0.0008412118246407083;-0.0008686510220795681;-0.0008968653424315151;-0.000925411496522374;-0.000954169…
-0.0005472521432978605;-0.0005648701532363838;-0.0005834382435283783;-0.0006031245944667754;-0.0006237047220687285;-0.0006451523450622175;-0.0006674524979034708;-0.0006907522552799895;-0.000714553678795942;-0.0007393200916612446;-0.0007647837112872482;-0.0007908875531892874;-0.0008175997067437447;-0.000845140201438914;-0.0008727379251599811;-0.0009010905889678862;-0.0009297969437703471;-0.0009587…
-0.0005498505824819178;-0.0005675411432861576;-0.0005861825226684802;-0.0006059542109161012;-0.0006266210069161427;-0.0006481604623295266;-0.0006705516477414627;-0.0006939600508496158;-0.0007178614564299808;-0.0007427493763609452;-0.0007683328722645603;-0.0007945630989319382;-0.0008213970384148106;-0.0008490900838492177;-0.0008768195510880009;-0.0009053420512073194;-0.0009342113337948484;-0.00096…
-0.0005524510153088582;-0.0005702131860395769;-0.0005889340309386866;-0.0006087837724798762;-0.0006295366575743659;-0.0006511665856309899;-0.0006736592958444025;-0.0006971641354746185;-0.0007211788292991737;-0.0007461723353529303;-0.0007718750687937814;-0.0007982303703962134;-0.0008252070087484365;-0.00085302849333764;-0.0008809166020547282;-0.000909577700656431;-0.0009386074055589958;-0.00096787…
-0.0005550582909806712;-0.0005728930552814239;-0.0005916872480134114;-0.000611622367971133;-0.0006324619792726578;-0.0006541837997306009;-0.0006767676307142784;-0.0007003811746620932;-0.000724495957235218;-0.0007496110378636477;-0.0007754337549184108;-0.0008019155583105019;-0.0008290141541942714;-0.0008569883007900998;-0.0008850083677957738;-0.0009138394348919307;-0.000943032275757254;-0.00097246…
-0.0005576675433641227;-0.0005755739622620979;-0.0005944476544351235;-0.0006144608925090337;-0.0006353866499284339;-0.0006571990062509488;-0.0006798844088131976;-0.0007035944893532777;-0.0007278226146134477;-0.0007530434047411273;-0.0007789854643051486;-0.0008055924605827513;-0.0008328338451330488;-0.000860936627832311;-0.0008891154442069122;-0.0009180853570951278;-0.0009474388337194218;-0.000977…
-0.0005602836061132406;-0.0005782626577999462;-0.0005972097528425181;-0.0006173084065112042;-0.0006383209437746973;-0.000660225248068717;-0.0006830018549171534;-0.0007068206934000987;-0.0007311490088569754;-0.0007564914355289117;-0.0007825535801691117;-0.0008092871890611224;-0.0008366506961844481;-0.0008649062452184735;-0.0008932172273430845;-0.0009223572331988632;-0.0009518740458064112;-0.000981…
-0.000562901628677618;-0.0005809523761426356;-0.0005999790008475749;-0.0006201558335262692;-0.0006412545697613793;-0.0006632494687239119;-0.0006861276892449558;-0.0007100431594307503;-0.0007344848667798109;-0.0007599331207852526;-0.0007861147070392625;-0.0008129736205678096;-0.0008404799995856361;-0.0008688643747364891;-0.0008973342068118276;-0.0009266132980485452;-0.0009562909516946773;-0.000986…
-0.0005655264291589579;-0.0005836498451468062;-0.000602749924052943;-0.0006230122055762854;-0.0006441977711211435;-0.0006662846692144204;-0.0006892541728539357;-0.0007132784496468876;-0.0007378204434042458;-0.0007633903903832123;-0.000789692157300314;-0.0008166777880667249;-0.0008443064481351712;-0.0008728436870068587;-0.0009014458849808621;-0.0009308951859443342;-0.0009607363674322464;-0.0009908…
-0.0005681531725942774;-0.000586348322052905;-0.0006055279571407019;-0.0006258684746397837;-0.0006471402878408204;-0.0006693178349894607;-0.0006923889897125995;-0.0007165099883591162;-0.0007411654179755693;-0.0007668413045792299;-0.0007932626063459435;-0.0008203736472987874;-0.0008481452559182775;-0.0008768115039821691;-0.0009055726451765894;-0.0009351612633851131;-0.000965163483022146;-0.0009954…
-0.0005707866615285883;-0.0005890545117606055;-0.00060830764867713;-0.0006287336443430882;-0.0006500923321486466;-0.0006723619251766572;-0.0006955244371669718;-0.0007197542861237322;-0.0007445100931230437;-0.0007703077235883425;-0.0007968492957284368;-0.0008240871523396363;-0.0008519811939212668;-0.0008808003961472387;-0.0009096940960729515;-0.0009394530330495832;-0.0009696189642202461;-0.0010000…
-0.0005734220765909327;-0.0005917616944986349;-0.0006110944104149931;-0.0006315986950950782;-0.0006530436750727399;-0.0006754039671262103;-0.0006986681629282266;-0.0007229948189291889;-0.0007478641005158183;-0.0007737677773531086;-0.0008004289717086391;-0.0008277923378534026;-0.0008558293980690176;-0.0008847777856218374;-0.0009138305147223228;-0.0009437289930794412;-0.0009740561513360011;-0.00100…
-0.00057606420476526;-0.0005944765522144577;-0.0006138828138838807;-0.0006344726021261889;-0.0006560044978328189;-0.0006784568781040435;-0.0007018125006384598;-0.000726248045691358;-0.0007512177903979395;-0.0007772432564430366;-0.000804024805004392;-0.000831515079023423;-0.0008596747175445027;-0.0008887761427531221;-0.0009179616160983032;-0.0009480305145431912;-0.0009785215598539167;-0.0010093140…
-0.000578708242277246;-0.0005971923881205653;-0.0006166782479078256;-0.0006373463742760833;-0.0006589646025026845;-0.0006815077273530863;-0.0007049650617444657;-0.0007294974940719601;-0.0007545807468549747;-0.000780712360474699;-0.0008076136127461619;-0.0008352294894415333;-0.0008635322101038212;-0.0008927629898305463;-0.0009221075709863605;-0.0009523162272146512;-0.0009829686803696717;-0.0010139…
-0.0005813589605454007;-0.0005999158612169831;-0.000619475306979414;-0.0006402289583791563;-0.0006619341392894399;-0.000684569390286146;-0.0007081182161918113;-0.000732759571351392;-0.0007579433677535951;-0.0007841968103846055;-0.000811218494815324;-0.0008389613653947331;-0.0008673868031355456;-0.0008967706970616232;-0.0009262482006531773;-0.000956627370563421;-0.0009874438781172627;-0.0010185768…
-0.0005840115713966464;-0.0006026402976954401;-0.000622279356994525;-0.0006431113917062874;-0.0006649029413169674;-0.0006876289780306041;-0.0007112795391558396;-0.0007360178568600467;-0.0007613151895883188;-0.0007876748754512052;-0.0008148163392144221;-0.0008426848994070622;-0.0008712534762185327;-0.0009007668869079908;-0.0009304035696244469;-0.0009609227059847131;-0.000991900793958326;-0.0010232…
-0.0005866708306796721;-0.0006053723336133074;-0.0006250850154084295;-0.0006460025926956837;-0.0006678811277756569;-0.0006906993241547622;-0.0007144414368930123;-0.0007392887062478116;-0.0007646866578563062;-0.0007911682069905743;-0.0008184301749863476;-0.0008464258088651453;-0.000875117234955923;-0.0009047838294355411;-0.0009345536054533517;-0.0009652433413605552;-0.000996385642897266;-0.0010278…
-0.0005893319658272656;-0.0006081053181370086;-0.0006278976251894285;-0.0006488936270498702;-0.0006708585628438759;-0.0006937675816621535;-0.0007176114483001295;-0.000742555750509143;-0.0007680672614535358;-0.0007946551439308672;-0.0008220369610081749;-0.0008501583652297302;-0.000878992980740841;-0.0009087892472805965;-0.0009387182664129533;-0.0009695481696967945;-0.0010008522160413547;-0.0010324…
-0.0005919997171139105;-0.0006108458643860617;-0.0006307118267551736;-0.0006517933848107245;-0.0006738453346911964;-0.0006968465422852079;-0.0007207820159519943;-0.0007458352936684006;-0.0007714474935155487;-0.0007981572679803285;-0.0008256596554822955;-0.0008539082069830244;-0.0008828657973999938;-0.000912815310365451;-0.0009428775863363412;-0.0009738781672992532;-0.0010053465781863842;-0.001037…
-0.0005946693275828814;-0.0006135873444970279;-0.0006335329401469564;-0.000654692960112841;-0.0006768313385548802;-0.0006999234008952867;-0.0007239606424597475;-0.000749111018379478;-0.0007748367953322677;-0.0008016529877046089;-0.0008292752881627701;-0.0008576496845269945;-0.0008867505081322541;-0.0009168298415036147;-0.0009470514172510996;-0.0009781923587736175;-0.0010098226706648744;-0.0010418…
-0.0005973455219300673;-0.0006163363486563865;-0.0006363556287445073;-0.0006576012146016298;-0.0006798266315795733;-0.0007030109073976065;-0.0007271398067240032;-0.0007523991770462076;-0.0007782257076855313;-0.0008051638152167613;-0.0008329067464094712;-0.0008614083574353831;-0.0008906322749969245;-0.0009208649104718032;-0.0009512198992636227;-0.0009825315888609075;-0.0010143264080850485;-0.00104…
-0.0006000235588138593;-0.0006190862719662666;-0.0006391851896626777;-0.0006605092708441772;-0.0006828211400658475;-0.000706096298523009;-0.0007303269750631076;-0.0007556835039772775;-0.0007816236242516675;-0.0008086682287076895;-0.0008365311308559054;-0.0008651586550558927;-0.0008945258429900784;-0.0009248884402632212;-0.0009554027781631843;-0.0009868550137558222;-0.0010188118819842297;-0.001051…
-0.0006027081473471551;-0.0006218436816849383;-0.0006420163092429798;-0.0006634259620892918;-0.0006858248901293101;-0.0007091922823581824;-0.0007335146627109781;-0.0007589801999610097;-0.0007850211334667515;-0.0008121876707079288;-0.0008401712580174092;-0.000868926058049751;-0.0008984164524126744;-0.0009289324005070285;-0.0009595803003228721;-0.0009912033466460198;-0.0010233248568041796;-0.001055…
-0.000605394561808097;-0.0006246019958755137;-0.0006448542616743887;-0.0006663424393369691;-0.0006888278391382601;-0.0007122861374850763;-0.000736710299686009;-0.0007622730509562304;-0.0007884275813859567;-0.000815700689021362;-0.0008438042994093905;-0.0008726850747149174;-0.0009023187700494089;-0.0009329648143786292;-0.000963772105300824;-0.0009955358753043462;-0.001027819574266517;-0.0010604881…
-0.0006080874957221943;-0.0006273677588728985;-0.000647693756259904;-0.0006692675074392877;-0.0006918399821751528;-0.0007153905301805592;-0.0007399064375629337;-0.0007655782061407841;-0.0007918336041075595;-0.0008192286566087154;-0.0008474530007006381;-0.0008764611067960493;-0.0009062181144519864;-0.0009370175513576519;-0.0009679585457302046;-0.0009998931813765745;-0.0010323416486677102;-0.001065…
-0.0006107822389919772;-0.0006301344116965903;-0.0006505400442631868;-0.0006721923458295665;-0.0006948513076804377;-0.0007184927808692953;-0.0007431104700530158;-0.0007688795031189613;-0.0007952485000579935;-0.0008227501908745386;-0.0008510946042909179;-0.0008802287415458931;-0.0009101290741851215;-0.0009410587348042067;-0.0009721591549452029;-0.0010042346842028059;-0.00103684547189311;-0.0010698…
-0.0006134834695511629;-0.0006329084757629884;-0.0006533878579484356;-0.0006751257309630308;-0.0006978717796992978;-0.0007216055140270641;-0.0007463149850793437;-0.0007721930394631803;-0.0007986629530057276;-0.0008262865952224957;-0.000854751785000455;-0.0008840133017884751;-0.0009140370460603878;-0.000945120134046416;-0.0009763543918324317;-0.0010086008338984348;-0.00104137650811512;-0.001074559…
-0.0006161864929313152;-0.0006356834150433627;-0.0006562424256545536;-0.0006780588707067313;-0.0007008914177487617;-0.000724716091912827;-0.0007495273400388477;-0.0007755027044185066;-0.0008020862137408431;-0.0008298165566454584;-0.0008584018561158337;-0.0008877894537358631;-0.0009179565404138797;-0.0009491699726316026;-0.0009805636835093262;-0.0010129511813598896;-0.0010458892993621966;-0.001079…
-0.0006188959714699504;-0.0006384657280404813;-0.000659098502606654;-0.0006810005131189203;-0.0007039201548326159;-0.000727837097210032;-0.0007527401592105331;-0.0007788245439569998;-0.0008055090137100191;-0.000833361309002811;-0.0008620674216067008;-0.0008915824412873878;-0.000921873032326193;-0.0009532399197344078;-0.000984767595109315;-0.0010173260451837368;-0.0010504291597039762;-0.0010839552…
-0.0006216072263323151;-0.0006412489016727595;-0.0006619612942194363;-0.0006839418945007891;-0.0007069480415489039;-0.0007309559340034957;-0.0007559607636697716;-0.0007821424989597951;-0.0008089405560593505;-0.0008368996088633654;-0.0008657258656489195;-0.0008953670096189807;-0.0009258009538961392;-0.0009572982990918778;-0.0009889854475402878;-0.0010216851078117643;-0.0010549507812913303;-0.00108…
-0.0006243249042553123;-0.0006440394115342234;-0.0006648255786786489;-0.0006868917345135003;-0.0007099849798558862;-0.0007340851431931169;-0.0007591818140590712;-0.0007854725638036794;-0.00081237161992177;-0.0008404526205550451;-0.0008693997213595456;-0.0008991683237012075;-0.0009297258584825199;-0.0009613766797231991;-0.0009931979121758413;-0.0010260685563332967;-0.0010594993281124883;-0.0010933…
-0.0006270443420425257;-0.0006468307674857927;-0.0006676965384753361;-0.0006898412978927882;-0.0007130210514370599;-0.0007372121706811008;-0.0007624105951249979;-0.000788798731001136;-0.0008158113607917264;-0.0008439991702101863;-0.0008730664438061815;-0.0009029612076784086;-0.00093366209993817;-0.0009654434855576504;-0.0009974242037215414;-0.0010304362047244846;-0.0010640296424199865;-0.00109806…
-0.0006297701708258286;-0.0006496294222176543;-0.0006705689747556076;-0.0006927992759026177;-0.0007160661272010291;-0.0007403495155926063;-0.0007656398038811711;-0.0007921369433387807;-0.0008192506054964713;-0.0008475603526381094;-0.000876748495251278;-0.0009067707475883135;-0.0009375953099093099;-0.0009695301854569904;-0.0010016450997844982;-0.0010348281085790308;-0.0010685867381420707;-0.001102…
-0.0006324977430518012;-0.0006524289085285784;-0.0006734480470873973;-0.0006957569617136621;-0.0007191103199211865;-0.0007434846656387364;-0.0007688766887380836;-0.0007954712449557072;-0.0008226984618711269;-0.0008511150635222219;-0.00088042340165664;-0.0009105718465482251;-0.0009415397639940754;-0.0009736053035452433;-0.0010058797088751835;-0.001039204213396414;-0.001073125607612131;-0.001107508…
-0.0006352316742428649;-0.0006552356562098318;-0.0006763285795769065;-0.0006987230181925837;-0.0007221634694523446;-0.0007466300781787413;-0.0007721139830880957;-0.0007988175270534822;-0.0008261458044453587;-0.0008546843281661326;-0.0008841135544281026;-0.0009143895116589582;-0.0009454811721353554;-0.000977700208524766;-0.0010101089148275599;-0.0010436044432863788;-0.0010776911147199178;-0.001112…
-0.0006379673324932631;-0.0006580432209933662;-0.0006792157088695023;-0.0007016887669453923;-0.0007252157196622419;-0.0007497732827241085;-0.0007753588989983369;-0.000802159885393055;-0.0008296016933872537;-0.0008582471117918363;-0.0008877965504241332;-0.0009181987250153367;-0.0009494337316678309;-0.0009817835247168418;-0.0010143517199642455;-0.001047988875260662;-0.0010822384018588014;-0.0011169…
-0.0006407093177115372;-0.0006608580097764601;-0.0006821042820312087;-0.0007046628424413454;-0.0007282768793477579;-0.0007529266948770379;-0.0007786042062475634;-0.0008055141595960802;-0.0008330570509370068;-0.0008618243702101573;-0.0008914947101919419;-0.0009220244147771799;-0.0009533832308403359;-0.0009858865206624544;-0.0010185891143393835;-0.0010523973019567433;-0.0010868121829015873;-0.00112…
-0.0006434530136442645;-0.0006636736012195636;-0.0006849994127853653;-0.0007076365947221782;-0.0007313371234754292;-0.0007560778859408625;-0.0007818570805522285;-0.0008088644970405923;-0.0008365208895879421;-0.000865395138169157;-0.0008951857014891206;-0.0009258416420213963;-0.0009573437887153168;-0.0009899779208826596;-0.0010228399940949906;-0.0010567899318875164;-0.0010913677502806904;-0.001126…
-0.0006462030045816774;-0.0006664963793309181;-0.0006878959711575592;-0.0007106186298596498;-0.0007344062297800605;-0.0007592392297696143;-0.0007851103280851618;-0.0008122266857734897;-0.0008399841792989289;-0.0008689803019998407;-0.0008988917740022442;-0.0009296752559627258;-0.0009613012718568613;-0.0009940888937550966;-0.0010270854554987115;-0.0010612064262299297;-0.0010959496678735903;-0.00113…
-0.0006489546899273596;-0.0006693199456947731;-0.0006907990479496356;-0.0007136003263316083;-0.0007374744043314456;-0.0007623983394499112;-0.0007883710882048054;-0.000815584924785106;-0.0008434558848807701;-0.0008725589659637783;-0.0009025906663904945;-0.0009335003966647315;-0.0009652697210463686;-0.0009981882640031116;-0.0010313442885192237;-0.001065607124986898;-0.0011005133781307515;-0.0011359…
-0.0006517126383488012;-0.000672150661435295;-0.0006937035361464871;-0.0007165902618122219;-0.0007405513937981659;-0.0007655675470965243;-0.0007916322034857648;-0.000818954950552753;-0.0008469270240191799;-0.0008761519469251606;-0.000906304557477802;-0.0009373418343929829;-0.0009692350811725204;-0.0010023070998390275;-0.0010355976956309858;-0.0010700315578866058;-0.0011051032949560028;-0.00114069…
-0.0006544722649112737;-0.0006749821510558223;-0.0006966145036289975;-0.0007195798432158353;-0.0007436274353577341;-0.0007687345075707698;-0.0007949007769211122;-0.0008223210136742649;-0.000850406513834662;-0.0008797384186464734;-0.0009100112568274003;-0.0009411747882022756;-0.0009732113147268292;-0.0010064143261909965;-0.0010398643606366084;-0.0010744401964108187;-0.0011096750107968017;-0.001145…
-0.0006572381226550828;-0.0006778207528014258;-0.0006995268663411122;-0.0007225776198189395;-0.0007467122446083584;-0.0007719115112570898;-0.0007981696874949548;-0.0008256987990625559;-0.0008538854197479703;-0.00088333912853813;-0.0009137328723985697;-0.0009450239494049141;-0.0009771844449319414;-0.0010105409111040582;-0.0010441255922106663;-0.001078872438850765;-0.001114272789605073;-0.001150204…
-0.0006600056423118767;-0.0006806601140898057;-0.0007024456692432796;-0.0007255750269727562;-0.0007497960898397405;-0.0007750862547828916;-0.0008014460018276159;-0.0008290726089181408;-0.0008573726111815045;-0.0008869333198509075;-0.0009174472846610614;-0.0009488646160515091;-0.0009811683559806119;-0.0010146558797136864;-0.0010483999679969918;-0.0010832888881558518;-0.001118852373804148;-0.001154…
-0.0006627793612903299;-0.0006835065502919308;-0.000705365851238251;-0.0007285805855560165;-0.0007528886555755565;-0.0007782709868112455;-0.00080472263532045;-0.0008324580765947435;-0.0008608592012992803;-0.0008905416705545178;-0.0009211765307074955;-0.0009527214004970017;-0.0009851491494388554;-0.0010187900998956708;-0.0010526689028635661;-0.0010877288111921979;-0.0011234578774158542;-0.00115973…
-0.000665554725993158;-0.0006863537317351231;-0.0007082924343665626;-0.000731585759357194;-0.0007559802412221713;-0.0007814534457270117;-0.0008080066182136306;-0.0008358395558907241;-0.0008643540118177629;-0.0008941434933753632;-0.0009248985619166071;-0.0009565696797924058;-0.000989140631191768;-0.0010229126969953258;-0.0010569508683027386;-0.0010921529423656095;-0.0011280451928182107;-0.00116449…
-0.0006683362581929585;-0.0006892079509212588;-0.0007112203804895283;-0.0007345990408571846;-0.0007590805002245705;-0.0007846458384808753;-0.0008112909023335338;-0.0008392326286058422;-0.0008678482036524786;-0.0008977593968555692;-0.0009286353445123522;-0.0009604339873311965;-0.0009931289811581693;-0.0010270544387172202;-0.001061227385369185;-0.0010966004171289762;-0.001132658284124829;-0.0011692…
-0.0006711194199682085;-0.0006920629010825251;-0.0007141546887282932;-0.0007376119222820839;-0.000762179763110259;-0.0007878359452064916;-0.000814582481532756;-0.0008426217001314513;-0.0008713505508061064;-0.0009013687631844648;-0.000932364900784915;-0.0009642897791693869;-0.0009971279269065645;-0.001031184550619033;-0.001065516819411076;-0.0011010321013332285;-0.00113725319364717;-0.001174044685…
-0.0006739087174509751;-0.0006949248518567313;-0.0007170903439024928;-0.0007406328677148818;-0.0007652876522413682;-0.0007910359311511683;-0.0008178743440704905;-0.0008460223007185897;-0.0008748522619539538;-0.0009049921314897392;-0.0009361091260875804;-0.0009681615097348771;-0.001001123726718046;-0.0010353337002321444;-0.0010698007976630587;-0.001105486999029947;-0.0011418737356125657;-0.0011788…
-0.0006766996284002002;-0.0006977875193761599;-0.0007200323222143988;-0.0007436533978196636;-0.000768394529271029;-0.0007942336181886715;-0.0008211734474043114;-0.000849418887346738;-0.0008783620633770354;-0.0009086089534109135;-0.0009398461136244501;-0.0009720247140932805;-0.0010051300298355673;-0.0010394712133291193;-0.0010740975793364432;-0.0011099261075038717;-0.0011464761022446112;-0.0011836…
-0.0006794966433029608;-0.0007006571504195919;-0.0007229756314417352;-0.0007466819482814456;-0.0007715099854743483;-0.0007974411298719655;-0.0008244728162340473;-0.0008528269387234693;-0.0008818712115187415;-0.0009122396986744292;-0.0009435976878761342;-0.0009759037677028117;-0.0010091331729119913;-0.0010436276572661838;-0.0010783888978391158;-0.0011143882994172328;-0.0011511039579063648;-0.00118…
-0.0006822952556033716;-0.0007035274840146235;-0.0007259252248684106;-0.0007497100682026671;-0.0007746244136345717;-0.0008006463298062224;-0.0008277793716147807;-0.00085623096341151;-0.0008853883849305199;-0.0009158638883572285;-0.0009473420129631189;-0.0009797742846432925;-0.001013146726855733;-0.0010477724580333098;-0.001082692906252857;-0.0011188347034772341;-0.0011557136447121895;-0.001193194…
-0.0006850999401390562;-0.000706404744086059;-0.0007288761332300077;-0.0007527461648703071;-0.000777747373935611;-0.0008038612998591209;-0.0008310861746948187;-0.0008596463885802466;-0.0008889048878321667;-0.0009195019227977285;-0.0009511008424913356;-0.0009836605613991328;-0.0010171571067009533;-0.001051936082809605;-0.0010869914441520461;-0.001123304060968747;-0.0011603486771829354;-0.001198002…
-0.0006879062060440143;-0.0007092826925520113;-0.0007318332868925826;-0.0007557818158255204;-0.0007808692902953181;-0.0008070739453585068;-0.0008344001101192584;-0.0008630577743707484;-0.000892429351037635;-0.0009231333924974896;-0.0009548524115001238;-0.0009875382910689765;-0.001021177805012507;-0.0010560880578049723;-0.0010913025584962748;-0.001127757632010057;-0.0011649655473023;-0.00120279089…
-0.00069071851250195;-0.0007121675304883796;-0.0007347917395493511;-0.0007588253999571898;-0.0007839996918022337;-0.0008102963064958596;-0.0008377142754927536;-0.0008664804964195121;-0.0008959531265514814;-0.0009267786284201643;-0.0009586184027187335;-0.0009914316911593104;-0.00102519531521542;-0.0010602587500194362;-0.001095608195019669;-0.001132234026520712;-0.0011696076197710635;-0.00120760635…
-0.0006935323843414648;-0.0007150530426989768;-0.00073775639864902;-0.0007618685232455416;-0.0007871290335133176;-0.0008135163303129411;-0.0008410355190429012;-0.0008698991664410329;-0.0008994847974422106;-0.000930417290479089;-0.0009623771221078269;-0.0009953165337922194;-0.0010292230515219322;-0.001064417785885358;-0.001099926294566979;-0.0011366946360186587;-0.00117423153642076;-0.001212401598…
-0.0006963522650878717;-0.0007179454074158848;-0.0007407223408422203;-0.0007649195361813116;-0.0007902668134175578;-0.0008167460153341435;-0.0008443569748385932;-0.0008733291085442302;-0.0009030157635075165;-0.0009340696402764533;-0.0009661501815179712;-0.0009992169574921405;-0.0010332475857575312;-0.0010685954322217127;-0.00110423890902532;-0.0011411779390701916;-0.0011788805121543016;-0.0012172…
-0.0006991736952690964;-0.00072083843232379;-0.0007436944506608092;-0.0007679700731841475;-0.0007934035177155232;-0.0008199733503063637;-0.0008476854546823857;-0.0008767549860120926;-0.0009065545600624802;-0.0009377154071244903;-0.0009699159578336197;-0.0010031088134092275;-0.0010372822537727626;-0.001072761415685847;-0.001108563873131964;-0.0011456454585814667;-0.0011835113386295018;-0.001222026…
-0.0007020011027475847;-0.0007237382728160545;-0.0007466678277126161;-0.0007710284563465909;-0.0007965486132924678;-0.0008232102920960409;-0.0008510141291153258;-0.0008801920714312933;-0.0009100926347063357;-0.0009413747832772652;-0.0009736959920246571;-0.0010070161610817373;-0.0010413137058031983;-0.0010769459029137242;-0.0011128833449202437;-0.001150135541777632;-0.0011881670809736698;-0.001226…
-0.0007048300437553159;-0.0007266387594533984;-0.0007496473336131494;-0.0007740863485280594;-0.0007996926174970788;-0.0008264448711464045;-0.0008543497735073685;-0.0008836250796483637;-0.0009136384749927376;-0.0009450275674329909;-0.0009774687319017996;-0.0010109149306925234;-0.0010453551993285825;-0.0010811187207902043;-0.001117215053027329;-0.0011546098429415673;-0.001192804680649275;-0.0012316…
-0.0007076649304873859;-0.0007295460247955806;-0.0007526280909272229;-0.0007771520434228582;-0.0008028449661066858;-0.0008296890026751032;-0.0008576855948796545;-0.0008870692317330797;-0.0009171835763308935;-0.0009486938825109855;-0.0009812556475522476;-0.0010148291027895307;-0.0010493934630042305;-0.0010853099357662772;-0.0011215412616259947;-0.0011591065779694158;-0.0011974670530303605;-0.00123…
-0.0007105013348845622;-0.0007324539222744952;-0.0007556149383544888;-0.0007802172323305168;-0.0008059962076226092;-0.0008329307588128654;-0.0008610283321619526;-0.0008905092940905497;-0.0009207363785050014;-0.0009523535965824926;-0.0009850352577154514;-0.0010187346865929495;-0.0010534416759299412;-0.0010894894749568442;-0.0011258795932606897;-0.0011635875325092574;-0.0012021112893623633;-0.00124…
-0.0007133436534701037;-0.0007353685616214305;-0.000758603021416542;-0.0007832901805470657;-0.0008091557467100615;-0.0008361820131377376;-0.0008643712288634612;-0.0008939604362790162;-0.0009242884247426993;-0.0009560267632454915;-0.0009888289615939297;-0.001022655583656273;-0.0010574866451904651;-0.0010936873046259602;-0.0011302124182368445;-0.0011680907911404176;-0.0012067801552884591;-0.0012461…
-0.0007161874738983062;-0.0007382838191345854;-0.0007615971558976658;-0.0007863626078124889;-0.0008123141630275152;-0.0008394308794590947;-0.0008677209874661577;-0.0008974074762571849;-0.0009278481070506793;-0.0009596933199312725;-0.0009926153488583375;-0.0010265678822416748;-0.001061541471496484;-0.0010978734521210998;-0.0011345572530135877;-0.0011725782708646142;-0.0012114308918153038;-0.001250…
-0.0007190371770161025;-0.0007412057817219217;-0.0007645925102760361;-0.000789442751024508;-0.0008154808301238705;-0.0008426891897245944;-0.0008710708879752824;-0.0009008655320771484;-0.000931407016483491;-0.0009633732509299279;-0.0009964157478245142;-0.0010304954049040532;-0.0010655930403719108;-0.0011020777835174217;-0.0011388965740222064;-0.0011770879249565773;-0.0012161061148776731;-0.0012558…
-0.0007218883661960587;-0.0007441283485430581;-0.0007675938774210516;-0.0007925223583638962;-0.0008186463588192747;-0.0008459450994133767;-0.0008744275964173931;-0.0009043194732462086;-0.0009349734972622435;-0.0009670465630197693;-0.0010002088190967933;-0.0010344143189522145;-0.0010696543741291042;-0.0011062704263975045;-0.001143247791643915;-0.0011815818017600667;-0.0012207632152216276;-0.001260…
-0.0007247454066042869;-0.0007470575836877923;-0.0007705964487672712;-0.0007956096383300402;-0.0008218200915421145;-0.0008492103988519497;-0.0008777844293017856;-0.0009077843663157122;-0.0009385391882769076;-0.0009707331711964909;-0.0010040158201023352;-0.001038348367938316;-0.0010737124367408946;-0.0011104811466456526;-0.0011475934884290586;-0.0011860977232574792;-0.0012254446590960727;-0.001265…
-0.0007276039173363746;-0.0007499874091722617;-0.000773604994269695;-0.0007986963675448337;-0.0008249926702787432;-0.0008524732851803178;-0.0008811480161919426;-0.0009112451323365406;-0.0009421123859549072;-0.000974413151572368;-0.0010078154823816277;-0.0010422737982224526;-0.0010777801721120889;-0.0011146801720820821;-0.0011519509686883516;-0.0011905978691229841;-0.0012301079869645988;-0.0012703…
-0.0007304682478731127;-0.0007529238662732787;-0.0007766147283190697;-0.0008017907261093037;-0.0008281734063328297;-0.0008557455071131024;-0.0008845117101092514;-0.0009147167863647154;-0.0009456847770301736;-0.000978106349862223;-0.001011628992471156;-0.0010462142743498909;-0.0010818446226742225;-0.001118897168398282;-0.0011563029210843849;-0.001195119930058944;-0.0012347955154128436;-0.001275206…
-0.0007333340330378653;-0.0007558608998585831;-0.0007796303979564741;-0.0008048845190867941;-0.0008313529728614644;-0.0008590153034422411;-0.0008878821041464455;-0.0009181843009896632;-0.0009492646101283147;-0.0009817929114991947;-0.0010154351528500354;-0.0010501461217366746;-0.0010859186539152836;-0.001123102463654642;-0.0011606665438648029;-0.0011996262170582692;-0.0012394649345999797;-0.001280…
-0.0007362056066215967;-0.0007588045283971938;-0.0007826472405286567;-0.0008079858981799532;-0.000834540650039391;-0.0008622943812797625;-0.0008912525878450616;-0.0009216626397775187;-0.000952843619835783;-0.000985492612930801;-0.0010192550791620796;-0.001054092925917024;-0.0010899893867353377;-0.0011273256233478768;-0.0011650246317976187;-0.0012041542895556258;-0.001244158411471043;-0.0012849141…
-0.0007390786191802093;-0.0007617487196035245;-0.0007856699801632482;-0.0008110866968938996;-0.0008377271421989778;-0.0008655710210605835;-0.0008946297178193852;-0.0009251368268512052;-0.0009564300069682215;-0.0009891856688979148;-0.0010230676448275081;-0.0010580310913676039;-0.0010940696081962599;-0.0011315370757810825;-0.0011693942770748512;-0.001208666589850963;-0.0012488337858587893;-0.001289…
-0.0007419573888103325;-0.0007646994691440106;-0.0007886938771628172;-0.0008141950385328895;-0.0008409216983818293;-0.0008688568883034562;-0.0008980069201391887;-0.0009286217742924263;-0.0009600155539731953;-0.000992891786594348;-0.0010268938945954692;-0.0010619841246074235;-0.0010981465176764982;-0.0011357662862542476;-0.0011737583805631027;-0.0012132005461236253;-0.0012535330750903812;-0.001294…
-0.0007448375818051706;-0.0007676507675747932;-0.0007917236327420158;-0.0008173027850441355;-0.0008441150541001366;-0.0008721403050772976;-0.000901390714932586;-0.0009321025577525364;-0.0009636084138482004;-0.0009965912500555381;-0.001030712772829759;-0.0010659285091784462;-0.0011022328238024894;-0.0011399837833157111;-0.0011781339284062172;-0.0012177187319688597;-0.0012582142686500862;-0.0012994…
-0.0007477235005625064;-0.0007706085877649467;-0.0007947545301590541;-0.0008204180313334937;-0.0008473164272581469;-0.0008754328953169278;-0.0009047745648056942;-0.0009355940378342814;-0.0009672004169105308;-0.0010003036972352339;-0.0010345452533828698;-0.0010698876725803068;-0.0011063158044409525;-0.0011442189320667738;-0.0011825039275625486;-0.0012222584443231065;-0.001262919234269997;-0.001304…
-0.0007506108271176159;-0.000773566943107383;-0.0007977912477160722;-0.0008235326677905857;-0.0008505165845524244;-0.0008787230227162594;-0.0009081649533927101;-0.0009390813417123621;-0.0009707996683313342;-0.0010040094814502316;-0.0010383703515646516;-0.0010738381774249457;-0.0011104080897735287;-0.0011484423613035584;-0.0011868852581352282;-0.0012267823880651328;-0.0012676061110637566;-0.001309…
-0.0007535038481649181;-0.0007765317836790556;-0.00080082909162675;-0.0008266547609228665;-0.0008537247127456391;-0.000882022269635549;-0.0009115553798442295;-0.0009425792785160619;-0.0009743980463062765;-0.0010077281714278956;-0.0010422089703289454;-0.0010778033721884558;-0.0011144970361651298;-0.0011526833359267255;-0.0011912610331675148;-0.0012313277289009285;-0.001272316617191255;-0.001314104…
-0.0007563982614865386;-0.0007794971457046702;-0.0008038727172811767;-0.0008297762295626781;-0.0008569316097232821;-0.0008853190413846772;-0.0009149522912927628;-0.0009460730269383284;-0.000978003608171928;-0.0010114401897531379;-0.0010460401959341335;-0.0010817598985574431;-0.0011185951953432134;-0.001156912584982717;-0.0011956480267293005;-0.0012358573029809708;-0.0012770090413733127;-0.0013189…
-0.0007592983380690065;-0.000782468956474316;-0.0008069174538483322;-0.0008329051118190723;-0.0008601464311022204;-0.0008886248787587315;-0.0009183492234415421;-0.0009495773446404903;-0.0009816082800109963;-0.0010151650359406558;-0.0010498848604334142;-0.0010857310259802825;-0.0011226900021808345;-0.0011611592731695995;-0.00120002945794189;-0.0012404081447932877;-0.0012817249522205528;-0.00132385…
-0.0007621997914460797;-0.000785441275039503;-0.0008099679338067151;-0.000836033354967422;-0.0008633600059614312;-0.0008919282286745076;-0.0009217525869135991;-0.000953077461828625;-0.0009852200713172188;-0.0010188832018301968;-0.0010537221210361783;-0.001089693475222941;-0.0011267939299418512;-0.0011653942297866753;-0.0012044219948494223;-0.0012449432217482175;-0.0012864227880387048;-0.001328725…
-0.0007651068768918705;-0.0007884200059087275;-0.0008130195092804416;-0.0008391689687183845;-0.0008665814587677519;-0.0008952405903713455;-0.0009251559539729847;-0.0009565880847016377;-0.0009888309560690434;-0.0010226141177375478;-0.0010575727388929931;-0.0010936704367018979;-0.0011308944920174493;-0.001169646519327463;-0.001208808962644382;-0.001249499437128362;-0.0012911439679121315;-0.00133361…
-0.0007680153236965578;-0.0007913992309553;-0.0008160767898368732;-0.0008423039287906637;-0.0008698016497982081;-0.0008985504523638759;-0.0009285656987254379;-0.0009600944949736014;-0.0009924488959090942;-0.001026338344743977;-0.0010614159421667353;-0.0010976387102671803;-0.0011350040831984358;-0.0011738870713466675;-0.0012132069233526527;-0.0012540398895920322;-0.0012958470797091413;-0.001338493…
-0.0007709293714173038;-0.0007943848319114105;-0.0008191351505551039;-0.0008454462164965347;-0.0008730296723653746;-0.0009018692723451404;-0.000931975430004033;-0.0009636113473865436;-0.0009960659127202832;-0.0010300752439801534;-0.0010652724211033511;-0.0011016214072991901;-0.0011391102954041471;-0.0011781448501313062;-0.001217599308231024;-0.0012586013512289754;-0.0013005733930109076;-0.0013433…
-0.0007738447651054991;-0.0007973709134671502;-0.0008221991780918092;-0.0008485878359983342;-0.0008762564179488988;-0.0009051855804184985;-0.0009353914853893786;-0.0009671239751573824;-0.0009996899202858157;-0.0010338054457555111;-0.0010691214748216843;-0.001105595406736721;-0.0011432254449428576;-0.001182390885494029;-0.0012220025732946308;-0.001263147051933553;-0.0013052816452259225;-0.00134827…
-0.0007767657285968218;-0.0008003633345837054;-0.0008252642704809058;-0.0008517367402099702;-0.0008794909487028512;-0.00090851079274017;-0.0009388075102918057;-0.0009706469815768345;-0.0010033129884018195;-0.0010375482420294376;-0.0010729837226610695;-0.0011095837409199096;-0.0011473372022721084;-0.0011866540415134009;-0.0012264002558576826;-0.0012677136326152661;-0.0013100129564553086;-0.0013531…
-0.0007796880227086717;-0.000803356222762916;-0.0008283349914688304;-0.0008548849617377074;-0.0008827241873140771;-0.0009118334809931139;-0.000942229805758927;-0.0009741657513594922;-0.0010069429829837496;-0.00104128433232614;-0.0010768385346987962;-0.0011135633678810315;-0.0011514578052081307;-0.0011909054482625628;-0.0012308087059320872;-0.0012722644543925706;-0.0013147262136252837;-0.001358059…
-0.0007826158555506994;-0.0008063554142002801;-0.0008314067620441742;-0.0008580404250971092;-0.0008859651647739028;-0.000915165019806227;-0.0009456520537865883;-0.0009776948363503474;-0.001010572021749728;-0.0010450329394475967;-0.0010807064593656031;-0.0011175572409157651;-0.0011555750027567528;-0.0011951738696096754;-0.001235211566882581;-0.0012768360270073694;-0.0013194623873801238;-0.00136296…
-0.0007855450037111193;-0.0008093550592043379;-0.0008344841230435755;-0.0008611951913386584;-0.0008892048349809498;-0.0009184940224329124;-0.000949080518881521;-0.000981219672756482;-0.0010142079227391004;-0.001048774832119359;-0.0010845669376997036;-0.0011215423971545843;-0.0011597009542326188;-0.0011994305358909133;-0.0012396250827253737;-0.0012813918427902152;-0.0013241805141412468;-0.00136785…
-0.0007884796595690085;-0.0008123609712102351;-0.0008375625184101573;-0.0008643571565796023;-0.0008924521977595567;-0.000921831821984273;-0.0009525089196333645;-0.0009847547609827634;-0.0010178428516007918;-0.0010525291639999078;-0.0010884404472212552;-0.0011255417108445164;-0.0011638234871999675;-0.0012037041107620852;-0.001244033002868826;-0.0012859682803281042;-0.0013289214151193612;-0.0013727…
-0.0007914156154882034;-0.0008153673233281457;-0.0008406464660711976;-0.0008675184103149278;-0.0008956982382247047;-0.0009251670732749757;-0.0009559434840000607;-0.0009882855887235632;-0.0010214845784896527;-0.0010562767730026743;-0.0010923064999318764;-0.0011295322982189594;-0.0011679546824622793;-0.001207965924824947;-0.0012484514653409939;-0.0012905289631516524;-0.001333644276208491;-0.0013776…
-0.000794357048112657;-0.0008183799062382156;-0.0008437314329242102;-0.0008706868202635985;-0.0008989519250294949;-0.0009285110679078826;-0.0009593779671733509;-0.0009918266049492438;-0.0010251253169942449;-0.0010600367436565902;-0.0010961855024391551;-0.0011335369544720867;-0.0011720824461523551;-0.0012122445415210046;-0.0012528643255869493;-0.0012951101387056764;-0.0013383897692091202;-0.001382…
-0.000797299765586643;-0.0008213929158471711;-0.0008468219139875503;-0.0008738545043653888;-0.0009022042745098601;-0.0009318525022497185;-0.0009628185605544511;-0.0009953633488362463;-0.0010287727893765173;-0.0010637899830494627;-0.0011000570377106003;-0.0011375328749449547;-0.0011762187805529072;-0.001216511391720143;-0.0012572876156541491;-0.0012996755617087866;-0.0013431172294652224;-0.0013874…
-0.0008002479288144332;-0.000824412120085525;-0.0008499133991129879;-0.0008770293019410144;-0.00090546422414341;-0.0009352026264046848;-0.0009662590559455354;-0.0009989102179260689;-0.0010324192571735267;-0.0010675555065946649;-0.0011039414414392454;-0.001141542775774678;-0.0011803516703754835;-0.0012207949386476202;-0.0012617052970174559;-0.0013042613484763896;-0.0013478671793904732;-0.001392400…
-0.000803197361725561;-0.000827431737651464;-0.0008530103604103828;-0.0008802033593753179;-0.0009087228214916246;-0.0009385501782823346;-0.0009697056081831403;-0.0010024528028719855;-0.0010360723947458843;-0.00107131429054084;-0.0011078183675609708;-0.0011455439314147064;-0.0011844930393723903;-0.0012250667134439974;-0.0012661332957512926;-0.0013088313849029815;-0.0013525991037560718;-0.001397302…
-0.0008061522094800556;-0.0008304575137312454;-0.0008561083106856331;-0.0008833844875908087;-0.0009119889728523631;-0.0009419063664978132;-0.0009731520456882259;-0.0010060054497922873;-0.0010397245115880318;-0.0010750852811998298;-0.0011117080808522733;-0.0011495589789408884;-0.0011886309508441452;-0.001229355079116336;-0.0012705556793533833;-0.0013134216561873657;-0.0013573533756123615;-0.001402…
-0.000809108311797532;-0.0008334836898094078;-0.0008592116991405306;-0.0008865648614176698;-0.000915253757017253;-0.0009452599704942462;-0.000976604486724667;-0.0010095538008118258;-0.0010433832341507805;-0.0010788495239675339;-0.0011155903062198868;-0.0011535652719238114;-0.0011927772500029742;-0.001233631667078424;-0.0012749882679326907;-0.0013179961793877814;-0.0013620896291349817;-0.001407134…
-0.0008120697980892152;-0.0008365159883333539;-0.0008623160615349755;-0.0008897522633802546;-0.0009185260491001425;-0.0009486221574073582;-0.0009800567963405941;-0.001013112150631365;-0.001047040919894872;-0.0010826258960683324;-0.0011194852375217884;-0.0011575853683738451;-0.0011969200787486213;-0.0012379247401171837;-0.001279415235002865;-0.0013225908085992757;-0.001366848088034496;-0.001412064…
-0.0008150325238696334;-0.0008395486735688476;-0.000865425824163115;-0.0008929388967543568;-0.000921796959127413;-0.0009519817482045623;-0.0009835150562192139;-0.001016666192842062;-0.0010507051473528323;-0.0010863955120317644;-0.001123372670638051;-0.0011615967009834644;-0.0012010712037435313;-0.0012422060299221802;-0.0012838522947149966;-0.0013271696920316503;-0.0013715885358681237;-0.001416974…
-0.0008180006027966353;-0.0008425874452298492;-0.0008685365457387312;-0.0008961325156662244;-0.0009250753310246349;-0.000955349868551824;-0.0009869731680442345;-0.0010202301707328458;-0.0010543683219606454;-0.001090177180008854;-0.0011272727285061514;-0.00116562174869334;-0.0012052188454969605;-0.0012465036990582483;-0.0012882837265917129;-0.0013317685526890836;-0.0013763510470302736;-0.001421908…
-0.0008209699061844983;-0.0008456265903582097;-0.0008716526296487445;-0.0008993253518375295;-0.0009283523060575533;-0.0009587153809315355;-0.0009904371769101652;-0.0010237898293558925;-0.0010580379743240372;-0.0010939520836491282;-0.001131165277981983;-0.0011696380233225938;-0.0012093746921118405;-0.001250789579493284;-0.0012927251388338327;-0.0013363516699207187;-0.0013810955544368189;-0.0014268…
-0.0008239445319331227;-0.0008486717859398783;-0.0008747696575607058;-0.0009025251309964723;-0.0009316366969591918;-0.0009620893695495917;-0.0009939010211447202;-0.0010273593605940115;-0.0010617065578632067;-0.001097738962044401;-0.0011350703710805445;-0.001173667924737973;-0.0012135270427172616;-0.0012550917335680937;-0.001297160916966001;-0.0013409546356527955;-0.001385861983189705;-0.001431760…
-0.0008269203671613744;-0.0008517173417876359;-0.0008778920099547204;-0.000905724113310865;-0.0009349196762392766;-0.0009654607383940292;-0.0009973707092456646;-0.0010309245609550915;-0.0010653815552485392;-0.0011015190679504938;-0.001138967945636034;-0.0011776890438900112;-0.0012176875068468742;-0.0012593820935314567;-0.0013016065632463782;-0.0013455418603615427;-0.001390610415540469;-0.00143667…
-0.0008299014940066276;-0.0008547689121648666;-0.0008810152914520004;-0.000908929996110923;-0.0009382100254340073;-0.0009688405302203857;-0.0010008402161931732;-0.0010344995709215521;-0.0010690554678934475;-0.0011053110714141978;-0.001142877982738993;-0.0011817237015673068;-0.0012218444622599622;-0.0012636886214982058;-0.001306046569194663;-0.0013501488049082262;-0.001395380627322352;-0.001441619…
-0.0008328838153971828;-0.0008578208296501115;-0.0008841438596262463;-0.0009121350680108565;-0.0009414989483017144;-0.000972217690512984;-0.0010043155138801869;-0.0010380702384516728;-0.0010727357305244094;-0.0011090962942838982;-0.001146780491204411;-0.0011857495678565708;-0.0012260094399110964;-0.0012679833500005605;-0.0013104963311339772;-0.001354740010883867;-0.0014001328500995013;-0.00144654…
-0.0008358713977033038;-0.0008608787257896514;-0.0008872733420522238;-0.0009153469979429634;-0.0009447951951774953;-0.0009756032205867453;-0.001007790613947826;-0.001041650652633237;-0.0010764148925570772;-0.001112893337575589;-0.0011506953811963926;-0.0011897888844640218;-0.0012301708962001404;-0.0012722941409254393;-0.0013149404465720971;-0.0013593508080977684;-0.0014049067104602803;-0.00145148…
-0.0008388601596675812;-0.0008639369559226024;-0.000890408073397637;-0.0009185581029681067;-0.0009480900010729096;-0.000978986107412892;-0.001011271451676106;-0.0010452267128695711;-0.001080100340765433;-0.0011166835922164528;-0.0011546027325132042;-0.0011938194006173265;-0.0012343402834927612;-0.0012765931270910548;-0.0013193942059047423;-0.0013639458692434085;-0.0014096625892583213;-0.001456410…
-0.0008418541518885762;-0.0008670011288836187;-0.0008935437041907051;-0.0009217760236207391;-0.0009513920851176717;-0.0009823773108754992;-0.0010147520753756004;-0.0010488124568595947;-0.0010837846725764186;-0.0011204855902059497;-0.001158522384390539;-0.0011978632789360858;-0.0012385061368398232;-0.0012809080701544715;-0.0013238423126207823;-0.0013685603930911768;-0.0014144399638610131;-0.001461…
-0.0008448493089280282;-0.0008700656227671913;-0.0008966845461935371;-0.000924993105408625;-0.0009546927135812017;-0.0009857658594232758;-0.0010182383837052734;-0.001052393835446321;-0.0010874752268029014;-0.0011242807915362546;-0.0011624344876124276;-0.0012018983477937045;-0.0012426798300082264;-0.0012852112032224546;-0.0013282999511961783;-0.0013731591834246415;-0.0014191993643882827;-0.0014662…
-0.000847849665608204;-0.0008731360237018436;-0.0008998262728877114;-0.0009282169604684523;-0.0009580005743835436;-0.0009891626715192456;-0.0010217244616536859;-0.0010559848349455953;-0.0010911646488921982;-0.0011280876592045979;-0.001166358810484173;-0.0012059466907189263;-0.0012468499767102998;-0.0012895301877202737;-0.0013327519310939024;-0.001377777307988364;-0.0014239801190105103;-0.00147123…
-0.0008508511723148542;-0.0008762067325322238;-0.0009029731731301395;-0.0009314399627551313;-0.000961306965056615;-0.00099255681708017;-0.001025216171250601;-0.0010595714576347448;-0.001094860229687415;-0.0011318877222543037;-0.0011702755747780593;-0.0012099862152356825;-0.0012510278721042786;-0.0012938373570458024;-0.0013372133308778144;-0.0013823797016435963;-0.0014287429070906617;-0.0014761695…
-0.0008538578480893548;-0.0008792833126862347;-0.0009061209433556695;-0.0009346696960076692;-0.0009646205423064987;-0.0009959591731578408;-0.0010287076341711232;-0.0010631676384523449;-0.0010985546626653521;-0.0011356993746947173;-0.0011742044778670264;-0.0012140389257776151;-0.0012552022085744483;-0.0012981602723905802;-0.0013416690659779833;-0.0013870013011222037;-0.0014335269076261503;-0.00148…
-0.0008568656591463341;-0.0008823601877534497;-0.0009092738495164082;-0.0009378985626283609;-0.0009679326349322538;-0.0009993588511276084;-0.0010322046758076448;-0.0010667594311046433;-0.0011022551906906828;-0.0011395042146064287;-0.001178125812514097;-0.0012180828090239753;-0.0012593842026604528;-0.0013024713674461492;-0.0013461341090538388;-0.001391607172350674;-0.0014382929491996508;-0.0014860…
-0.0008598786087416749;-0.0008854428984666781;-0.000912427611000389;-0.0009411341179586226;-0.0009712518684217041;-0.0010027666866398832;-0.0010357014545303944;-0.0010703607191587742;-0.0011059545552788313;-0.0011433205670252841;-0.0011820592051578745;-0.0012221397903090531;-0.0012635626254290638;-0.0013067981031683754;-0.0013505934814955355;-0.0013962321210613446;-0.0014430800616597216;-0.001491…
-0.0008628926789237592;-0.0008885258911551716;-0.0009155864708553045;-0.0009443687928483725;-0.0009745696028456968;-0.0010061718325191152;-0.0010392037590861974;-0.0010739576077444949;-0.0011096599513073378;-0.0011471300990552173;-0.001185985019554611;-0.0012261879354722248;-0.0012677486147913747;-0.0013111130135450345;-0.0013550620500657519;-0.0014008413442334591;-0.0014478492227853537;-0.001495…
-0.0008659118571583684;-0.0008916146838621903;-0.000918746171422293;-0.0009476101142415276;-0.0009778944324695018;-0.0010095850830242118;-0.0010427057845490161;-0.0010775639290633435;-0.0011133641683394161;-0.0011509510667729998;-0.001189922811206601;-0.001230249090744172;-0.0012719310205072036;-0.0013154434592943863;-0.0013595249421077071;-0.0014054695166130372;-0.0014526393133004337;-0.00150091…
-0.000868932141332518;-0.0008947037456513994;-0.000921910932845017;-0.000950850541435862;-0.0009812177486404033;-0.001012995632419204;-0.0010462132830118863;-0.001081165839663158;-0.001117074353256751;-0.0011547652062919513;-0.0011938530148658134;-0.0012343014011292038;-0.0012761209018491036;-0.0013197620747029946;-0.0013639969184950237;-0.001410081966219556;-0.0014574114601568038;-0.001505852451…
-0.0008719575031172742;-0.0008977985718820686;-0.000925076520417647;-0.0009540975729778941;-0.0009845481143968154;-0.0010164142335814016;-0.0010497204862611395;-0.0010847771203857457;-0.0011207833436795366;-0.0011585907047442336;-0.0011977951150962626;-0.0012383666337501351;-0.0012803071872805332;-0.0013240961202495797;-0.0013684632125169525;-0.0014147132368259707;-0.0014622043949779312;-0.001510…
-0.000874983956243174;-0.000900893654347001;-0.0009282471313801953;-0.0009573436966134816;-0.0009878769523671185;-0.0010198301222048766;-0.0010532331097277735;-0.0010883839791915803;-0.0011244982384848523;-0.0011624093672385535;-0.0012017296176481268;-0.0012424230127810237;-0.0012845008574254829;-0.0013284183305220599;-0.0013729384791657628;-0.0014193287874794288;-0.0014669793938649827;-0.0015157…
-0.0008780154565819515;-0.0009039944657270504;-0.0009314185539797954;-0.0009605963824918478;-0.0009912127943585579;-0.0010232540097952698;-0.0010567454219191526;-0.001092000145568621;-0.0011282119233590978;-0.0011662393119769683;-0.0012056759361451683;-0.0012464922262325532;-0.001288690919461684;-0.0013327558657576799;-0.0013774080576697012;-0.0014239630309931155;-0.0014717750393653261;-0.0015207…
-0.000881048033712554;-0.0009070955205388646;-0.0009345949625531882;-0.0009638481468071582;-0.00099454709428528;-0.0010266751734671275;-0.001060263101595965;-0.0010956118788845119;-0.0011319314491659647;-0.0011700624130495348;-0.0012096146473382647;-0.0012505525774533495;-0.001292888275354506;-0.001337081560848274;-0.0013818864971473978;-0.0014285815574292546;-0.0014765527567058578;-0.00152566746…
-0.0008840856277027633;-0.0009102022687904722;-0.0009377721683004028;-0.0009671064313114536;-0.0009978883527190481;-0.0010301042833643823;-0.0010637804539952922;-0.0010992328572792696;-0.0011356497496673099;-0.0011738967197427517;-0.0012135650939089592;-0.0012546256753377014;-0.001297082011006619;-0.001341422475787681;-0.0013863592427590448;-0.0014332186486545895;-0.0014813509793822422;-0.0015306…
-0.000887124283984832;-0.0009133092477170561;-0.000940954322655281;-0.0009703637806474216;-0.001001228054864437;-0.0010335306580124576;-0.0010673031211992188;-0.0011028493915222258;-0.001139373827704633;-0.0011777241751139524;-0.0012175079236113186;-0.0012586899024136257;-0.0013012829497146832;-0.0013457515457742176;-0.0013908407377573612;-0.001437840025733781;-0.0014861312817234316;-0.0015355820…
-0.0008901679268179638;-0.0009164218846594316;-0.0009441372597706918;-0.000973627608170039;-0.001004574670053419;-0.0010369649262035644;-0.001070825445183255;-0.0011064751084113769;-0.0011430966651245272;-0.0011815627595486615;-0.0012214624081826988;-0.001262766788454745;-0.001305480256117006;-0.001350095730556381;-0.0013953165332274285;-0.001442479839600514;-0.0014909319481978564;-0.001540551432…
-0.0008932126174926199;-0.0009195347395659891;-0.0009473251081779452;-0.0009768904869707315;-0.001007919714785669;-0.0010403964478643856;-0.0010743530313425643;-0.001110096370112243;-0.0011468252167374671;-0.0011853944850573734;-0.001225409266382848;-0.0012668347951733043;-0.0013096846748314164;-0.0013544280656415386;-0.001399800966563792;-0.001447103942309209;-0.0014957147022127953;-0.0015455009…
-0.0008962622644547935;-0.0009226532171159542;-0.0009505137249826938;-0.0009801598020075292;-0.0010112716271490458;-0.001043835810445422;-0.001077880258399821;-0.0011137267520867399;-0.00115055251248409;-0.0011892372631392653;-0.0012293676990029697;-0.0012709153732179807;-0.0013138854492425987;-0.0013587754105309168;-0.0014042796947693547;-0.0014517463538739038;-0.0015005176792339777;-0.001550472…
-0.0008993129448580612;-0.0009257718999655878;-0.0009537072158140813;-0.0009834281548208093;-0.0010146219549430067;-0.0010472724152649692;-0.0010814126950549226;-0.0011173526678910602;-0.0011542854591349893;-0.001193073174743841;-0.001233318495810984;-0.0012749870634900867;-0.001318093245279393;-0.001363110901043497;-0.0014087669493882413;-0.0014563730573260672;-0.001505302751723202;-0.0015554239…
-0.0009023685513305714;-0.000928896170138165;-0.0009569014607304955;-0.0009867029019717812;-0.00101797910500697;-0.0010507168084418616;-0.0010849447567864742;-0.0011209876416570013;-0.001158017134734177;-0.0011969200624985978;-0.0012372807866499775;-0.0012790712375090735;-0.0013222973850836302;-0.0013674612964313098;-0.0014132484933340992;-0.0014610179417735485;-0.0015101079061681116;-0.001560397…
-0.0009054251768939274;-0.0009320206329924606;-0.0009601005424592738;-0.0009899766734499783;-0.001021334656444861;-0.0010541584326763317;-0.0010884819755907368;-0.0011246181383258915;-0.001161754398003483;-0.001200760076277856;-0.001241235432298535;-0.0012831465153701695;-0.0013265084558849744;-0.0013717998328275193;-0.0014177384523083936;-0.001465647121212114;-0.0015148951640611512;-0.0015653506…
-0.0009084866983537929;-0.0009351506479014603;-0.0009633003640114955;-0.0009932567974199216;-0.0010246969848433291;-0.0010576077927656159;-0.0010920188037110345;-0.0011282576307053895;-0.00116549037509966;-0.0012046109898521395;-0.0012452014916496613;-0.0012872341894593128;-0.0013307158585932088;-0.001376153169233027;-0.0014222226951284304;-0.0014702943538569214;-0.0015197023629365555;-0.00157032…
-0.0009115492246047174;-0.0009382808429210778;-0.0009665049852130455;-0.000996535932320502;-0.0010280577006154554;-0.0010610543727821852;-0.0010955607364315993;-0.0011318926351164052;-0.001169231876686855;-0.0012084550220063544;-0.001249159896495101;-0.001291312959070498;-0.0013349301017286006;-0.0013804946420977516;-0.0014267152416607906;-0.0014749258846552397;-0.0015244916732934757;-0.001575280…
-0.0009146166166252318;-0.0009414165547796835;-0.0009697103320276574;-0.000999821377919689;-0.0010314251480907893;-0.0010645086362117762;-0.0010991022627692905;-0.0011355365730484584;-0.0011729720770439602;-0.001212309877668801;-0.0012531296347758128;-0.001295404037451864;-0.0013391406649797268;-0.0013848508101695401;-0.0014312020666193443;-0.0014795753409430805;-0.0015293007837374952;-0.00158025…
-0.0009176849991877574;-0.0009445524342249451;-0.0009729204413801159;-0.0010031058211059298;-0.001034790968996261;-0.0010679601084893698;-0.001102648841287892;-0.001139176012196472;-0.0011767177387685002;-0.0012161578445207;-0.0012570917092991937;-0.0012994862031010315;-0.0013433579781472027;-0.0013891951102176353;-0.0014356970840435745;-0.0014842090986063848;-0.0015340920137504538;-0.00158521426…
-0.0009207582174390434;-0.0009476937953463066;-0.0009761312621867746;-0.0010063965332507835;-0.001038163476399985;-0.0010714192117993286;-0.0011061949977866402;-0.0011428243227378453;-0.0011804620842709242;-0.001220016558662917;-0.001261065037052199;-0.0013035805901240422;-0.0013475715997092752;-0.0013935540007349034;-0.0014401863745368067;-0.0014888606541155983;-0.0015389029030341136;-0.00159019…
-0.0009238324120343102;-0.0009508353115777873;-0.0009793468084716645;-0.0010096862296924457;-0.0010415343433474388;-0.00107487551292939;-0.001109746154100428;-0.0011464681237359196;-0.0011842118280731679;-0.0012238683766586777;-0.001265030691860371;-0.0013076660562270088;-0.0013517918807366214;-0.0013979010188124835;-0.0014446837463192304;-0.0014934965142824675;-0.001543695920028924;-0.0015951505…
-0.0009269114122838725;-0.0009539822743756128;-0.0009825630521037312;-0.0010129821534062143;-0.001044911851640961;-0.0010783393927726933;-0.0011132968728197364;-0.0011501207340620175;-0.0011879602407266912;-0.0012277308657962444;-0.0012690075197546976;-0.0013117636563695805;-0.001356008458508069;-0.0014022625226863357;-0.0014491753858765115;-0.0014981500447254939;-0.0015485084555577205;-0.0016001…
-0.0009299913747306825;-0.0009571293798547349;-0.000985783984206597;-0.0010162770481802223;-0.001048287705649284;-0.0010818004594599561;-0.0011168525390420998;-0.0011537688241422914;-0.0011917139886688454;-0.0012315864515064997;-0.001272976665581366;-0.0013158523274712326;-0.0013602316053540379;-0.0014066121497720698;-0.0014536749956173501;-0.0015027878831693196;-0.0015533031269954131;-0.00160508…
-0.0009330761128439605;-0.0009602818968438836;-0.0009890055996017737;-0.001019578128593658;-0.0010516701559046217;-0.0010852690526032736;-0.001120407752158136;-0.0011574256615480402;-0.0011954663906015768;-0.0012354526322799707;-0.001276956904413436;-0.0013199530453409148;-0.0013644510373648823;-0.0014109761580468165;-0.0014581688679026355;-0.0015074432643941741;-0.0015581171763108831;-0.00161007…
-0.0009361617990593357;-0.0009634345441335081;-0.0009922318665128143;-0.001022878166884775;-0.0010550509381036725;-0.0010887348216665348;-0.0011239678605195291;-0.0011610779680626057;-0.0011992240648686326;-0.0012393119024008102;-0.0012809294521202326;-0.001324044826116348;-0.0013686769481204078;-0.0014153282852532262;-0.001462670599337398;-0.0015120829570246417;-0.001562913369789279;-0.001615030…
-0.0009392522310002645;-0.0009665925679305863;-0.0009954588027137803;-0.0010261843492368134;-0.00105843827150418;-0.0010922080649910012;-0.0011275275003259553;-0.001164738959963341;-0.001202980378331956;-0.0012431816915767235;-0.0012849130128149348;-0.0013281485664514735;-0.0013728991325334832;-0.0014196946891076824;-0.0014671665881506176;-0.001516740065016389;-0.0015677288005705734;-0.0016200124…
-0.0009423435969999985;-0.0009697507096956136;-0.0009986903535284866;-0.0010294894763383257;-0.0010618239231355202;-0.0010956784733638996;-0.0011310919831747281;-0.0011683954103851315;-0.0012067419012326383;-0.0012470445629307028;-0.0012888888733924985;-0.0013322433617071407;-0.0013771277054229105;-0.0014240492076824497;-0.0014716703251514895;-0.0015213814878809566;-0.001572526383825861;-0.001624…
-0.0009454396788315667;-0.0009729141930195724;-0.001001922559683536;-0.0010328007059767672;-0.0010652160809766133;-0.0010991563038658943;-0.0011346559820835302;-0.0011720604843174815;-0.0012105020486021566;-0.0012509178774025894;-0.0012928756670042652;-0.001336350029377973;-0.0013813525405350882;-0.0014284178984312432;-0.0014761683144299403;-0.0015260401987631982;-0.0015773430638913284;-0.0016299…
-0.0009485366807307914;-0.0009760777820275357;-0.0010051593436033335;-0.0010361108672911653;-0.0010686065433942358;-0.0011026312885976895;-0.0011382247718867609;-0.001175721006241159;-0.001214267342569871;-0.0012547842669397458;-0.00129685475157332;-0.0013404477440528378;-0.001385583673917399;-0.0014327746997585178;-0.0014806739410071778;-0.0015306832280485854;-0.0015821419047996506;-0.0016349194…
-0.000951638368615599;-0.0009792466777002688;-0.0010083967689670135;-0.0010394270896733604;-0.001072003467084125;-0.0011061136433896176;-0.0011417930624290818;-0.001179390089863937;-0.0012180312463463577;-0.0012586610237291425;-0.0013008446892872096;-0.0013445572440627246;-0.0013898110581608218;-0.0014371455688534;-0.0014851738148269238;-0.0015353434180849501;-0.0015869597021084183;-0.00163990266…
-0.0009547409626293415;-0.0009824156668219377;-0.0010116387352998987;-0.0010427422307130246;-0.0010753986817551857;-0.0011095931416459715;-0.0011453660917734114;-0.001183054611006783;-0.0012218002339401414;-0.0012625308485280067;-0.001304826909099647;-0.0013486577832294176;-0.0013940446505308658;-0.0014415045444551133;-0.0014896812151302566;-0.001539987930118628;-0.00159175966868746;-0.0016448661…
-0.0009578482128301636;-0.0009855899277688813;-0.0010148813292336547;-0.0010460633914065591;-0.0010788003128156096;-0.0011130799579570439;-0.0011489386066003886;-0.0011867276321018787;-0.001225567816750494;-0.0012664109647854752;-0.00130881990223243;-0.0013527700207159482;-0.001398274482474181;-0.0014458774834862776;-0.0014941828577075314;-0.0015446494757142674;-0.0015965784513410357;-0.001649849…
-0.0009609563552739102;-0.0009887642699788624;-0.0010181284273948416;-0.0010493834577944465;-0.0010822002213211617;-0.0011165639070208054;-0.0011525158081928562;-0.001190396080304691;-0.0012293404206559712;-0.001270284142054091;-0.0013128051686723968;-0.0013568732895819261;-0.001402510432463913;-0.0014502385250234626;-0.0014986919160275647;-0.0015492953469659577;-0.0016013794117516206;-0.00165481…
-0.0009640691241542593;-0.0009919438492295978;-0.001021376139367658;-0.0010527095024778284;-0.0010856065013881207;-0.001120055122197827;-0.001156092480076459;-0.0011940729667779635;-0.0012331116052541641;-0.0012741675350602364;-0.0013168011286736438;-0.001360988169818094;-0.0014067426108135114;-0.0014546134257208622;-0.0015031952117201789;-0.0015539581246690438;-0.0016061990479954824;-0.001659798…
-0.0009671827714445178;-0.0009951234976069358;-0.001024628318880221;-0.0010560344399481614;-0.0010890110454238476;-0.0011235434594698169;-0.0011596737867453455;-0.0011977452700059502;-0.0012368877482845026;-0.0012780439821371843;-0.001320789353258632;-0.0013650940737267995;-0.0014109808171932333;-0.0014589764249949729;-0.00150770581248981;-0.001558605231752225;-0.0016110008705431742;-0.0016647628…
-0.000970301015469209;-0.0009983083482957953;-0.0010278810984692699;-0.0010593653144115134;-0.0010924219162483427;-0.0011270390109779746;-0.0011632545485792164;-0.0012014259498881305;-0.0012406624575525501;-0.0012819305693036794;-0.001324788191711806;-0.0013692115021221698;-0.0014152152407944907;-0.0014633531792296488;-0.0015122106457985639;-0.0015632691182554596;-0.0016158212287683824;-0.0016697…
-0.0009734201241240755;-0.0010014932560245778;-0.001031138308964789;-0.0010626950688104701;-0.0010958310376253024;-0.0011305316739777741;-0.0011668398932748838;-0.0012051020362318103;-0.0012444420626494218;-0.0012858102036590992;-0.0013287792860937479;-0.001373319946554204;-0.0014194556024740984;-0.0014677180281838938;-0.001516722673594392;-0.0015679173379288714;-0.0016206237819050937;-0.00167471…
-0.000976543799859794;-0.0010046833313912496;-0.0010343961058560747;-0.0010660307189562196;-0.0010992464410740713;-0.001134031499401424;-0.0011704246780751832;-0.0012087864376794002;-0.001248220219598338;-0.0012896999025297136;-0.001332780914717301;-0.0013774398286560791;-0.0014236921703126245;-0.0014720965279693037;-0.0015212289291644963;-0.0015725822100709991;-0.0016254447306498984;-0.001679697…
-0.0009796683264995207;-0.0010078734517612164;-0.001037658297075287;-0.0010693652362426293;-0.0011026600817194325;-0.001137528425768169;-0.0011740139938709203;-0.001212466235355504;-0.0012520032098328848;-0.0012935826417663349;-0.0013367747906836674;-0.0013815507192303715;-0.0014279345863428532;-0.0014764631186899733;-0.0015257422687082484;-0.0015772314192401605;-0.0016302478829755033;-0.00168466…
-0.0009827973906153874;-0.0010110687051513502;-0.0010409210610642977;-0.0010727056080862029;-0.001106079959775696;-0.0011410324628116312;-0.0011776027347771736;-0.0012161542866516817;-0.0012557847376036498;-0.0012974753700179629;-0.0013407791213321404;-0.001385672960724969;-0.0014321731975457455;-0.0014808432561833303;-0.0015302498313307475;-0.001581897154007483;-0.0016350692909269657;-0.00168964…
-0.0009859272919629503;-0.0010142639915584986;-0.0010441881828577462;-0.0010760448343322398;-0.0011094980617334818;-0.0011445335903048043;-0.001181195954870046;-0.00121983772400406;-0.0012595710361774477;-0.0013013611318721389;-0.0013447756908070419;-0.0013897862031999532;-0.0014364175671194282;-0.0014852114809011374;-0.0015347643674907016;-0.0015865472297262146;-0.001639872911190921;-0.001694612…
-0.0009890617012310926;-0.0010174643764243162;-0.0010474558638501033;-0.00107938987400276;-0.0011129223564976842;-0.001148041776793155;-0.0011847885851459885;-0.0012235293535595845;-0.0012633558580419746;-0.0013052568073158345;-0.0013487826354721677;-0.0013939107099135784;-0.0014406581209565241;-0.0014895931484047436;-0.0015392731221038985;-0.0015912137042541153;-0.0016446946471865306;-0.00169959…
-0.0009921969341127625;-0.0010206647823715145;-0.0010507278661787878;-0.0010827337553946373;-0.0011163448619295176;-0.001151547043293379;-0.0011883856428576867;-0.0012272163590601136;-0.0012671453882880052;-0.0013091455096585732;-0.0013527818105174595;-0.0013980262101883714;-0.0014449043434098482;-0.001493962899496165;-0.001543788739896317;-0.00159586452372606;-0.0016494986042895027;-0.0017045621…
-0.000995336645408886;-0.0010238702522724194;-0.0010540004141909008;-0.0010860834091356208;-0.0011197735156200737;-0.0011550593171732542;-0.0011919820958921216;-0.0012309114954142356;-0.0012709334276501145;-0.0013130440502405888;-0.0013567912813292702;-0.0014021528880886031;-0.0014491467392949906;-0.00149834598945876;-0.0015482985715872138;-0.0016005316153005352;-0.0016543205373188118;-0.00170954…
-0.0009984771667548003;-0.0010270757313700133;-0.0010572772471269338;-0.0010894318919742955;-0.0011232003668059259;-0.0011585686606830948;-0.001195582924669814;-0.0012346019976637312;-0.001274726113033736;-0.0013169356110785968;-0.0013607929741456628;-0.0014062705522041882;-0.0014533947141087587;-0.0015027171594473834;-0.0015528151561777766;-0.0016051830558806916;-0.0016591247003143095;-0.0017145…
-0.0010016221370587608;-0.0010302862399732059;-0.0010605546122866535;-0.0010927861061443527;-0.00112663332175997;-0.0011620849600234822;-0.001199183133977463;-0.001238300569485105;-0.0012785172934301284;-0.0013208369348814207;-0.0013648048833736009;-0.0014103993074010646;-0.0014576388516010566;-0.0015071015644654937;-0.0015573259501835079;-0.0016098506419398829;-0.0016639466995205655;-0.001719495…
-0.0010047679039034958;-0.0010334967459396367;-0.0010638362260139164;-0.0010961391368462233;-0.0011300644610989074;-0.001165598318668246;-0.001202787667394652;-0.0012419944972142352;-0.0012823130575500556;-0.0013247312723581428;-0.0013688090063017702;-0.001414519041541482;-0.0014618884784019588;-0.0015114740460233681;-0.0015618433868887602;-0.0016145025811361462;-0.0016687509376165745;-0.00172446…
-0.001007918090299875;-0.0010367122470207263;-0.0010671183585611946;-0.0010994978579197607;-0.001133501659773044;-0.001169118581661292;-0.001206391566617014;-0.0012456964333018357;-0.00128610730265129;-0.0013286352976015472;-0.0013728232663558055;-0.0014186497802886869;-0.0014661342572070604;-0.001515859658842661;-0.0015663550285980414;-0.0016191705392718803;-0.0016735728722983667;-0.001729443754…
-0.0010110690597830232;-0.0010399277336831441;-0.0010704047033759925;-0.0011028553830173707;-0.0011369370297839823;-0.0011726358936898326;-0.0012099997383743964;-0.0012493937153720362;-0.0012899060692405711;-0.0013325323299982128;-0.0013768297318775128;-0.001422771490782223;-0.0014703854357689416;-0.0015202333447916568;-0.0015708732028868362;-0.0016238228547465806;-0.0016783770548589995;-0.001734…
-0.0010142244194617026;-0.001043148181126765;-0.0010736915536635368;-0.0011062185575852954;-0.0011403784147550379;-0.0011761600586516448;-0.0012136072612806048;-0.001253098944656077;-0.0012937033028520444;-0.0013364389750402995;-0.0013808462553092542;-0.0014269041194782813;-0.0014746327557403052;-0.0015246200583082972;-0.0015753855778414092;-0.001628491062705916;-0.0016831987944718992;-0.00173939…
-0.0010173805488284471;-0.001046368602421645;-0.0010769825799752625;-0.0011095805237280403;-0.0011438179580774948;-0.001179681262437167;-0.001217219005206931;-0.0012567995100604714;-0.0012975049957790442;-0.0013403386207769712;-0.0013848549760484645;-0.0014310277127986654;-0.0014788853859854425;-0.0015289948416214627;-0.0015799043753363592;-0.0016331436322773718;-0.001688002791019044;-0.001744354…
-0.0010205410390851859;-0.001049593950222075;-0.0010802740984692004;-0.0011129480984984667;-0.0011472634720432738;-0.0011832092678086225;-0.0012208300856946172;-0.0012605079616033244;-0.001301305141841978;-0.001344247804115223;-0.0013888736755522904;-0.0014351621379881429;-0.0014831341471256167;-0.0015333825488834793;-0.001584417369232453;-0.0016378119679641488;-0.0016928242051772644;-0.001749336…
-0.001023702285686883;-0.0010528192601958388;-0.0010835697568009933;-0.0011163144524533005;-0.0011507071314381253;-0.0011867343018494895;-0.0012244453357475554;-0.0012642117394676504;-0.0013051096851113629;-0.0013481499817518511;-0.0013928845642762948;-0.0014392875207557465;-0.0014873881291260014;-0.0015377583226864112;-0.0015889366757113898;-0.001642464669608217;-0.0016976278853922406;-0.0017542…
-0.0010268678639238978;-0.0010560494624576192;-0.0010868658940815334;-0.0011196863742522572;-0.0011541567172181676;-0.0011902660861970447;-0.001228059907843717;-0.0012679233424647718;-0.0013089126677037885;-0.0013520616220241849;-0.0013969053526904749;-0.0014434236491304491;-0.0014916382315879073;-0.0015421469168950639;-0.0015934501744011753;-0.001647133011084617;-0.0017024488438702973;-0.0017592…
-0.0010300341852186505;-0.0010592796152672508;-0.0010901661350709423;-0.001123057062904401;-0.0011576044355684062;-0.0011937948891175896;-0.0012316785981107165;-0.0012716302620483005;-0.001312719985457517;-0.001355966250261664;-0.0014009183223110218;-0.00144755072811349;-0.0014958934655665266;-0.0015465235744672745;-0.0015979698757986112;-0.0016517857229362532;-0.0017072520775955203;-0.0017642417…
-0.0010332048089451977;-0.001062514626205806;-0.0010934668418330386;-0.0011264332786765443;-0.0011610580361047461;-0.0011973303911340916;-0.0012352965959725817;-0.001275344945829158;-0.0013165257287952679;-0.0013598802662474897;-0.0014049411126188444;-0.001451688466513673;-0.0015001448096547455;-0.0015509129489784286;-0.0016024837652916688;-0.0016564539484243644;-0.0017120724503298932;-0.00176922…
-0.001036376162498443;-0.0010657495761194787;-0.0010967716162326908;-0.0011298082490302003;-0.0011645097564162447;-0.001200862901685433;-0.0012389186606717485;-0.0012790549365256298;-0.0013203357453135814;-0.0013637872639287152;-0.001408956076193269;-0.0014558171486294255;-0.0015044011959868754;-0.0015552903837547259;-0.001607003747700267;-0.0016611065487791908;-0.001716875107570547;-0.0017741824…
-0.0010395517893313979;-0.0010689893500617426;-0.0011000768432867097;-0.0011331887058395247;-0.0011679673147741733;-0.001204402060190934;-0.0012425400185876467;-0.0012827726305546297;-0.0013241441737512863;-0.0013677035745500003;-0.0014129807815241803;-0.0014599564040449987;-0.0015086536821589409;-0.0015596804320802298;-0.0016115179141650553;-0.0016657745366625719;-0.0017216947646613583;-0.001779…
-0.0010427281328164867;-0.001072229051459438;-0.0011033861019649747;-0.0011365679050185861;-0.001171422980176442;-0.0012079382172517875;-0.001246165392068609;-0.0012864856218931802;-0.0013279568134537025;-0.0013716128606609335;-0.00141699765225654;-0.001464086596361001;-0.0015129111213734365;-0.0015640585376520929;-0.001616038063837102;-0.0016704269039784483;-0.0017264967155870639;-0.001784120855…
-0.0010459087204809294;-0.0010754735428444749;-0.001106695800237363;-0.0011399525500491404;-0.0011748844395452723;-0.001211480971194363;-0.0012497900444588448;-0.001290206255770604;-0.0013317678514857823;-0.001375531384983262;-0.0014210241858872749;-0.0014682272759327496;-0.0015171646502411275;-0.0015684491534611609;-0.0016205523936024362;-0.0016750945328037005;-0.0017313155272997533;-0.001789098…
-0.0010490900116797129;-0.0010787179502186135;-0.0011100094941790231;-0.00114333592529791;-0.0011783439932922305;-0.001215020713771862;-0.0012534186612036318;-0.0012939221774167001;-0.0013355830389320976;-0.0013794428786539977;-0.0014250428771294898;-0.0014723588856680235;-0.0015214230430217266;-0.00157282782357813;-0.0016250725969513165;-0.001679746545702305;-0.0017361166422462577;-0.00179405654…
-0.0010522755180095143;-0.0010819671135982463;-0.0011133236147129785;-0.001146724705854512;-0.0011818092969860608;-0.0012185670022284273;-0.0012570465426213605;-0.0012976456808796387;-0.0013393966111937632;-0.0013833635358876425;-0.0014290711524852179;-0.0014765008966888214;-0.0015256775153523721;-0.001577218900698731;-0.0016295869765078496;-0.001684413694180659;-0.0017409344790132687;-0.00179903…
-0.001055461714812929;-0.0010852161815543126;-0.0011166416950198995;-0.0011501122045384203;-0.0011852726824567992;-0.0012221102694589454;-0.0012606783372452772;-0.001301364462636017;-0.001343214271085053;-0.001387277156393477;-0.0014330915777382104;-0.0014806338312150955;-0.0015299367625389911;-0.0015815980292697963;-0.0016341071201095329;-0.0016890652314490624;-0.0017457346284841311;-0.001803989…
-0.0010586520977513354;-0.0010884699715937509;-0.0011199601889760429;-0.0011535050680473778;-0.0011887417739152848;-0.00122566003163608;-0.0012643093823773842;-0.0013050907655593094;-0.0013470303023533116;-0.001391199865894471;-0.0014371215083936791;-0.0014847770811311253;-0.001534192079256774;-0.0015859894616900461;-0.0016386214361112413;-0.001693731778457966;-0.001750551360906606;-0.00180896381…
-0.0010618431581599942;-0.0010917236548509221;-0.0011232826068678504;-0.0011568966376537025;-0.0011922089346148414;-0.001229206762786051;-0.0012679442896298915;-0.0013088123373669153;-0.0013508503595329358;-0.0013951155326569762;-0.001441143581308524;-0.0014889112479740557;-0.001538452081846822;-0.0015903689427850432;-0.0016431414067057748;-0.0016983827190502271;-0.0017553504155748906;-0.00181391…
-0.0010650383757602206;-0.0010949820263293933;-0.0011266054255248976;-0.0011602935316635328;-0.0011956817574039656;-0.001232759938020823;-0.0012715784332978722;-0.0013125413697640921;-0.0013546687747275953;-0.001399040213928189;-0.001445175080989207;-0.0014930556443860457;-0.0015427081440340879;-0.0015947606246546025;-0.0016476555459714484;-0.00170304854363493;-0.0017601659144243626;-0.0018188915…
-0.0010682342578849965;-0.0010982402797211712;-0.001129932132339647;-0.0011636891198021197;-0.0011991526369640895;-0.0012363100724875648;-0.001275216388063471;-0.0013162656617030219;-0.0013584911541822012;-0.0014029578465162907;-0.0014491987153682812;-0.001497190951226442;-0.0015469688031837727;-0.0015991403525056117;-0.0016521752304644447;-0.0017076987666736886;-0.001764963745134341;-0.001823844…
-0.0010714342683108133;-0.0011015031875325515;-0.0011332592270950907;-0.001167089991984275;-0.0012026291347769355;-0.0012398666002483578;-0.0012788535652243154;-0.0013199973537272483;-0.0013623118783668837;-0.0014068844192085042;-0.001453231697951529;-0.0015013364018908867;-0.0015512255120823432;-0.001603532178137089;-0.0016566890799791885;-0.0017123637480488418;-0.0017697778813544431;-0.00182881…
-0.001074634930373437;-0.0011047659660073945;-0.0011365901742899469;-0.001170489546388263;-0.00120610367695687;-0.0012434200775609072;-0.0012824945025234303;-0.001323724296017699;-0.0013661365052274235;-0.0014108039373395614;-0.0014572568077496656;-0.0015054727565659517;-0.0015554867291079938;-0.0016079120471398428;-0.0016612083654433303;-0.001717013132826924;-0.0017745743591233035;-0.00183376696…
-0.001077839691899763;-0.0011080333651608426;-0.0011399214966607272;-0.0011738943445378516;-0.001209583793614396;-0.0012469798974482464;-0.0012861346482705104;-0.0013274585779627214;-0.0013699594636105736;-0.0014147323212525542;-0.0014612911872658647;-0.0015096191693963537;-0.0015597439861204877;-0.0016123039110102022;-0.001665721812360061;-0.0017216771503781867;-0.0017793870038314765;-0.00183873…
-0.0010810450922334126;-0.0011113006237828014;-0.0011432566358126437;-0.0011772978130643998;-0.0012130619423016498;-0.0012505366572681843;-0.0012897785032603775;-0.0013311881009659375;-0.0013737862631533165;-0.0014186536447934445;-0.00146531768659151;-0.0015137564799009148;-0.0015640056624998692;-0.0016166838157254935;-0.0016702405860366076;-0.0017263255763602027;-0.0017841819998510348;-0.0018436…
-0.0010842545632469094;-0.0011145724694033936;-0.0011465921374358343;-0.001180706485100919;-0.0012165456217534689;-0.0012540997090155748;-0.0012934215528243365;-0.0013349249032670381;-0.0013776113810892191;-0.0014225837598770775;-0.001469353377225242;-0.0015179037629690182;-0.0015682633691910238;-0.0016210756124774663;-0.0016747535176775668;-0.001730988509645848;-0.001788993024340247;-0.001848651…
-0.0010874646602968062;-0.0011178441633527467;-0.0011499314202422343;-0.0011841138157319337;-0.0012200273209645978;-0.0012576596911378598;-0.0012970682607998955;-0.0013386569374862628;-0.0013814402787367707;-0.0014265068088452828;-0.0014733811803416205;-0.0015220419374567735;-0.001572525406564668;-0.0016254554476325624;-0.0016792716669778577;-0.0017356358564698106;-0.001793786409978666;-0.0018535…
-0.0010906787992964737;-0.0011211204106821155;-0.0011532710528757203;-0.0011875263096999948;-0.001223514507289757;-0.001261225914612616;-0.001300714149549539;-0.0013423961907212097;-0.0013852674817265702;-0.0014304385752005907;-0.0014774180964328251;-0.0015261899989938105;-0.0015767834646626697;-0.001629847072076067;-0.0016837839708361262;-0.0017402975852223459;-0.001798595685719135;-0.0018585632…
-0.001093893551620477;-0.0011243964952560065;-0.0011566144311551789;-0.0011909374505428608;-0.0012269997011711445;-0.001264789058966423;-0.001304363645944328;-0.0013461306668026433;-0.0013890984030488912;-0.0014343632697652903;-0.0014814471177591003;-0.001530328945778572;-0.0015810457648352005;-0.0016342267325661337;-0.0016883013833431043;-0.0017449437327012867;-0.0018033873325226568;-0.001863508…
-0.0010971123172182485;-0.0011276770996529785;-0.0011599581466783416;-0.0011943537146129218;-0.0012304903385789087;-0.001268358394170506;-0.0013080123093875194;-0.0013498723016926477;-0.0013929276167416174;-0.0014382966076455705;-0.0014854851738042459;-0.0015344776941765108;-0.0015853040762330126;-0.0016386180796796955;-0.001692812947084115;-0.0017496041368290677;-0.001808194731163577;-0.00186847…
-0.0011003316834874552;-0.0011309575302660589;-0.00116330557237127;-0.0011977686139012355;-0.0012339789714075479;-0.0012719246408200617;-0.0013116645297745662;-0.0013536091504264037;-0.0013967604874570486;-0.001442222868128735;-0.0014895153279166932;-0.0015386173217334523;-0.001589566541174484;-0.0016429974605692182;-0.001697329510553846;-0.0017542489649526624;-0.0018129845108582486;-0.0018734124…
-0.0011035550344087996;-0.001134242447207295;-0.001166653322785675;-0.001201188596370337;-0.001237473004238183;-0.0012754970278909211;-0.0013153159035591256;-0.0013573530978370813;-0.0014005916376506368;-0.001446157697940648;-0.0014935544385699456;-0.0015427666655462482;-0.0015938250079311892;-0.0016473884255013983;-0.0017018402220169134;-0.0017589079245415255;-0.0018177899042295333;-0.0018783717…
-0.0011067789734081422;-0.0011375271793923616;-0.0011700047479550077;-0.0012046072024646394;-0.0012409650204224666;-0.001279066317036346;-0.001318970783651853;-0.0013610922501581459;-0.001404426383626927;-0.0014500854448181366;-0.0014975856402031293;-0.0015469068825131613;-0.0015980875397784238;-0.001651767422025612;-0.0017063558243801112;-0.0017635513134777218;-0.001822577688722951;-0.0018833115…
-0.001110006868492661;-0.0011408163644730032;-0.0011733564853850895;-0.001208030851757137;-0.0012444623931480256;-0.00128264169624776;-0.0013226248035664555;-0.0013648384411004803;-0.0014082593962692533;-0.0014540216871228035;-0.0015016257202775272;-0.0015510567304580114;-0.0016023460641205593;-0.0016561579000964417;-0.0017108655715799565;-0.0017682087087926171;-0.001827380948836971;-0.0018882681…
-0.0011132353391215084;-0.0011441053538816454;-0.0011767118622169745;-0.0012114531131456531;-0.0012479577372285322;-0.001286213968225912;-0.0013262822792195787;-0.00136857982808968;-0.0014120959435245902;-0.0014579508410254704;-0.0015056578843254712;-0.001555197445636564;-0.0016066085651784926;-0.0016605364076627705;-0.00171538010094352;-0.0017728505388892725;-0.0018321666102200252;-0.00189320530…
-0.0011164677373235409;-0.0011473987628159532;-0.001180067538910729;-0.001214880377813959;-0.0012514583944536496;-0.0012897922799888337;-0.0013299388811946601;-0.0013723281937209847;-0.001415930744714501;-0.0014618884165395775;-0.0015096988487941089;-0.0015593477065951713;-0.0016108670495014038;-0.001664926294365184;-0.0017198887720718135;-0.0017775062503759;-0.0018369676092733567;-0.001898159041…
-0.0011197006985963038;-0.0011506919652191979;-0.0011834268197152156;-0.0012183062431133354;-0.0012549570111039321;-0.0012933674752741515;-0.001333598888405093;-0.0013760717466059513;-0.0014197690194185453;-0.0014658188982543698;-0.0015137318903114827;-0.0015634888289521663;-0.0016151294222444296;-0.0016693042085546778;-0.0017244021167203561;-0.0017821464021624237;-0.001841751019821985;-0.0019030…
-0.001122937558985526;-0.0011539895538412016;-0.0011867863880448881;-0.0012217370718386545;-0.0012584608975666112;-0.001296948660137555;-0.0013372580085137535;-0.0013798222182308418;-0.0014236055354068908;-0.0014697577278512787;-0.0015177736543086884;-0.0015676394119720004;-0.001619387769113614;-0.0016736933995559584;-0.0017289096001472507;-0.0017868003104488804;-0.00184654963019717;-0.0019080440…
-0.0011261749700322598;-0.0011572869251301574;-0.0011901495252566237;-0.0012251664897947024;-0.001261962731593994;-0.0013005267193429103;-0.001340920483421516;-0.0013835678683869837;-0.0014274454638818156;-0.0014736894583223515;-0.001521807488511992;-0.0015717808506406485;-0.0016236499161869425;-0.0016780706161247379;-0.0017334216485446541;-0.0017914386646378786;-0.0018513306623741124;-0.00191297…
-0.0011294162517942947;-0.0011605886493943056;-0.0011935129377194061;-0.0012286008313877785;-0.001265469792166404;-0.0013041107179946393;-0.0013445820578804298;-0.001387320377458347;-0.0014312836210724938;-0.0014776294630332036;-0.0015258499673345193;-0.0015759316649362138;-0.0016279080283394091;-0.001682459007267967;-0.001737927832820334;-0.0017960906505363103;-0.0018561267566414175;-0.001917922…
-0.0011326580718613048;-0.001163890145580814;-0.0011968798838983255;-0.0012320337508762134;-0.0012689747885127748;-0.0013076915818721845;-0.0013482469367695573;-0.0013910680564098211;-0.00143512512979402;-0.0014815623633630303;-0.0015298845096032698;-0.0015800733292173994;-0.001632169852560421;-0.0016868354221486741;-0.0017424384736112897;-0.0018007270880252447;-0.0018609052830979873;-0.001922851…
-0.0011359037342983267;-0.0011671959615626197;-0.0012002470931170516;-0.0012354715542780726;-0.0012724849682020439;-0.0013112783351398062;-0.0013519109019398854;-0.0013948225345297935;-0.0014389648547450153;-0.001485503464377868;-0.0015339276187114885;-0.0015842242841715118;-0.001636427632906049;-0.0016912229094541782;-0.0017469432474675223;-0.0018053770325334978;-0.0018656987340171748;-0.0019277…
-0.0011391499227487777;-0.0011705015387799068;-0.001203617800949078;-0.0012389079243052623;-0.0012759930719446555;-0.0013148619445818293;-0.0013555781212393429;-0.001398572173950483;-0.0014428078703434622;-0.0014894374558283576;-0.001537962784589414;-0.0015883660835350687;-0.00164068903726566;-0.0016955984187574328;-0.0017514523694790915;-0.001810011434406343;-0.0018704746275950257;-0.00193272042…
-0.001142399925280122;-0.0011738114026766026;-0.001206988759672919;-0.0012423491385879593;-0.0012795063158936735;-0.0013184513934334913;-0.001359244413627647;-0.0014023285528714238;-0.001446649089767894;-0.0014933795744972382;-0.0015420064396085048;-0.001592517088700132;-0.0016449463888885652;-0.0016999848984242498;-0.0017559556218307867;-0.001814659218709637;-0.0018752653081171302;-0.00193766137…
-0.0011456504415946467;-0.0011771210171799302;-0.0012103631819706624;-0.0012457889082916744;-0.0012830174722459405;-0.0013220376894732713;-0.0013629139099122429;-0.0014060800845859182;-0.0014504935390292218;-0.0014973145784908544;-0.0015460421448047462;-0.0015966589327861258;-0.00164920727655259;-0.0017043593984401076;-0.0017604631140739537;-0.0018192914662385437;-0.0018800384418500397;-0.0019425…
-0.0011489047437574188;-0.0011804348853111184;-0.0012137378430758271;-0.0012492334826590377;-0.0012865337257341586;-0.0013256297750185522;-0.0013665824661714015;-0.0014098382962113942;-0.0014543361797963923;-0.001501257636324972;-0.0015500862615258958;-0.001600809897885409;-0.0016534641027124927;-0.0017087447668474416;-0.0017649647340207218;-0.0018239369717111304;-0.0018848262251191425;-0.0019475…
-0.0011521595475347303;-0.001183748493478439;-0.0012171159327792815;-0.0012526766013091965;-0.0012900478800464614;-0.0013292186988312204;-0.0013702541761627086;-0.001413591652195969;-0.001458181989663255;-0.0015051935744458571;-0.0015541224219162;-0.0016049516965054187;-0.001657724377023019;-0.0017131181540468623;-0.0017694704856919662;-0.001828566946358103;-0.0018895964722347941;-0.0019524383247…
-0.0011554181089844177;-0.0011870663222867503;-0.0012204942492697202;-0.0012561244850975881;-0.0012935670884906946;-0.0013328133623219968;-0.0013739249330928364;-0.0014173516285817362;-0.0014620259787997004;-0.0015091374931186733;-0.001558166916297811;-0.0016091025314343469;-0.0016619805811566195;-0.0017175023077555553;-0.001773970362519691;-0.0018332100545649487;-0.0018943812315898223;-0.0019573…
-0.0011586771599419203;-0.0011903838806193619;-0.001223875959446969;-0.0012595709020970104;-0.001297084186251184;-0.001336404855225394;-0.001377598793660112;-0.0014211067409653406;-0.001465873076372499;-0.001513074287113772;-0.0015622034479257434;-0.0016132441945727533;-0.0016662401456333839;-0.0017218744787918711;-0.0017784742630025546;-0.0018378376379835195;-0.001899148465511598;-0.001962286406…
-0.00116193994045301;-0.0011937056266711123;-0.0012272578844550748;-0.0012630220447760708;-0.0013006062952064207;-0.0013400020380566998;-0.0013812716882094843;-0.0014248684143203334;-0.0014697183410630477;-0.0015170189884621361;-0.0015662482360946342;-0.0016173948094001965;-0.0016704956313557393;-0.0017262573145458775;-0.0017829722861849656;-0.0018424782306819807;-0.0019039300744881145;-0.0019672…
-0.0011652031984274135;-0.0011970270917943178;-0.001230643168302995;-0.0012664717096612331;-0.0013041262820418223;-0.0013435960415122425;-0.0013849476363705952;-0.0014286252153855779;-0.0014735666536009877;-0.0015209565602423347;-0.0015702850551727822;-0.0016215362472154734;-0.0016747543896975105;-0.0017306281662562695;-0.0017874742250516302;-0.0018471033047188987;-0.0019086941688368929;-0.001972…
-0.0011684701578940037;-0.0012003527117801659;-0.0012340286550903102;-0.0012699260608346405;-0.0013076512372020295;-0.0013471956852231337;-0.0013886226056365738;-0.0014323885180728964;-0.0014774131211898174;-0.0015249019662676225;-0.001574330053425406;-0.0016256865521850391;-0.00167900906080342;-0.001735009580984132;-0.0017919702842518802;-0.0018517412638604145;-0.0019134725011688985;-0.001977052…
-0.0011717375828419435;-0.0012036780404439344;-0.0012374174659352788;-0.0012733789232764335;-0.0013111740588784603;-0.0013507921408366813;-0.001392300578558921;-0.0014361469402570447;-0.0014812625761119725;-0.0015288402379088745;-0.0015783670763365944;-0.0016298276750110533;-0.0016832669168893822;-0.0017393790103911108;-0.0017964701512647526;-0.00185636371055733;-0.0019182333297648624;-0.00198195…
-0.0011750086812783605;-0.0012070074911795423;-0.0012408064678932024;-0.0012768364326826603;-0.0013147018060773953;-0.0013543941871111062;-0.0013959775597888833;-0.0014399118047949506;-0.0014851101741036724;-0.0015327862707781245;-0.001582412201140246;-0.00163397758054239;-0.0016875206773547737;-0.0017437589012074446;-0.001800964136337008;-0.0018609989182891127;-0.0019230082593866043;-0.001986881…
-0.001178280233277011;-0.0012103366402591684;-0.0012441987591918057;-0.0012802924424871436;-0.0013182274085011692;-0.0013579930366338267;-0.0013996574947903327;-0.0014436717806909146;-0.001488960698990042;-0.001536725164522592;-0.0015864493444387516;-0.001638118298889697;-0.0016917775352459177;-0.0017481268055203384;-0.0018054618214503025;-0.001865618619884277;-0.0019277656962510506;-0.0019917839…
-0.00118155543081843;-0.0012136698786858664;-0.0012475912298423031;-0.0012837530600002167;-0.0013217578937131927;-0.0013615974273014945;-0.0014033364253825996;-0.001447438139753827;-0.0014928093550506834;-0.0015406717465696424;-0.0015904945124327948;-0.001642267715579793;-0.001696030289229243;-0.0017525050697273182;-0.0018099536224413279;-0.0018702509585510126;-0.0019325370972988404;-0.0019967016…
-0.001184831070066128;-0.0012170028051826359;-0.001250986955182046;-0.0012872121671093832;-0.0013252862229316373;-0.0013651986126307389;-0.0014070182599324188;-0.0014511996021111633;-0.0014966608776432664;-0.0015446111848268387;-0.0015945316928455723;-0.0016464079401369471;-0.0017002860531697634;-0.0017568713463437615;-0.0018144490158026657;-0.0018748677974809809;-0.0019372910166559996;-0.0020015…
-0.0011881103269691898;-0.001220339788368084;-0.0012543828481783603;-0.001290675842739646;-0.0013288193922725295;-0.0013688052896679917;-0.0014106990774371908;-0.0014549673885306546;-0.0015005105196014635;-0.001548558238553473;-0.0015985768208426508;-0.0016505567787614389;-0.0017045377050133935;-0.0017612478814326184;-0.001818938522953425;-0.001879497149626536;-0.0019420587634700337;-0.0020065133…
-0.0011913900137860537;-0.0012236764494099374;-0.00125778196127838;-0.001294137997232184;-0.001332350394474803;-0.0013724087528481687;-0.0014143827491569787;-0.001458730270256569;-0.0015043629678053263;-0.001552498143901409;-0.0016026139552705535;-0.001654696420396303;-0.0017087922794320853;-0.0017656124279400484;-0.0018234315149054307;-0.001884111008527875;-0.001946809039748896;-0.00201140735354…
-0.0011946732904294939;-0.001227017134548795;-0.001261181230405746;-0.0012976046811270596;-0.0013358861942025814;-0.0013760176583788595;-0.0014180653912772754;-0.001462499417022373;-0.0015082135236533167;-0.0015564455919785012;-0.0016066589602578315;-0.0016588445919107889;-0.0017130427336637176;-0.001769987131592569;-0.0018279186186526864;-0.0018887372568970088;-0.0019515730068750828;-0.002016316…
-0.0011979569852580462;-0.0012303574873909966;-0.0012645836851175264;-0.0013010698332191178;-0.0013394198157204928;-0.0013796233416023115;-0.001421750837941904;-0.0014662636511827186;-0.0015120668255376693;-0.0015603858871648323;-0.0016106959657768425;-0.0016629835616718458;-0.0017172960231753834;-0.0017743498457697265;-0.0018324090997345935;-0.0018933480186080133;-0.001956319514711231;-0.0020212…
-0.0012012442421433125;-0.0012337018318055901;-0.0012679862842938882;-0.0013045394756638757;-0.0013429581922362328;-0.00138323441789868;-0.0014254352425344995;-0.0014700340914437341;-0.001515918223432384;-0.0015643336524335022;-0.001614740764917226;-0.001667130977213202;-0.0017215451845094436;-0.0017787226158597555;-0.0018368936907125178;-0.0018979710461480928;-0.001961079576903033;-0.00202611000…
-0.0012045319055491055;-0.0012370458338313958;-0.0012713920346019757;-0.0013080075757098302;-0.0013464943795450603;-0.0013868422635065606;-0.0014291224020730542;-0.0014737996112640232;-0.0015197723072316546;-0.001568274260376679;-0.001618777558779687;-0.0016712691863308734;-0.0017257970939163047;-0.001783083395678197;-0.0018413815516617798;-0.0019025785937105061;-0.0019658221911404775;-0.00203099…
-0.001207823103300986;-0.0012403937949723868;-0.0012747979178787002;-0.001311480127128356;-0.0013500352793937179;-0.0013904554529901166;-0.0014328085071494221;-0.0014775712783293197;-0.0015236244754958017;-0.001572222265849445;-0.0016228220694130642;-0.0016754157572185732;-0.0017300448672553622;-0.0017874541302731412;-0.0018458635207035635;-0.0019071982835732356;-0.0019705782233607485;-0.00203589…
-0.0012111146959732288;-0.0012437414036937159;-0.001278206917901425;-0.0013149511256215808;-0.001353573979113036;-0.0013940654034732764;-0.0014364973176461467;-0.0014813380171957331;-0.0015274792696107194;-0.0015761631096398734;-0.001626858569048919;-0.0016795531171065468;-0.001734295301548469;-0.0017918128738987468;-0.0018503486524574697;-0.0019118025002339773;-0.0019753168190537788;-0.002040774…
-0.0012144097953404793;-0.0012470929391407756;-0.0012816160394640258;-0.0013184265365771472;-0.0013571173489842726;-0.0013976806487156813;-0.0014401850613734075;-0.0014851108445355652;-0.0015313321367338671;-0.0015801112785018094;-0.0016309027086933957;-0.001683698754843987;-0.0017385415919846528;-0.0017961814712611017;-0.0018548278905969478;-0.001916418735777126;-0.0019800686964766144;-0.0020456…
-0.0012177052780926656;-0.0012504441121988829;-0.0012850282434542205;-0.0013219003841507847;-0.0013606585078787777;-0.001401292646715549;-0.0014438754610686486;-0.0014888787359959652;-0.0015351875697325486;-0.0015840522814030114;-0.0016349388317114268;-0.0016878351771005384;-0.00174279045634531;-0.0018005380770555908;-0.001859310184294245;-0.001921019504990028;-0.0019848031488916497;-0.0020505446…
-0.001221004239948637;-0.0012537991796613642;-0.0012884405576230765;-0.0013253786053468216;-0.0013642042946077886;-0.0014049098904395023;-0.0014475647817705135;-0.0014926526572427883;-0.0015390410643722045;-0.0015880005370129096;-0.0016389825180645708;-0.001691979793376368;-0.0017470351691617288;-0.001804904435644453;-0.0018637865827675173;-0.0019256321697791678;-0.001989550746904247;-0.002055434…
-0.0012243035737191743;-0.0012571538748275182;-0.0012918559199687988;-0.0013288552527745596;-0.0013677478595881271;-0.0014085238787489756;-0.0014512567090616754;-0.001496421635007735;-0.0015428970649912378;-0.0015919416224626872;-0.0016430181822536451;-0.0016961151897856967;-0.001751282368962915;-0.001809258802166909;-0.0018682659297500404;-0.0019302293752067115;-0.0019942809315216963;-0.00206030…
-0.0012276063590624473;-0.0012605124321451316;-0.0012952713811998826;-0.001332336235055432;-0.0013712960101564709;-0.0014121430638291048;-0.0014549475452194033;-0.0015001965839572225;-0.0015467511159739504;-0.001595889888354223;-0.0016470613331937376;-0.0017002586964751537;-0.00175552540963509;-0.001813622820639503;-0.001872739379997103;-0.0019348383530169615;-0.0019990241257262157;-0.00206518901…
-0.001230909504915289;-0.0012638706073212866;-0.0012986898564251413;-0.0013358156332522787;-0.0013748419282800736;-0.0014157589853934394;-0.001458640938661894;-0.0015039665819009936;-0.0015506076131194875;-0.001599830979965824;-0.0016510964565240585;-0.0017043929790087175;-0.0017597708504428868;-0.0018179748466479045;-0.0018772156718114082;-0.001939431878532029;-0.002003749918242347;-0.0020700542…
-0.0012342160748703016;-0.0012672326124647804;-0.0013021084193107393;-0.0013392993276040625;-0.0013783923898165037;-0.001419380054857189;-0.0014623332289152404;-0.0015077424925130573;-0.001554462149441928;-0.0016037791798487282;-0.001655138990111336;-0.0017085352881749639;-0.001764012124640177;-0.001822336423861112;-0.001881686065477791;-0.0019440370533498048;-0.0020084885844577796;-0.00207493339…
-0.0012375229939955805;-0.0012705942256842572;-0.0013055299620762218;-0.0013427814276271237;-0.0013819406082884137;-0.0014229978527748883;-0.0014660280272234356;-0.0015115134446746727;-0.0015583190721907836;-0.001607720201412018;-0.001659173490735694;-0.0017126683689928192;-0.001768255712215205;-0.0018266860083138619;-0.0018861591938767928;-0.0019486267830374244;-0.002013209860786591;-0.002079793…
-0.0012408333098132662;-0.0012739596367560924;-0.0013089515813456654;-0.001346267785178387;-0.001385493328069718;-0.0014266207498034185;-0.001469721710371612;-0.001515290251074489;-0.0015621740230208478;-0.0016116682591732507;-0.0016632153252136128;-0.0017168093928882863;-0.0017724951258022467;-0.001831045043325759;-0.0018906264228152028;-0.0019532280390621957;-0.002017943875050641;-0.00208466708…
-0.0012441439635279285;-0.0012773246461842609;-0.0013123761464494653;-0.0013497525382276472;-0.001389043794243432;-0.0014302403673271322;-0.0014734178524198058;-0.001519062091658732;-0.001566031300621591;-0.0016156091346558872;-0.0016672491214686413;-0.0017209411843404354;-0.0017767367661011041;-0.0018353920853832226;-0.0018950962797598231;-0.0019578138572213105;-0.0020226605113257416;-0.00208952…
-0.0012474579865863493;-0.0012806934214192975;-0.0013158007769698615;-0.0013532415102502338;-0.001392598719695264;-0.0014338650352562102;-0.001477112867422442;-0.0015228397281377684;-0.0015698865952994993;-0.001619556974360812;-0.0016712901752651348;-0.0017250808354081692;-0.001780974225139249;-0.001839748477454626;-0.0018995602360317918;-0.0019624110788673613;-0.0020273897498967095;-0.0020943898…
-0.0012507723363347945;-0.001284061785354254;-0.0013192283193482102;-0.0013567288676693409;-0.0013961513810735694;-0.0014374864157936334;-0.001480810292245813;-0.0015266123915162206;-0.0015737441571735602;-0.0016234976279094248;-0.0016753231856725759;-0.0017292112500359078;-0.0017852138243159568;-0.0018440928764806787;-0.0019040267136926105;-0.0019669928700125905;-0.0020321016224732116;-0.0020992…
-0.0012540900281397802;-0.0012874338831204328;-0.0013226559161251732;-0.001360220405579151;-0.0013997084597712922;-0.0014411127981145357;-0.001484506578223918;-0.0015303907925332684;-0.00157759972521296;-0.0016274451738029938;-0.0016793633774013158;-0.0017333494409109266;-0.0017894492350647225;-0.0018484465250766813;-0.0019084872895701484;-0.001971585941910791;-0.0020368259618318866;-0.0021041013…
-0.001257408035494496;-0.001290805559993688;-0.0013260863908531725;-0.0013637103188562003;-0.0014032632640071097;-0.0014447358852293067;-0.00148820522501949;-0.0015341642132453391;-0.0015814575009557349;-0.0016313855297443714;-0.0016833955206692834;-0.0017374783914481987;-0.0017936866994721684;-0.001852788180640257;-0.0019129502803290571;-0.0019761635907742025;-0.0020415329472882977;-0.0021089447…
-0.0012607293576802835;-0.0012941809387927129;-0.001329516909031557;-0.0013672043742139768;-0.001406822443676636;-0.0014483639255897214;-0.0014919027212564194;-0.0015379433134275417;-0.0015853132720448065;-0.0016353327062523025;-0.0016874347691309473;-0.0017416150349588413;-0.0017979199683906876;-0.0018571389854317908;-0.001917407368296317;-0.001980752397773785;-0.0020462522641398534;-0.002113801…
-0.0012640509843424887;-0.0012975558871698796;-0.001332950271323915;-0.0013706967949823014;-0.0014103793385738584;-0.0014519886630023266;-0.0014956025293840337;-0.001541717426181506;-0.0015891711914267626;-0.0016392726890945726;-0.0016914659641551987;-0.0017457424343335995;-0.0018021552045820847;-0.0018614777973084348;-0.0019218667647481875;-0.0019853257893066734;-0.0020509542392799776;-0.0021186…
-0.0012673758986723623;-0.001300934505637908;-0.001336383666188554;-0.001374193319494422;-0.0014139405670924986;-0.0014556183052072567;-0.0014993011753264515;-0.0015454971603254034;-0.001593027095429332;-0.0016432194208245458;-0.0016955041883387441;-0.001749877443502895;-0.001806386238330562;-0.0018658256581738225;-0.0019263202575031278;-0.0019899102164770135;-0.002055668410555886;-0.002123489740…
-0.0012707011064726464;-0.0013043126842193838;-0.001339819871400322;-0.0013776881995333774;-0.0014174995006068422;-0.0014592446367959362;-0.001503002084309735;-0.0015492718999994355;-0.0015968850883971216;-0.0016471589552583695;-0.0016995343542039521;-0.0017540032048384605;-0.001810619153060903;-0.0018701615263472542;-0.0019307759524574768;-0.001994479235851689;-0.0020603652524107366;-0.002128321…
-0.0012740295748395827;-0.0013076945011277165;-0.0013432560983767624;-0.0013811871450526438;-0.001421062726004149;-0.0014628758248086105;-0.001506701819568597;-0.001553052203072003;-0.0016007410553537757;-0.0016511051670012173;-0.0017035714732878933;-0.0017581364928854837;-0.0018148478585020742;-0.0018745063433737745;-0.0019352257429135307;-0.0019990591684840952;-0.0020650741552706727;-0.00213316…
-0.001277358325738551;-0.0013110758687493776;-0.0013466951020040753;-0.0013846844362884055;-0.001424623646244;-0.0014665036946102659;-0.0015104037690959336;-0.0015568275047152223;-0.001604599052031353;-0.00165504417790098;-0.0017076005292689259;-0.001762260529501921;-0.0018190783587295996;-0.0018788391680374498;-0.0019396776293962035;-0.0020036237010956732;-0.00206976574110039;-0.0021379916256668…
-0.0012806903101658634;-0.0013144608430051465;-0.0013501341166593215;-0.0013881857548148368;-0.0014281888167026174;-0.0014701363725530458;-0.001514104533447454;-0.0015606083118549104;-0.0016084550121605514;-0.0016589897946318822;-0.0017116364626226113;-0.0017663920098431728;-0.0018233046429302015;-0.001883180841522908;-0.0019441236106839633;-0.0020081990247051832;-0.0020744692529341595;-0.0021428…
-0.0012840225662547843;-0.0013178453586390386;-0.0013535758743401397;-0.0013916854093211908;-0.0014317516719298828;-0.0014737657247641557;-0.0015178074633729625;-0.0015643841106884274;-0.0016123129428502905;-0.001662928207056897;-0.0017156643281858116;-0.0017705142352586543;-0.001827532635817866;-0.0018875105230815948;-0.0019485715819388054;-0.0020127589561733865;-0.0020791554602299332;-0.0021476…
-0.001287358028896765;-0.001321233449285903;-0.0013570176323833925;-0.001395189053002819;-0.0014353187357864017;-0.0014773998369194468;-0.0015215091967595937;-0.0015681653572062106;-0.0016161688265494908;-0.0016668731539365817;-0.001719698995370711;-0.0017746438215094284;-0.0018317564060501023;-0.001891848953535891;-0.0019530136474077036;-0.002017329556500565;-0.0020838534586593957;-0.00215248162…
-0.0012906937523982135;-0.0013246210720409366;-0.0013604620998982425;-0.0013986910230019613;-0.0014388834744173628;-0.0014810306158969774;-0.0015252130471041067;-0.0015719415886241753;-0.0016200266217333082;-0.001670810893132285;-0.0017237255901751873;-0.0017787641494416168;-0.0018359817989670462;-0.0018961753926072433;-0.0019574575968982523;-0.0020218847726715264;-0.002088534165145399;-0.0021572…
-0.0012940326555407875;-0.0013280122382597725;-0.0013639065571816487;-0.0014021969441356291;-0.001442452380163172;-0.001484666106708151;-0.0015289156896355208;-0.0015757232100046025;-0.0016238823595800893;-0.0016747550955082302;-0.001727758910946178;-0.0017828917554173849;-0.0018402029627100696;-0.0019005104807539562;-0.0019618956401182544;-0.002026450535684282;-0.002093226528026408;-0.0021621203…
-0.0012973718088092983;-0.0013314029273824174;-0.0013673536904543703;-0.001405701181998963;-0.0014460189507693414;-0.001488298256970473;-0.0015326204005875676;-0.001579499809575251;-0.0016277399499205715;-0.001678692086907395;-0.001731784154845092;-0.0017870100997848097;-0.0018444256632331006;-0.0019048335781700972;-0.001966335461529431;-0.0020310009226323545;-0.0020979016116617305;-0.00216692697…
-0.0013007141148706697;-0.0013347971284920202;-0.0013708008029737653;-0.0014092093330311238;-0.0014495896470514882;-0.0014919350710427776;-0.001536323892541639;-0.0015832817414775011;-0.0016315954726737612;-0.0016826354703150393;-0.0017358160491517532;-0.0017911356395026049;-0.0018486441281744892;-0.0019091652249480693;-0.0019707693762927307;-0.00203556173452775;-0.002102588217086074;-0.002171746…
-0.001304056660393385;-0.0013381908433670016;-0.00137425055807226;-0.0014127157912800612;-0.0014531579983604653;-0.0014955685372705892;-0.0015400294044584277;-0.0015870586449442156;-0.0016354527890152918;-0.0016865716395389758;-0.0017398398621936162;-0.0017952519144260523;-0.0018528640440895658;-0.0019134848817571797;-0.001975204963532542;-0.002040107178557332;-0.002107257556066681;-0.00217654607…
-0.0013074023319246905;-0.0013415880388247836;-0.0013777002819679188;-0.0014162261248075836;-0.001456730433982513;-0.0014992066193720776;-0.0015437336862822197;-0.0015908408232031496;-0.0016393080276161003;-0.0016905141297029313;-0.0017438702501815248;-0.0017993753021058538;-0.0018570797181268123;-0.001917812988322106;-0.001979634643855264;-0.0020446629257634087;-0.002111938282364033;-0.002181358…
-0.0013107482323220152;-0.0013449847389757849;-0.0013811526151049007;-0.0014197347561143488;-0.001460300514878851;-0.0015028413464093222;-0.0015474399396906303;-0.0015946179664855175;-0.0016431650009859956;-0.0016944494025627076;-0.0017478925526114967;-0.0018034894219097599;-0.0018612967574305325;-0.0019221291057900161;-0.0019840658910565082;-0.0020492033134107647;-0.0021166017551247068;-0.002186…
-0.0013140972320079775;-0.0013483848883784717;-0.0013846049066622863;-0.0014232472248853186;-0.0014638746388017417;-0.001506480641471772;-0.001551144952001384;-0.0015984003271127408;-0.0016470198865591466;-0.0016983909253979704;-0.0017519213546235335;-0.0018076105719758882;-0.0018655095486725338;-0.0019264535735160422;-0.001988491231180415;-0.002053753882588372;-0.002121276480864589;-0.0021909572…
-0.001317446450034229;-0.0013517845334688344;-0.0013880597741960303;-0.001426757982073756;-0.0014674463983278029;-0.0015101165743265671;-0.001554851887598956;-0.00160217764630761;-0.001650876448168793;-0.0017023252278956281;-0.0017559420668847234;-0.001811722451189729;-0.0018697236195736272;-0.0019307660531278329;-0.0019929180327023913;-0.0020582891006234697;-0.002125933966080897;-0.0021957436933…
-0.001320798740693811;-0.001355187596553173;-0.0013915145898465513;-0.001430272538988283;-0.0014710221596707237;-0.001513757027446408;-0.0015585575711850848;-0.001605960125492536;-0.0016547309120236657;-0.001706265709508802;-0.0017599692034623705;-0.001815841278272245;-0.0018739334363421828;-0.0019350867836091558;-0.001997338927096603;-0.0020628343786681;-0.002130602570074638;-0.00220054219688835…
-0.001324151239237883;-0.0013585901463865986;-0.0013949719482816505;-0.0014337853750346619;-0.0014745955470275539;-0.0015173941112919718;-0.00156226512984101;-0.0016097375568750855;-0.0016585869932696552;-0.001710198967838572;-0.0017639882461971512;-0.0018199508316319422;-0.0018781444472630111;-0.0019393955270707623;-0.002001761177526833;-0.0020673643140964463;-0.002135253946664736;-0.00220532169…
-0.0013275067838249448;-0.0013619960830300593;-0.00139842924460341;-0.0014373019731456934;-0.0014781728950688008;-0.0015210356677312145;-0.0015659714256630942;-0.0016135200909859998;-0.0016624409669014275;-0.0017141383345290896;-0.0017680136380818078;-0.001824067250568047;-0.0018823511980943237;-0.0019437124221232374;-0.0020061775208895425;-0.002071904188140078;-0.0021399163079647023;-0.002210113…
-0.0013308625259109573;-0.0013654014975513168;-0.0014018890505915317;-0.0014408168411795222;-0.0014817478596169914;-0.0015246738479067954;-0.001569679548419217;-0.001617297571010805;-0.001666296499366707;-0.0017180704750786285;-0.0017720309321331196;-0.0018281743930173683;-0.001886559057672385;-0.0019480173313630594;-0.002010595115045494;-0.0020764287282045686;-0.0021445614550741165;-0.0022148854…
-0.0013342212875149168;-0.0013688102677727985;-0.0014053487843100902;-0.0014443354336936482;-0.0014853267437948431;-0.0015283164530939634;-0.001573386397611002;-0.0016210800965959361;-0.0016701499144574968;-0.0017220086533399764;-0.0017760545002674143;-0.0018322883188528134;-0.0018907626513185675;-0.0019523302930258167;-0.0020150068023057004;-0.0020809630856175212;-0.0021492174529234007;-0.002219…
-0.0013375802363028812;-0.001372218507068434;-0.0014088109946507337;-0.001447852286998484;-0.0014889032350554054;-0.0015319556751057773;-0.0015770950256828176;-0.0016248575618980426;-0.0016740048299125146;-0.0017259396026915877;-0.0017800699666800893;-0.0018363929655447848;-0.001894967268408007;-0.0019566312701963357;-0.0020194196352365163;-0.002085482117800292;-0.0021538562498487953;-0.002224434…
-0.0013409421781493734;-0.0013756300710289731;-0.001412273122639865;-0.00145137282727676;-0.0014924836049689937;-0.0015355992746368438;-0.0015808023695522166;-0.0016286400156866343;-0.001677857618332532;-0.0017298765192125434;-0.0017840916322091986;-0.0018405043135352856;-0.0018991676138385945;-0.001960940200733396;-0.0020238265615557575;-0.00209001084619308;-0.0021585057636305527;-0.002229211530…
-0.001344304296935852;-0.0013790410953280127;-0.00141573769428112;-0.0014548916192910248;-0.0014960615726242314;-0.001539239484159005;-0.0015845114443298726;-0.001632417403082627;-0.001681711848736389;-0.0017338062041444083;-0.0017881051922312725;-0.001844606379833603;-0.001903368897511715;-0.0019652371482127952;-0.0020282345285439923;-0.002094524258217209;-0.0021631380898039765;-0.00223396933112…
-0.0013476693823873908;-0.0013824554133314967;-0.001419202173563577;-0.0014584140608497771;-0.0014996433780344151;-0.001542884023798328;-0.0015882192243599693;-0.0016361997219860173;-0.001685563942545088;-0.0017377417858102729;-0.0017921248765042468;-0.0018487150654462499;-0.0019075659039151838;-0.001969541950114698;-0.002032636589318085;-0.002099047245439831;-0.002167780999040081;-0.002238738584…
-0.0013510346346061596;-0.001385869183006164;-0.0014226690636028887;-0.0014619347451675776;-0.0015032227719288022;-0.0015465251666737917;-0.0015919286874092765;-0.0016399769684751024;-0.0016894174200466875;-0.0017416701332976928;-0.0017961364515882935;-0.0018528144669267034;-0.0019117637634639708;-0.0019738347705084923;-0.0020370395858814545;-0.0021035549252551218;-0.0021724067340301947;-0.002243…
-0.0013544028271628046;-0.0013892862155000392;-0.0014261358513511608;-0.001465459041679233;-0.0015068059627590456;-0.001550170592355056;-0.001595636845259334;-0.0016437590895877993;-0.0016932687514939274;-0.0017456043071915265;-0.0018001540761593755;-0.0018569204058413872;-0.0019159573402492565;-0.00197813534649392;-0.002041436676742239;-0.0021080720593499983;-0.0021770429183826496;-0.00224825051…
-0.0013577711763855195;-0.0013927026910664651;-0.0014296050170360956;-0.0014689815720511767;-0.0015103867329001026;-0.001553812614596559;-0.0015993466383227705;-0.0016475361323528852;-0.0016971214084331406;-0.0017495312444081635;-0.0018041635879638288;-0.00186101705829328;-0.0019201516851868998;-0.001982423942636589;-0.002045834598635365;-0.0021125738950616437;-0.0021816619418961298;-0.0022529932…
-0.0013611424396855387;-0.001396122398642453;-0.001433074070573178;-0.001472507677345074;-0.001513971259237356;-0.0015574588724237186;-0.0016030551158292424;-0.0016513179929536523;-0.0017009719099603385;-0.0017534639378120318;-0.0018081790745937954;-0.0018651201664041178;-0.0019243417419849294;-0.001986720195654013;-0.0020502266154524616;-0.002117085064216213;-0.002186291281168479;-0.002257747052…
-0.0013645138496224017;-0.0013995415407613927;-0.001436545469302187;-0.001476032007679094;-0.0015175533557965325;-0.0015611017202147239;-0.0016067651808269678;-0.0016550947693624327;-0.0017048236788691639;-0.0017573893921311516;-0.001812186444984286;-0.0018692139858316984;-0.0019285324820473573;-0.001991004470610639;-0.0020546193586686292;-0.0021215809440700856;-0.002190903473051415;-0.0022624819…
-0.0013678881474429435;-0.0014029638841562071;-0.001440016746102352;-0.0014795598757423162;-0.001521139167892116;-0.001564748756462948;-0.0016104739200045108;-0.0016588763069153726;-0.0017086732831104632;-0.0017613205325273742;-0.0018161997156417777;-0.0018733141792484647;-0.001932718928712582;-0.001995296303839954;-0.002059006197551048;-0.0021260860366155805;-0.002195525847190167;-0.002267227951…
-0.0013712625819433733;-0.001406385653633756;-0.0014434903354255428;-0.0014830859601044947;-0.0015247225412056745;-0.0015683923761585933;-0.0016141841990353837;-0.0016626527545214158;-0.001712524096714191;-0.0017652444315230953;-0.0018202048666924719;-0.0018774050818723582;-0.0019369059738599905;-0.0019995761609078707;-0.0020633936583215632;-0.0021305758489993925;-0.00220013108742948;-0.002271955…
-0.0013746398782011294;-0.0014098105937298186;-0.0014469637931151034;-0.001486615545082686;-0.0015283095894761565;-0.0015720401372752147;-0.001617893142077873;-0.0016664339066770615;-0.0017163727364976288;-0.0017691739465954914;-0.001824215843555336;-0.0018815022769219205;-0.0019410887204719216;-0.002003863477762046;-0.0020677752156044037;-0.0021350747534121845;-0.0022047463765255204;-0.002276692…
-0.0013780173012544299;-0.0014132349515181327;-0.0014504395307350102;-0.0014901433376980815;-0.0015318941900460611;-0.0015756844754032584;-0.0016216035774204648;-0.0016702099632209008;-0.0017202225277160085;-0.001773096218044039;-0.0018282186975502742;-0.0018855901791805674;-0.001945271980890323;-0.0020081388204724847;-0.0020721572903545254;-0.002139558386856835;-0.002209344545250374;-0.002281412…
-0.0013813975600063147;-0.0014166624493442968;-0.0014539151270930954;-0.001493674593896282;-0.0015354824250741542;-0.0015793329080087274;-0.0016253126667020177;-0.0016739906678173069;-0.0017240701360646878;-0.0017770240356791873;-0.001832227303006907;-0.0018896842924083282;-0.0019494509377550795;-0.0020124215245992207;-0.002076533462532194;-0.002144050991759779;-0.002213952629540404;-0.0022861417…
-0.0013847779357423467;-0.0014200893565423115;-0.0014573929708654532;-0.0014972040491497576;-0.0015390682035689523;-0.0015829779112705067;-0.0016290232008156363;-0.001677766271227535;-0.0017279188380131068;-0.00178094460756015;-0.0018362277824413562;-0.0018937691109594283;-0.0019536303238578434;-0.002016692256718971;-0.0020809100478367732;-0.0021485283349406913;-0.002218543607023625;-0.0022908527…
-0.0013881611211861657;-0.0014235193732745814;-0.0014608706638247835;-0.0015007369310332309;-0.0015426575761044023;-0.0015866269621593405;-0.0016327323788916347;-0.001681546466291378;-0.0017317653481463654;-0.0017848706558486456;-0.0018402339390920534;-0.0018978600591307688;-0.0019578054015096983;-0.0020209702520023543;-0.0020852807315492237;-0.0021530145291044807;-0.002223144366891587;-0.0022955…
-0.0013915444138760228;-0.0014269487911287373;-0.0014643505717593017;-0.0015042680034702872;-0.0015462444833601212;-0.0015902725774307245;-0.0016364429544173473;-0.0016853215546857423;-0.0017356128941370225;-0.001788789456346236;-0.0018442319666738549;-0.001901941710852731;-0.0019619808239391048;-0.0020252362775352887;-0.002089651724131573;-0.0021574854708429512;-0.0022277280335510916;-0.00230027…
-0.0013949304903511503;-0.0014303812880909934;-0.0014678303194069664;-0.0015078024656653534;-0.0015498349443205956;-0.001593922193572471;-0.0016401521640254603;-0.001689101178433415;-0.0017394582394716204;-0.0017927136635839558;-0.0018482355973321672;-0.0019060294109544632;-0.0019661519331420426;-0.0020295094680952094;-0.0020940168161654306;-0.0021619651431874724;-0.002232321349529608;-0.00230498…
-0.0013983166644078353;-0.001433813177995962;-0.0014713122496681085;-0.0015113351099929615;-0.0015534229313416419;-0.001597568367904819;-0.0016438627237871264;-0.0016928756901199247;-0.0017433045630147039;-0.0017966306210882735;-0.0018522310959830915;-0.001910107812947856;-0.0019703233027708457;-0.002033770691269844;-0.0020983821128986125;-0.0021664295724520203;-0.0022368975859298297;-0.002309684…
-0.0014017055963958872;-0.0014372481166606851;-0.0014747940102463404;-0.001514871107287832;-0.0015570144318136237;-0.00160121849644501;-0.0016475719078483382;-0.0016966546809586423;-0.0017471486771659973;-0.0018005529157776397;-0.001856232123677178;-0.0019141921821896788;-0.001974490354520118;-0.002038038981420748;-0.0021027415101884496;-0.0021709026120477165;-0.0022414833387016477;-0.00231438877…
-0.0014050946163749892;-0.0014406824401600935;-0.0014782779211541036;-0.0015184052783752716;-0.0015606034497736697;-0.0016048651770661348;-0.0016512823948536322;-0.0017004285544366673;-0.0017509937119708733;-0.0018044679588859473;-0.00186022501653429;-0.0019182672517786882;-0.0019786575824530983;-0.0020422953066277353;-0.002107101008096559;-0.0021753604179554327;-0.0022460520255549723;-0.00231907…
-0.0014084863685005055;-0.0014441197821490966;-0.0014817616530610638;-0.001521942765720887;-0.001564195941013366;-0.0016085157653272532;-0.0016549914964732817;-0.001704206850965573;-0.0017548365287540057;-0.0018083882697371998;-0.001864223364508286;-0.0019223482075946467;-0.0019828204879767954;-0.0020465586008371196;-0.0021114546077261797;-0.002179826714024673;-0.002250630095954411;-0.00232377041…
-0.0014118781991008787;-0.0014475565009362552;-0.001485247503091759;-0.0015254784186005828;-0.0015677859412562534;-0.0016121628996423822;-0.001658701853914731;-0.0017079800249269533;-0.0017586802087304033;-0.0018123013272551883;-0.0018682135749253032;-0.0019264198623285423;-0.0019869834855523374;-0.002050809932616385;-0.0021158082039856385;-0.0021842777858425877;-0.0022551911141226195;-0.00232844…
-0.0014152727361320036;-0.001450996208021413;-0.0014887331648823173;-0.0015290173511114538;-0.0015713793746904836;-0.001615813895124827;-0.0016624108163835406;-0.0017117575659382274;-0.0017625216621614942;-0.0018162195831876624;-0.0018722091666406827;-0.0019304973223784948;-0.001991142156312823;-0.0020550681355037534;-0.0021201559031893582;-0.002188737227761033;-0.002259761383137017;-0.0023331346…
-0.0014186673421964506;-0.001454435283940052;-0.001492220912669358;-0.0015325544409798162;-0.0015749703087311294;-0.0016194614307175723;-0.0016661209876395622;-0.0017155299792683877;-0.0017663639214206962;-0.0018201305841307324;-0.0018761966181893514;-0.0019345654800330945;-0.001995300835102373;-0.0020593143785455764;-0.00212450349513021;-0.0021931814549074743;-0.0022643146136327287;-0.0023378029…
-0.0014220646290456147;-0.0014578773180440275;-0.0014957084630558809;-0.0015360947739348658;-0.0015785646359582385;-0.001623112781100627;-0.0016698297544346795;-0.0017193067037483607;-0.0017702039457180344;-0.0018240467142741363;-0.001880189377326301;-0.0019386393622041833;-0.001999455182784662;-0.002063567394883673;-0.002128845191294149;-0.002197633932205456;-0.002268876962403909;-0.002342481102…
-0.001425461975561568;-0.001461318713089027;-0.0014991980673905651;-0.001539633256153138;-0.0015821564554835321;-0.0016267606657339527;-0.0016735396830706193;-0.0017230782955274225;-0.0017740447185740763;-0.0018279555878686787;-0.0018841739937977644;-0.0019427039407833304;-0.0020036094545541464;-0.0020678084540298996;-0.0021331866764013607;-0.0022020712042514212;-0.0022734222863920323;-0.00234714…
-0.0014288619772861713;-0.0014647630362860135;-0.0015026874652437011;-0.0015431749449965433;-0.001585751628274288;-0.001630412318876755;-0.001677248197856654;-0.0017268541426576915;-0.0017778832481593146;-0.0018318695215643768;-0.00188816384425656;-0.0019467741631914541;-0.0020077593910074127;-0.0020720561887459313;-0.0021375222670647347;-0.002206516606615318;-0.0022779765962177615;-0.00235180964…
-0.0014322620293863797;-0.001468206712604135;-0.001506178885076;-0.0015467147750916422;-0.0015893442851440051;-0.0016340605004939535;-0.0016809578276258312;-0.001730624852161592;-0.0017817224691301793;-0.0018357761972490603;-0.0018921455496627394;-0.0019508350809284915;-0.0020119091676783912;-0.0020762919689911994;-0.002141857542979498;-0.002210946813285847;-0.0022825138950169476;-0.0023564600252…
-0.0014356647111894779;-0.0014716532871205887;-0.0015096700894254736;-0.001550257775433684;-0.001592940255442513;-0.0016377124044364714;-0.0016846660342559054;-0.0017343997613201414;-0.0017855594386295395;-0.0018396878640513621;-0.0018961324155651257;-0.0019549015619197904;-0.002016054604903946;-0.002080534327168066;-0.002146186925835921;-0.002215385030559477;-0.002287060047352406;-0.002361119979…
-0.001439067434152694;-0.0014750992070112197;-0.0015131632838648258;-0.0015537989090990546;-0.0015965337016902205;-0.0016413608311621338;-0.0016883753091006552;-0.001738169528021752;-0.0017893970424383634;-0.0018435922714784185;-0.0019001111341401045;-0.0019589587372789256;-0.0020201997985526713;-0.0020847647336610297;-0.0021505158903569613;-0.002219808061735028;-0.002291589202436514;-0.002365761…
-0.0014424727613836892;-0.0014785479952265962;-0.001516656253900221;-0.0015573431767169671;-0.0016001304216148315;-0.0016450129341261431;-0.0016920831516174472;-0.0017419434387840784;-0.0017932323866838374;-0.0018475016011558708;-0.0019040949398306825;-0.0019630213954292893;-0.002024340648704998;-0.0020890016205385646;-0.0021548389632557443;-0.0022242389839210305;-0.0022961270788957673;-0.0023704…
-0.0014458781206353553;-0.0014819961211424834;-0.0015201511822163225;-0.001560885569813426;-0.0016037246094488024;-0.0016486615542671433;-0.001695792015670174;-0.0017457122023543346;-0.001797068308260116;-0.001851403670192393;-0.0019080705960320891;-0.001967074747094723;-0.0020284811715635793;-0.0020932265585831243;-0.002159161514340635;-0.002228654729638865;-0.0023006479718953236;-0.002375043783…
-0.0014492860587906836;-0.0014854470855899802;-0.0015236458772878861;-0.0015644310606522504;-0.0016073220312930283;-0.0016523138046572058;-0.0016994994383069714;-0.0017494850544945697;-0.0018009019622906765;-0.001855310592729074;-0.0019120512660797029;-0.0019711335011736992;-0.002032617346951487;-0.002097457879559334;-0.0021634781752880926;-0.002233078246900104;-0.0023051774542528066;-0.002379685…
-0.0014526940199036272;-0.0014888973801379754;-0.0015271424989114885;-0.0015679746692088452;-0.0016109169130971565;-0.001655962566703678;-0.0017032078358911993;-0.0017532527548035992;-0.0018047361367714751;-0.0018592102534583151;-0.001916023784590111;-0.0019751829479949085;-0.0020367531114090635;-0.0021016772546158685;-0.0021677942110545734;-0.002237486597355675;-0.0023096899669564873;-0.00238430…
-0.0014561045346274492;-0.0014923504835052737;-0.0015306388785309214;-0.001571521339382276;-0.001614514989330585;-0.0016596149131081236;-0.0017069147830729514;-0.0017570244882956438;-0.0018085680358342884;-0.0018631146990551364;-0.0019200012437892455;-0.0019792377169293705;-0.0020408845244968563;-0.0021059029152481726;-0.002172104358215336;-0.002241902600016628;-0.002314210937148481;-0.0023889391…
-0.0014595150633225713;-0.0014958029094470702;-0.001534137153054625;-0.001575066119597138;-0.0016181105176653013;-0.0016632637657344482;-0.0017106226587043792;-0.0017607910654138946;-0.0018124003985654524;-0.001867011881777807;-0.001923970549517564;-0.0019832831779098793;-0.002045015443100766;-0.00211011663293478;-0.002176413776942634;-0.0022463034455649715;-0.0023187149515045756;-0.0023935521641…
-0.0014629281204074683;-0.0014992581145770803;-0.001537635176895882;-0.0015786139253883905;-0.001621709200934516;-0.001666916156926365;-0.0017143290750487577;-0.0017645616204325502;-0.001816230478117095;-0.0018709137808538172;-0.0019279447228897424;-0.001987333880783162;-0.002049142006509409;-0.0021143365389412593;-0.00218071730864096;-0.002250711824113146;-0.002323227291630707;-0.002398174142403…
-0.0014663411825544404;-0.001502712634829967;-0.0015411350640749393;-0.0015821598336295912;-0.0016253053285377106;-0.0016705650489921568;-0.0017180363734363186;-0.0017683270146319299;-0.0018200609646544738;-0.0018748084160893968;-0.0019319107409725075;-0.0019913752750815254;-0.0020532679919663733;-0.002118544505035;-0.0021850200087711125;-0.002255105055270279;-0.0023277226897486115;-0.00240277745…
-0.0014697567479421078;-0.0015061699047215717;-0.0015446346919750292;-0.001585708731492254;-0.0016289045716672119;-0.001674217433930375;-0.001721742203754773;-0.0017720963315540374;-0.001823889160362149;-0.0018787076992830944;-0.0019358815537658454;-0.001995421831134535;-0.002057389618474666;-0.0021227585622956486;-0.0021893168234922147;-0.0022595057003576124;-0.002332226282073341;-0.002407389619…
-0.001473172309560067;-0.001509626482359172;-0.001548136151728146;-0.0015892557242986683;-0.0016325012514551557;-0.0016778663144814687;-0.0017254488698016962;-0.0017758604833090494;-0.0018277177064728155;-0.00188259971777114;-0.0019398442095570564;-0.00199945907806544;-0.0020615105836519648;-0.0021269606827337855;-0.0021936127036314063;-0.002263891207801938;-0.0023367129462250396;-0.0024119831353…
-0.0014765903493420144;-0.0015130857801679773;-0.0015516373436879362;-0.001592805670857567;-0.0016361010074482857;-0.0016815186423115563;-0.0017291540591005217;-0.0017796285027146309;-0.0018315439542155793;-0.0018864963159417778;-0.0019438115872124836;-0.0020035014066977714;-0.0020656271861977183;-0.0021311687972917727;-0.002197902700022773;-0.002268284010246216;-0.0023412076731791657;-0.00241658…
-0.0014800083766002624;-0.0015165443784210058;-0.0015551403360980754;-0.001596353704939735;-0.0016396981925165571;-0.0016851674605810052;-0.0017328600379054003;-0.001783391352703521;-0.0018353704958790577;-0.0018903856486432425;-0.0019477708062323811;-0.00200753442573315;-0.0020697430441243767;-0.002135364978173027;-0.0022021916589426644;-0.002272661684819929;-0.0023456854858007327;-0.00242116895…
-0.0014834288570185076;-0.0015200056674600905;-0.0015586430522830956;-0.0015999046569917946;-0.0016432984145564266;-0.0016888196806362588;-0.001736564531386801;-0.0017871580153769207;-0.0018391947317490476;-0.0018942794928721556;-0.0019517346743496429;-0.0020115724465041983;-0.0020738545358055956;-0.0021395670562359462;-0.0022064747358153856;-0.0022770465356062087;-0.0023501712299828985;-0.002425…
-0.0014868493162372113;-0.0015234662497170986;-0.0015621475375982821;-0.001603453689232786;-0.0016468960581808392;-0.001692468386045328;-0.001740269768244655;-0.0017909195044828186;-0.0018430192051585399;-0.001898166070970701;-0.0019556903822742187;-0.0020156011572743417;-0.0020779651996735695;-0.0021437572038217473;-0.0022107566724544592;-0.002281416268316705;-0.002354640073675985;-0.00243033467…
-0.0014902722036849861;-0.0015269294934577673;-0.001565651738339533;-0.0016070056037478999;-0.0016504966996312555;-0.0016961204478477716;-0.0017439735113078166;-0.0017946847514138534;-0.0018468413654622055;-0.0019020570925626214;-0.0019596506666110782;-0.0020196347899044268;-0.002082071493749628;-0.002147953151762891;-0.0022150327287845653;-0.0022857930585987347;-0.0023591167178541937;-0.00243491…
-0.0014936950613358777;-0.0015303920232658998;-0.0015691576769736647;-0.001610555591204184;-0.0016540947552687905;-0.0016997689900069366;-0.0017476779517111697;-0.0017984448207259264;-0.001850663707025825;-0.0019059408474658424;-0.001963602789273013;-0.0020236591121990965;-0.0020861768769150075;-0.002152137172478637;-0.0022193075422494665;-0.0022901547406200353;-0.002363576475387544;-0.0024394800…
-0.00149712032235833;-0.0015338571853384362;-0.001572663322768427;-0.001614108425326079;-0.0016576957696751917;-0.0017034208432683232;-0.0017513808899533331;-0.001802208593111036;-0.0018544837282851666;-0.0019098289779484964;-0.001967559415746314;-0.0020276882765705917;-0.0020902778868078396;-0.002156326896838257;-0.0022235764771792637;-0.002294523361721687;-0.0023680439025006734;-0.0024440516798…
-0.0015005455450654117;-0.0015373216264041871;-0.0015761706753020842;-0.0016176593252283926;-0.0016612941909649283;-0.0017070691719782733;-0.0017550844795932844;-0.0018059671839256398;-0.0018583038746271794;-0.0019137098412784165;-0.001971507879136025;-0.002031708130340139;-0.0020943779027920335;-0.00216050469727458;-0.0022278440667461525;-0.00229887688439586;-0.002372494456811632;-0.002448604752…
-0.001503973146360308;-0.0015407886705986113;-0.0015796777268147308;-0.0016212130362755056;-0.0016648955320553184;-0.0017107207666010864;-0.001758786558810819;-0.001809729423169044;-0.001862121693580983;-0.001917595012370917;-0.001975460773822755;-0.0020357327464985897;-0.002098473542087329;-0.0021646881047611612;-0.002232105779585565;-0.0023032372278125645;-0.0023769525499709584;-0.0024531659705…
-0.0015074007009005597;-0.00154425498678858;-0.0015831864539959904;-0.0016247648060297244;-0.0016684942728193727;-0.0017143688318537271;-0.001762489243578124;-0.0018134864769908795;-0.0018659395815430462;-0.0019214729159160579;-0.001979405504089461;-0.0020397480518550867;-0.0021025681045782696;-0.002168859591675191;-0.0022363660447014674;-0.0023075824826511485;-0.0023813937841669873;-0.0024577086…
-0.0015108306093189936;-0.0015477238770554077;-0.0015866948720588006;-0.001628319351496074;-0.00167209589450526;-0.001718020117932188;-0.001766190409767612;-0.0018172471247057344;-0.0018697551351481313;-0.0019253550594970925;-0.001983354593227812;-0.0020437680400103506;-0.002106658287026665;-0.0021730365891667373;-0.0022406204349293872;-0.002311934440051336;-0.0023858424266577235;-0.0024622592679…
-0.0015142604626230776;-0.001551192032397058;-0.0015902049348040508;-0.0016318719486840935;-0.0016756949087497243;-0.0017216678699116506;-0.0017698921357537595;-0.0018210025832490102;-0.001873570701790539;-0.0019292299352026716;-0.0019872955166805872;-0.0020477787172287075;-0.0021107473098800115;-0.002177201669483368;-0.0022448732752135556;-0.0023162713187367817;-0.002390274224017923;-0.002466791…
-0.001517692645170178;-0.0015546627328480612;-0.0015937146804180272;-0.0016354272862401517;-0.001679296765127057;-0.001725318797732728;-0.001773592335113074;-0.0018247615812585724;-0.0018773839272230026;-0.001933108983309781;-0.0019912407266710255;-0.002051793997756085;-0.0021148319493982867;-0.00218137216402867;-0.0022491202424791963;-0.0023206147819633256;-0.002394713299300745;-0.00247133132098…
-0.0015211247643231501;-0.0015581326915304833;-0.0015972260398127854;-0.001638980668620758;-0.0016828960070429412;-0.0017289661868163805;-0.001777293048611376;-0.0018285153864481668;-0.0018811971098259403;-0.0019369807632786;-0.0019951777697798647;-0.002055799967275185;-0.002118915346638637;-0.0021855307448418473;-0.0022533655577244745;-0.0023249431763504268;-0.0023991355432773863;-0.002475852740…
-0.0015245591881587934;-0.0015616051664394536;-0.0016007370741484709;-0.001642536756114338;-0.0016864980523930582;-0.0017326167068608012;-0.0017809922275407722;-0.0018322726767869568;-0.0018850079444823079;-0.0019408566481091847;-0.001999119027186205;-0.0020598104607165556;-0.0021229943573109235;-0.0021896946436617774;-0.0022576050018487215;-0.0023292780374221;-0.0024035649349899817;-0.0024803818…
-0.0015279935404008131;-0.0015650768928141309;-0.001604249691448204;-0.0016460908816240897;-0.0016900974763572314;-0.00173626368362026;-0.0017846918750474474;-0.001836024770759586;-0.0018888186805454776;-0.001944725264602639;-0.002003052116583094;-0.0020638116431403904;-0.0021270720431330174;-0.002193846632235766;-0.0022618426920229095;-0.0023335978395394434;-0.0024079775092100395;-0.002484892495…
-0.001531430172840331;-0.0015685511066176397;-0.0016077619758465057;-0.0016496476770812207;-0.0016936996651478007;-0.001739913746563526;-0.001788389980150649;-0.0018397802956745598;-0.0018926270620338247;-0.001948597918514969;-0.0020069893481335674;-0.0020678172702053603;-0.002131145339212002;-0.002198003842724565;-0.0022660745129996925;-0.0023379239906523696;-0.002412397101168657;-0.002489410690…
-0.0015348667255673778;-0.0015720245651992119;-0.0016112758124774498;-0.0016532025038353362;-0.0016972992257239439;-0.0017435602617656752;-0.001792088508365918;-0.0018435306207799493;-0.001896435289246857;-0.0019524633039540472;-0.0020109184106135466;-0.002071813586304161;-0.002135217227981946;-0.002202149146495239;-0.002270304478246922;-0.0023422350927037833;-0.002416799889435354;-0.002493910380…
-0.0015383055340822784;-0.0015755004824973844;-0.0016147893084504606;-0.001656759965461148;-0.0017009015126099173;-0.0017472098184790807;-0.001795785486451211;-0.0018472843227316737;-0.0019002411553419244;-0.0019563326594682798;-0.0020148515432018843;-0.002075814267871208;-0.0021392847238900794;-0.0022062995762218126;-0.002274528576244574;-0.002346552426232905;-0.0024212095656363556;-0.0024984175…
-0.0015417442548468629;-0.0015789756379644135;-0.0016183043260104512;-0.0016603154517543831;-0.0017045011645494676;-0.001750855823087089;-0.0017994828422803872;-0.0018510328215337341;-0.001904046811554606;-0.001960194746434579;-0.0020187765057241313;-0.002079805638582592;-0.002143350730146564;-0.0022104381027979437;-0.0022787507168866867;-0.0023508547205989116;-0.0024256024519307058;-0.0025029061…
-0.0015451852070655393;-0.0015824532235216944;-0.0016218189952422759;-0.001663873537933994;-0.0017081035043740279;-0.0017545048246387419;-0.0018031786403617167;-0.0018547846431975568;-0.0019078501001886408;-0.0019640607362337685;-0.002022705466410641;-0.0020838012957002093;-0.0021474123404772796;-0.0022145816595071574;-0.0022829669922493183;-0.0023551631290994537;-0.002430002096552131;-0.00250740…
-0.0015486260635774244;-0.0015859300407174413;-0.0016253351555015657;-0.001667429642241536;-0.001711703202617137;-0.0017581502698130885;-0.0018068747709163065;-0.0018585312584755616;-0.001911653123410248;-0.0019679194574705058;-0.0020266262560995354;-0.002087787642130319;-0.0021514723789328;-0.002218713316671707;-0.0022871812087872498;-0.0023594565083387355;-0.0024343849650344984;-0.0025118795374…
-0.0015520691272858783;-0.0015894092594633624;-0.0016288509598491505;-0.0016709883115409402;-0.0017153055504126524;-0.0017617986674689347;-0.0018105693362143757;-0.001862281142742799;-0.0019154537726738506;-0.001971782014401629;-0.0020305509721121936;-0.002091778196018175;-0.0021555280184517274;-0.00222284990828569;-0.002291389562036127;-0.00236375588454768;-0.0024387744624376323;-0.0025163641530…
-0.001555512087412795;-0.0015928877033965522;-0.0016323682247512464;-0.0016745449925192936;-0.0017189052500891373;-0.0017654435045684326;-0.001814264188813179;-0.0018660258174924716;-0.0019192541010741129;-0.0019756373028146546;-0.002034467516258403;-0.002095759439442835;-0.0021595820039938163;-0.0022269746039971067;-0.0022955957551512906;-0.002368040241398544;-0.0024431471974492875;-0.0025208303…
-0.0015589572305553555;-0.0015963685204265132;-0.0016358851262452052;-0.001678104203686254;-0.0017225075610781202;-0.0017690912497932837;-0.001817957468756552;-0.0018697737074700731;-0.0019230520492171963;-0.001979496359889632;-0.0020383879149939326;-0.0020997448114929256;-0.0021636315876400096;-0.002231104138616564;-0.0022997960869862153;-0.0023723304782361093;-0.002447526432180235;-0.0025253034…
-0.0015624022623237266;-0.0015998485562721126;-0.0016394034579076974;-0.0016816614201741347;-0.0017261072175084235;-0.0017727354303761077;-0.0018216509909267681;-0.0018735163848952808;-0.0019268496211272584;-0.001983348148548448;-0.0020423001410554992;-0.0021037208733587823;-0.0021676794353324667;-0.0022352217810100846;-0.002303994157541905;-0.00237660570561796;-0.0024518889182449303;-0.002529758…
-0.0015658494530037719;-0.001603330936848151;-0.0016429214187531462;-0.0016852211321390764;-0.00172970944710449;-0.0017763824748346728;-0.00182534293315298;-0.0018772622238781309;-0.0019306448065600063;-0.001987203638945169;-0.0020462161500804667;-0.0021077009851365944;-0.002171722878219628;-0.0022393441669156054;-0.002308186368842602;-0.002380886696189088;-0.0024562577750361983;-0.00253421982366…
-0.0015692965245994322;-0.001606812529948144;-0.0016464407794685421;-0.0016887788431583057;-0.0017333090158006411;-0.0017800259506593951;-0.0018290350726313121;-0.001881002847348883;-0.001934439560473393;-0.0019910518610839556;-0.0020501239856838905;-0.0021116717870622833;-0.002175764503303754;-0.002243454664304563;-0.0023123762178853817;-0.0023851526872039064;-0.0024606098968617362;-0.0025386630…
-0.001572745731080112;-0.0016102964394997127;-0.001649959762045935;-0.0016923390150352104;-0.0017369111196094717;-0.0017836722462173085;-0.0018327256249879714;-0.001884746578791941;-0.0019382319217672236;-0.0019949037181473043;-0.0020540355327357956;-0.002115646560307957;-0.002179801720721464;-0.002247569809957938;-0.002316560209712892;-0.002389424324799753;-0.0024649682606338237;-0.0025431129217…
-0.0015761948108490374;-0.0016137795553638821;-0.0016534801142824905;-0.0016958971797916154;-0.0017405105562760495;-0.0017873149692439313;-0.0018364163297217443;-0.0018884850918358162;-0.0019420237963408086;-0.00199874830716594;-0.002057938905677123;-0.002119612024085252;-0.0021838370386173043;-0.002251673070835072;-0.0023207417384740014;-0.0023936809727335795;-0.0024693099031136384;-0.0025475444…
-0.001579646001554001;-0.0016172649594886302;-0.0016570000811484571;-0.001699457770878922;-0.0017441124900963551;-0.001790960467968797;-0.0018401054402676501;-0.0018922266593535118;-0.001945813272229335;-0.0020025964644088336;-0.0020618459186655036;-0.002123581380714746;-0.0021878679460322604;-0.002255780884880617;-0.002324917412072082;-0.002397943150833011;-0.002473657658976633;-0.00255198253100…
-0.0015830970580030298;-0.0016207495637953328;-0.0016605213875510233;-0.0017030163487632326;-0.0017477117506314549;-0.0017946023903597885;-0.001843794658415918;-0.0018959630056564745;-0.0019496022062843097;-0.0020064373538739213;-0.0020657447569114207;-0.0021275414283097316;-0.0021918968723398493;-0.002259876817919388;-0.002329090521968847;-0.0024021903491574363;-0.0024779887071913836;-0.00255640…
-0.0015865502015171525;-0.0016242364282598887;-0.0016640423014392045;-0.00170657731854474;-0.001751313470455946;-0.0017982470445222153;-0.001847482275422093;-0.0018997023530236221;-0.001953388735664314;-0.002010281744978341;-0.0020696471639189517;-0.0021315052904160013;-0.0021959213853971005;-0.002263977209185265;-0.0023332577787653673;-0.0024064429614285383;-0.0024823257404465618;-0.002560828403…
-0.0015900032033147186;-0.001627722486856841;-0.0016675645248300606;-0.001710136269133491;-0.0017549125109521493;-0.0018018881186435544;-0.001851169955355341;-0.0019034364764309295;-0.0019571746681871648;-0.002014118868624245;-0.0020735413956078836;-0.0021354598439702337;-0.002199943835897708;-0.0022680657232411793;-0.0023374223714026175;-0.0024106806038022006;-0.002486646079665727;-0.00256523619…
-0.0015934582683848329;-0.0016312107775975943;-0.0016710863486519552;-0.0017136975772792595;-0.0017585139729685041;-0.0018055318807181976;-0.001854856027297255;-0.0019071735475836423;-0.0019609581901195625;-0.0020179594274422744;-0.0020774391248914743;-0.0021394181338244;-0.002203961870421901;-0.0022721586007407356;-0.0023415811130109735;-0.0024149235441037783;-0.002490972275807171;-0.00256965029…
-0.0015969131843616938;-0.0016346982565026578;-0.0016746094520316555;-0.0017172568603357023;-0.0017621127497138513;-0.001809172059140419;-0.0018585421175714891;-0.0019109053921007643;-0.0019647410602630488;-0.0020217927191721473;-0.0020813286783346865;-0.002143367115656078;-0.0022079777610792867;-0.0022762396048526656;-0.0023457370901824566;-0.00241915152437387;-0.002495281791490651;-0.0025740460…
-0.0016003701398973212;-0.001638187939626545;-0.001678132148877461;-0.0017208184667029595;-0.0017657139103056934;-0.001812814881807028;-0.0018622265930897624;-0.0019146401311373735;-0.0019685215139738643;-0.0020256293797270165;-0.0020852216583265998;-0.002147319755708611;-0.0022119892330759146;-0.00228032487778576;-0.002349887218402983;-0.002423384686756975;-0.002499597036206863;-0.00257844795279…
-0.0016038269390472918;-0.0016416768050285119;-0.0016816560954256792;-0.001724378042177962;-0.0017693123797846565;-0.0018164541173062646;-0.0018659110424204361;-0.0019183696409309006;-0.001972301261057991;-0.0020294587736138423;-0.0020891064620092953;-0.0021512630883137496;-0.002215998480037584;-0.002284398281177275;-0.002354034482092791;-0.0024276028989607483;-0.002503895614006596;-0.00258283152…
-0.0016072857541213719;-0.0016451678468138054;-0.0016851796285651394;-0.0017279399068120167;-0.0017729131955325258;-0.0018200959534507338;-0.0018695938703128313;-0.0019221019921128772;-0.001976078585939333;-0.002033291470100967;-0.002092994621318255;-0.002155210001195652;-0.002220003305694232;-0.002288475858931629;-0.00235817589891418;-0.0024318261776701913;-0.0025081997931821268;-0.0025872211355…
-0.0016107444056020603;-0.0016486580650731883;-0.0016887043816415151;-0.0017314997348449768;-0.0017765113144269896;-0.0018237341990097714;-0.001873276627574298;-0.0019258291115114444;-0.0019798551494523437;-0.0020371169003885995;-0.002096874603900688;-0.002159147607249262;-0.002224005825292702;-0.0022925415710123307;-0.002362314351298185;-0.002436034516036477;-0.0025124873189437042;-0.00259159241…
-0.0016142050494516932;-0.0016521504319702866;-0.0016922287145247688;-0.0017350618179801237;-0.0017801117421093265;-0.0018273750017251875;-0.001876957756796494;-0.0019295590192643217;-0.0019836292850633846;-0.0020409455671766322;-0.0021007578713129887;-0.002163088715773253;-0.0022280039209803116;-0.002296611363164864;-0.002366446958898907;-0.002440247805512365;-0.002516780318660787;-0.00259596959…
-0.0016176655225852339;-0.001655641969620109;-0.0016957542376697607;-0.0017386218588998845;-0.0017837094672995676;-0.0018310122105344342;-0.0018806387710228747;-0.0019332836927595258;-0.0019874026046627384;-0.0020447669682808374;-0.002104632961631574;-0.0021670205181305267;-0.002231999629734369;-0.0023006692935317293;-0.0023705765023461947;-0.002444446164463095;-0.0025210566784250846;-0.002600328…
-0.0016211279646124123;-0.0016591356282523277;-0.0016992793339281904;-0.001742184120960325;-0.0017873094638936927;-0.0018346519331208077;-0.0018843181506893341;-0.0019370111016738314;-0.0019911734907306954;-0.0020485915399127198;-0.0021085112661122086;-0.0021709557452922316;-0.0022359909120084932;-0.002304731209849915;-0.002374700203095937;-0.0024486493593423703;-0.0025253383849652812;-0.00260469…
-0.0016245902288862099;-0.00166262845199892;-0.0017028055908639272;-0.0017457443352860865;-0.0017909067524593627;-0.0018382880585710345;-0.0018879973710753861;-0.001940733273921155;-0.0019949435062440605;-0.002052408846422223;-0.002112381393180632;-0.0021748816669897235;-0.0022399797266244715;-0.0023087812682886376;-0.002378820740170247;-0.002452837633494105;-0.0025296034649700955;-0.002609039415…
-0.0016280544386585605;-0.001666123369163289;-0.0017063314143110164;-0.0017493067368868436;-0.0017945062751424626;-0.001841926654511058;-0.0018916749504602243;-0.0019444581287533344;-0.001998711082665184;-0.002056229257616236;-0.0021162546638744083;-0.002178810935968875;-0.0022439641122265416;-0.0023128352187318604;-0.002382935436631348;-0.002457030628612081;-0.0025338737648159435;-0.002613391367…
-0.0016315184637260248;-0.0016696174458870792;-0.0017098583689421475;-0.0017528670853290836;-0.0017981030843635748;-0.0018455616501566313;-0.0018953523263622188;-0.0019481777445730709;-0.002002477734091424;-0.0020600424042937736;-0.0021201197568847517;-0.0021827309002256903;-0.0022479459495995924;-0.0023168773152181963;-0.0023870468700925265;-0.0024612087127775513;-0.002538127451497637;-0.0026177…
-0.0016349844109775516;-0.0016731135885551362;-0.0017133848835743362;-0.0017564295872769177;-0.0018017020905136893;-0.0018491990730912984;-0.0018990280549000722;-0.0019518999902464248;-0.002006241940931981;-0.002063858589944599;-0.002123987923117417;-0.002186654134387323;-0.002251923355458188;-0.002320923209939109;-0.0023911524650214126;-0.0024653914031694682;-0.0025423862313343165;-0.00262206418…
-0.001638450166658843;-0.0016766088853114533;-0.0017169124999888916;-0.0017599900307383126;-0.0018052983778716098;-0.0018528328926427041;-0.0019027035358366688;-0.0019556169946246082;-0.0020100051684421535;-0.0020676675117279686;-0.0021278479114412727;-0.0021905680646063194;-0.00225589813267356;-0.0023249572546402398;-0.0023952546978268695;-0.002469559192359116;-0.002546628411329471;-0.0026263850…
-0.0016419178212906682;-0.0016801062206300435;-0.0017204396699864336;-0.0017635525940326473;-0.0018088968250686243;-0.0018564690963708066;-0.0019063773631235704;-0.001959336576230226;-0.002013765945939417;-0.0020714794069077442;-0.002131710902720651;-0.00219448518750197;-0.0022598684759056794;-0.002328995003986128;-0.0023993510941755086;-0.0024737314732616975;-0.00255087555804647;-0.0026307113070…
-0.001645385277573441;-0.001683602704649913;-0.0017239679124566865;-0.0017671130936089924;-0.0018124925482470606;-0.0018601016936953777;-0.0019100508987766954;-0.0019630509143195632;-0.0020175256898777734;-0.0020752840389108625;-0.002135565715910245;-0.0021983930072709485;-0.002263836110240006;-0.002333020907262017;-0.0024034440294816695;-0.002477888862685235;-0.0025551061181935497;-0.00263501928…
-0.0016488546096545518;-0.0016871011999419927;-0.0017274957021845066;-0.0017706756794428418;-0.0018160903942736988;-0.0018637366321743315;-0.001913722774570949;-0.0019667677771172537;-0.0020212829784410206;-0.0020790915788702537;-0.002139423461927363;-0.0022023039426398673;-0.002267799308152347;-0.0023370504217761776;-0.0024075311303990267;-0.002482050629538256;-0.00255934151888635;-0.00263933247…
-0.0016523237366947014;-0.0016905988386329398;-0.00173102453516783;-0.0017742361964239808;-0.0018196855111596215;-0.001867367961297081;-0.0019173943147866794;-0.001970479394238059;-0.0020250391793260013;-0.002082891856384216;-0.002143273029716694;-0.0022062055757327745;-0.0022717597170749293;-0.0023410680941809347;-0.0024116146715628087;-0.002486197514606214;-0.0025635603462273787;-0.002643627433…
-0.001655794716462695;-0.0016940984613983768;-0.0017345529091763944;-0.0017777987661848705;-0.001823282714001196;-0.001871001588643754;-0.0019210641890097379;-0.0019741934836573017;-0.002028792919537509;-0.002086694976553475;-0.0021471254603469166;-0.002210110247503137;-0.002275715687165176;-0.002345089284604042;-0.0024156923803963066;-0.002490348663054076;-0.002567783888199137;-0.002647927462397…
-0.0016592654845851088;-0.0016975972223452311;-0.001738082297316129;-0.0017813592620556232;-0.0018268771826780513;-0.0018746316037481958;-0.0019247336837991827;-0.001977902325298432;-0.002032545518062745;-0.0020904908350476196;-0.0021509697126528785;-0.002214005617881277;-0.002279668788339278;-0.0023490986368872946;-0.0024197664309765893;-0.0024944849393793837;-0.0025719908699813787;-0.0026522092…
-0.0016627380824469453;-0.0017010979402616087;-0.0017416112203423018;-0.0017849217773265227;-0.0018304737004997838;-0.0018782638742397331;-0.0019284015065365292;-0.001981613586939313;-0.0020362956506787874;-0.00209428947103766;-0.002154816757957055;-0.0022179039501713906;-0.002283617448297381;-0.0023531114141587916;-0.0024238346512735743;-0.0024986253652726892;-0.002576202440744631;-0.00265649601…
-0.0016662104621462458;-0.0017045977912273126;-0.0017451411284686222;-0.0017884822137676176;-0.0018340674792130776;-0.0018818925296687147;-0.0019320689060767142;-0.0019853195987591067;-0.002040044587714115;-0.002098080846160632;-0.002158655624880578;-0.0022217929819846266;-0.0022875631595815245;-0.002357112357267066;-0.0024278991150326772;-0.0025027509286722435;-0.0025803974644222866;-0.002660764…
-0.0016696846486789995;-0.0017080995721507407;-0.0017486705654365393;-0.0017920446363278756;-0.0018376632703372838;-0.001885523397743378;-0.0019357346275787465;-0.0019890279783932666;-0.002043791053665968;-0.0021018749337641026;-0.002162497215106183;-0.0022256848991041626;-0.0022915044272909997;-0.002361116632526546;-0.002431957750541898;-0.002506880528069398;-0.0025845969517006573;-0.00266503788…
-0.0016731586106203031;-0.0017116004810771531;-0.0017522009585673193;-0.0017956049752168802;-0.0018412563174875936;-0.001889150647999901;-0.0019393998822135074;-0.0019927311062204888;-0.00204753627025843;-0.002105661761344924;-0.0021663306269333648;-0.0022295675166921366;-0.0022954426667402754;-0.0023651090776046395;-0.002436012531447074;-0.0025109952745656487;-0.0025887799049365626;-0.0026692930…
-0.0016766343565719124;-0.001715103293043076;-0.0017557308745892578;-0.001799167267043157;-0.0018448513403932238;-0.0018927800682579001;-0.00194306345289642;-0.0019964365497920702;-0.002051279010653376;-0.0021094512365372846;-0.0021701666925156467;-0.0022334529431433407;-0.0022993764602794934;-0.002369104762193243;-0.0024400614861201553;-0.002515113943734449;-0.0025929671966664902;-0.002673552843…
-0.0016801098715915825;-0.001718605228051787;-0.0017592617179309474;-0.0018027274704554175;-0.0018484436145369022;-0.0018964058680059589;-0.0019467265131372915;-0.002000136739626856;-0.002055020448028239;-0.0021132334525864297;-0.0021739945797189064;-0.0022373290710366914;-0.0023033071461468564;-0.0023730886205856213;-0.0024441064883450807;-0.002519217769556994;-0.0025971379673338365;-0.002677794…
-0.0016835871478816068;-0.0017221090392757965;-0.0017627920783081978;-0.001806289593722627;-0.0018520378278603223;-0.0019000337952102947;-0.0019503878835839682;-0.0020038391932534583;-0.0020587594041505753;-0.0021170182515270336;-0.002177825051282039;-0.0022412079315156197;-0.002307233383790356;-0.002377075626047435;-0.0024481456663380252;-0.0025233254049762473;-0.0026013129516662997;-0.002682040…
-0.0016870641869880095;-0.0017256119686689384;-0.0017663233372566896;-0.0018098496239321343;-0.0018556292877102817;-0.001903658099275706;-0.001954048700111076;-0.00200753639126826;-0.002062497003712343;-0.0021207957922375004;-0.002181647344521258;-0.0022450774944372037;-0.002311156434527947;-0.0023810508092996212;-0.002452180794264304;-0.0025274182065634317;-0.0026054714278503596;-0.0026862686419…
-0.0016905429647083887;-0.0017291167475475852;-0.0017698541074804314;-0.0018134115410132134;-0.0018592226502460642;-0.0019072844883529997;-0.001957707821071977;-0.002011235801241889;-0.002066232117024394;-0.0021245758512706747;-0.0021854721528794907;-0.0022489497138349513;-0.0023150750347477314;-0.00238502904738308;-0.002456210099938972;-0.0025315147049245618;-0.0026096339931526236;-0.00269050103…
-0.001694021499082651;-0.0017326206398086499;-0.0017733857476219463;-0.0018169713604862595;-0.0018628132546725585;-0.0019109072517242477;-0.001961366344734937;-0.002014929953782427;-0.0020699658203578285;-0.0021283486530190693;-0.002189288783003165;-0.002252812636701069;-0.0023189903690081916;-0.0023889954672430547;-0.0024602352581576423;-0.0025355963789250955;-0.0026137800631524906;-0.0026947152…
-0.0016975017494984621;-0.0017361263549202617;-0.001776916893374122;-0.0018205330339309544;-0.0018664057253742715;-0.0019145320577655892;-0.0019650231671289944;-0.002018626266570458;-0.002073697032500959;-0.002132123908675205;-0.00219310785916199;-0.002256678140105004;-0.0023229012504750444;-0.002392964849902356;-0.002464254596083272;-0.002539681637133776;-0.0026179300980098638;-0.002698933791473…
-0.0017009817504952322;-0.0017396311787149154;-0.0017804488804860801;-0.001824092605293933;-0.0018699954334056806;-0.001918153235594655;-0.0019686793489478113;-0.002022317320156676;-0.0020774267813720984;-0.002135891908022822;-0.0021969187572083815;-0.0022605343480266347;-0.0023268087871128338;-0.0023969224183219657;-0.002468269689396323;-0.0025437520804083478;-0.002622063650340201;-0.00270313416…
-0.0017044634450454521;-0.0017431377988204168;-0.00178398036764028;-0.0018276539978074513;-0.0018735869713866799;-0.0019217764138564476;-0.001972333823863324;-0.002026010482402805;-0.0020811540341677346;-0.002139662297019464;-0.00220073203236569;-0.0022643930607216464;-0.0023307118686976412;-0.002400882857718486;-0.002472278964351031;-0.0025478259955861384;-0.002626201043557801;-0.002707338663502…
-0.0017079448841936635;-0.0017466435229973206;-0.0017875126676921863;-0.0018312132838403281;-0.0018771757422103032;-0.0019253959614596555;-0.001975987615029292;-0.0020296983837298256;-0.002084879770524918;-0.002143425430713372;-0.0022045371295639914;-0.0022682424790056773;-0.00233461152677037;-0.0024048314868548508;-0.00247628389777293;-0.0025518851052090535;-0.0026303219669506083;-0.002711525043…
-0.0017114279944919334;-0.0017501510170410523;-0.0017910444623145292;-0.0018347743582829232;-0.001880766306744526;-0.0019290174673644623;-0.001979639693724824;-0.0020333883422550404;-0.0020886030059755695;-0.002147190889956314;-0.002208344535111244;-0.002272094326475413;-0.002338506727545436;-0.0024087828953585698;-0.0024802830147452313;-0.002555947574695043;-0.0026344466075551493;-0.002715715413…
-0.001714910843495566;-0.0017536576106326853;-0.0017945770414688545;-0.0018383333219199047;-0.0018843540997073728;-0.0019326353402233226;-0.001983291045601432;-0.0020370730381941227;-0.0020923246719504684;-0.00215094909493045;-0.002212143762882734;-0.002275936880625888;-0.0023423984263151996;-0.0024127224975755055;-0.002484277693504458;-0.0025599952479558596;-0.0026385547909615363;-0.002719887679…
-0.001718395341330954;-0.001757165947743225;-0.0017981091098188717;-0.0018418940413076157;-0.001887943650230128;-0.0019362551293607105;-0.0019869406795067143;-0.0020407597399976613;-0.0020960438322407435;-0.0021547095615148284;-0.0022159452304061295;-0.0022797817885540027;-0.0023462856655555755;-0.002416664787766437;-0.002488266557694796;-0.002564046169308329;-0.0026426665682031188;-0.00272406380…
-0.0017218795720698053;-0.0017606733799667082;-0.001801641934431941;-0.0018454526456378915;-0.0018915304248397088;-0.0019398712831227671;-0.001990589543630551;-0.0020444411775971654;-0.002099761370149392;-0.0021584627748910848;-0.0022197385203653413;-0.0022836174042733613;-0.0023501693244902875;-0.002420595275635879;-0.0024922508872353777;-0.0025680823037135133;-0.0026467619007950974;-0.002728221…
-0.0017253654294075767;-0.0017641825294576995;-0.0018051742429633958;-0.0018490129731432996;-0.001895118920948485;-0.0019434893112501648;-0.0019942366843473847;-0.0020481245698574886;-0.002103476397647033;-0.0021622181861024846;-0.0022235339816469944;-0.0022874552985447786;-0.002354048521675111;-0.0024245283603055077;-0.0024962294040576645;-0.0025721215747115983;-0.002650860704149023;-0.002732383…
-0.0017288510139380243;-0.0017676907697156195;-0.0018087072795851848;-0.0018525711814117874;-0.001898704636873609;-0.0019471037017298385;-0.001997883012429048;-0.002051802696343838;-0.0021071897499908595;-0.00216596634519181;-0.0022273212656028873;-0.0022912839017351053;-0.00235792406044985;-0.0024284496466089444;-0.002500203290040729;-0.0025761460679861905;-0.0026549430753213124;-0.0027365272665…
-0.0017323382029204087;-0.0017712007010865973;-0.0018122397949401421;-0.001856131080364761;-0.0019022920383288651;-0.0019507199247733881;-0.002001527611732213;-0.0020554827264196033;-0.0021109005872477706;-0.0021697166385073663;-0.0022311106526219982;-0.0022951147084372694;-0.0023617951352636756;-0.002432373438761671;-0.002504171365123882;-0.0025801735866315648;-0.0026590287944898987;-0.002740674…
-0.001735825113476188;-0.001774709718967837;-0.001815773010294417;-0.0018596888559728566;-0.0019058766554004344;-0.001954332507952833;-0.0020051713556572233;-0.002059157489198251;-0.0021146096967146356;-0.002173459680810868;-0.0022348918625791307;-0.0022989362252015507;-0.0023656624737620363;-0.0024362854364915806;-0.0025081347134292198;-0.0025841863367208483;-0.002663098093861748;-0.002744803740…
-0.0017393136064231542;-0.001778220401905061;-0.0018193056992731002;-0.0018632482898613008;-0.0019094629221264104;-0.001957946882008244;-0.0020088133654953817;-0.0020628341046292783;-0.002118316286467919;-0.002177204793900374;-0.002238675107513181;-0.002302759870625693;-0.002369525346096187;-0.0024401998493461716;-0.00251209225261872;-0.002588202001239413;-0.0026671706187761796;-0.002748936402254…
-0.0017428018154161246;-0.0017817301671856293;-0.0018228390602374421;-0.0018668055963676276;-0.0019130464003382253;-0.001961557614038199;-0.0020124544773250986;-0.002066505451285686;-0.0021220210959331555;-0.0021809426571104125;-0.002242450175672887;-0.0023065742272690712;-0.002373384404411633;-0.0024441024717074744;-0.0025160449693463487;-0.0025922029063106056;-0.0026712267361931976;-0.002753051…
-0.001746291584826151;-0.00178524157156291;-0.0018263718897921324;-0.0018703645288382447;-0.0019166314924237396;-0.00196517009537161;-0.002016093849821709;-0.0020701785997939396;-0.002125723381106146;-0.002184682527837434;-0.0022462272108988153;-0.0023103906379114817;-0.0023772389943655437;-0.002448007418698521;-0.0025199918787058044;-0.0025962066151541934;-0.0026752859570153688;-0.00275716895493…
-0.001749781064847075;-0.0017887520542067769;-0.0018299053633975561;-0.001873921329959403;-0.001920213791933295;-0.001968778932572254;-0.0020197322817942435;-0.0020738464780945395;-0.0021294238336336036;-0.0021884151498387417;-0.0022499960696603883;-0.0023141977609425234;-0.002381089692802771;-0.0024519005791100263;-0.0025239338701775475;-0.002600195573598146;-0.0026793287825513813;-0.00276126886…
-0.0017532720833979257;-0.0017922641500863127;-0.001833438300633226;-0.001877479724818443;-0.0019237976696325563;-0.0019723894776210896;-0.0020233689692484773;-0.0020775161075851103;-0.002133121757336902;-0.0021921497162617296;-0.002253766827755788;-0.002318006863505815;-0.0023849359206853543;-0.002455795973889415;-0.0025278700559902673;-0.002604187225446238;-0.0026833745896757744;-0.002765371954…
-0.001756762807217241;-0.0017957753202462454;-0.0018369718540648886;-0.0018810359844297622;-0.001927378750761849;-0.001975996376482897;-0.0020270046737796174;-0.0020811804654782893;-0.0021368177961799996;-0.0021958770351325142;-0.002257529409717665;-0.0023218066796377784;-0.0023887781797616585;-0.0024596795859852865;-0.002531801228751341;-0.002608164135879143;-0.002687404013634686;-0.002769457030…
-0.0017602550477667468;-0.00179928807787946;-0.0018405048662399103;-0.0018845938056437847;-0.0019309613744952659;-0.0019796049418567383;-0.0020306386286672723;-0.002084846524040373;-0.002140511301712524;-0.0021996062355059223;-0.0022612938234619745;-0.0023256084010321748;-0.0023926159660926593;-0.00246356534242367;-0.0025357265975219185;-0.0026121436296405983;-0.002691436297690257;-0.002773545164…
-0.001763746988335351;-0.001802799905897792;-0.0018440384668378226;-0.001888149487780086;-0.0019345411977315981;-0.0019832098590413455;-0.0020342715583513992;-0.0020885073096574462;-0.0021442028703152877;-0.0022033281895189843;-0.002265050061422931;-0.0023294008371842825;-0.002396449706539309;-0.0024674393200548967;-0.002539646858342532;-0.0026161083909057217;-0.0026954522106079405;-0.00277761529…
-0.0017672404239221847;-0.0018063132957251524;-0.0018475715213646788;-0.001891706699476716;-0.0019381225280865851;-0.0019868164015227857;-0.002037902733325819;-0.002092169745565332;-0.002147891901165321;-0.0022070519622943967;-0.0022688080637986345;-0.0023331951045288944;-0.0024002789720506796;-0.0024713153522431756;-0.0025435613167984357;-0.002620075625720517;-0.0026994708624600247;-0.0027816883…
-0.0017707335543722114;-0.0018098257521282429;-0.001851105136624417;-0.0018952617683330624;-0.0019417010540833802;-0.0019904192938638527;-0.0020415328409368392;-0.0020958269072215317;-0.0021515789431634466;-0.0022107684899182476;-0.0022725578907589784;-0.002336980087827611;-0.002404104114814294;-0.002475179609479047;-0.0025474705726754015;-0.002624028136889932;-0.002703473155106217;-0.00278574341…
-0.0017742281582166716;-0.001813339744760673;-0.0018546382010704082;-0.0018988183348017567;-0.0019452810518151749;-0.001994023770409374;-0.0020451611888298387;-0.002099485668935588;-0.0021552634430096777;-0.0022144867737454985;-0.0022763094149528106;-0.0023407668284517323;-0.002407924780451566;-0.002479045831729863;-0.0025513740277685816;-0.0026279830121309225;-0.002707478065858453;-0.00278980126…
-0.0017777224518622757;-0.0018168528002306997;-0.0018581717986438288;-0.0019023727547342146;-0.0019488582413927792;-0.0019976245949134405;-0.002048788427322105;-0.0021031391551310425;-0.002158945902231585;-0.0022181978136454833;-0.002280052764115575;-0.0023445442862320494;-0.0024117412466955067;-0.0024829002828594556;-0.002555272185926929;-0.0026319231725072645;-0.0027114666292386838;-0.002793841…
-0.0017812181973670715;-0.0018203673664308948;-0.0018617048407317898;-0.0019059286404270249;-0.0019524368674252585;-0.0020012269626542836;-0.0020524139011448904;-0.0021067941912987095;-0.002162625814944169;-0.002221910547373793;-0.0022837977435197308;-0.0023483234276764444;-0.0024155532336191774;-0.002486756609708694;-0.0025591645448354364;-0.002635865587781957;-0.0027154576902349505;-0.002797883…
-0.0017847136277052138;-0.0018238809918001491;-0.001865238388427749;-0.001909482375953431;-0.0019560126815717617;-0.0020048256765016507;-0.0020560382236541382;-0.002110443950719434;-0.002166303635412059;-0.0022256160384132124;-0.002287534548291886;-0.002352093287483175;-0.002419360944724944;-0.0024906011692423704;-0.002563051512730049;-0.002639793296900192;-0.0027194324155924775;-0.00280190827200…
-0.0017882104884562506;-0.001827396102482225;-0.001868771376036757;-0.0019130375454857655;-0.001959589896998258;-0.002008425892744685;-0.0020596607765982393;-0.002114095210176221;-0.002169978905053669;-0.002229323161092319;-0.0022912729165052263;-0.002355864757501381;-0.0024231641743118603;-0.0024944475154506603;-0.0025669326828596595;-0.0026437231520525244;-0.0027234095184188608;-0.0028059353836…
-0.0017917070291674831;-0.0018309102687337185;-0.0018723048418218277;-0.0019165905612864842;-0.0019631642968703047;-0.0020120224532902743;-0.0020632821364425175;-0.002117741191695109;-0.0021736520309845932;-0.002233023042333566;-0.0022950031104988842;-0.002359626947090447;-0.002426963051880482;-0.0024982820981215717;-0.0025708083681769173;-0.0026476383096817355;-0.0027273702972366322;-0.002809944…
-0.0017952049789346516;-0.0018344258949638884;-0.0018758377429879244;-0.0019201449794378836;-0.001966740062954428;-0.002015620475518874;-0.002066901721880712;-0.0021213886234655883;-0.0021773226018114832;-0.002236724493214859;-0.0022987348013281624;-0.0023633906736500814;-0.002430757445725245;-0.0025021183786758114;-0.002574678257162771;-0.0026515555047938824;-0.0027313333337234034;-0.00281395610…
-0.00179870260388391;-0.001837940573232025;-0.0018793710949871162;-0.001923697240356575;-0.0019703130098780337;-0.0020192148402931077;-0.002070520072561319;-0.0021250307761434004;-0.0021809909776184027;-0.0022404187039205465;-0.0023024583183617886;-0.00236714512098982;-0.0024345474115786982;-0.0025059428994414126;-0.0025785425678222047;-0.0026554580109390685;-0.002735280057726033;-0.0028179497343…
-0.0018022016166218727;-0.0018414566862292718;-0.001882903877904024;-0.0019272508720714777;-0.001973887288054495;-0.0020228106261680335;-0.0020741366440485704;-0.00212867432944221;-0.0021846567940814656;-0.002244114422458215;-0.002306183265822867;-0.002370901032273886;-0.0024383328914950593;-0.0025097690295562956;-0.0025824010835304614;-0.0026593624463332652;-0.002739228919949653;-0.0028219456320…
-0.0018057002998592055;-0.001844971847800519;-0.0018864370844015024;-0.0019308023431158657;-0.00197745874352587;-0.0020264027528777043;-0.002077751939250991;-0.00213231260252858;-0.0021883203643743277;-0.0022478029020923137;-0.0023099000399225;-0.0023746476655463573;-0.00244211386767768;-0.002513583403599864;-0.0025862539276864205;-0.0026632522012371546;-0.0027431614811054225;-0.00282592360597741…
-0.0018092003497072375;-0.0018484884189372728;-0.0018899697174213467;-0.001934355153504381;-0.001981031495401302;-0.002029996260237979;-0.002081365450525384;-0.0021359522267614234;-0.002191981371120166;-0.0022514928279444893;-0.0023136181782415764;-0.0023783956899545676;-0.002445890355699959;-0.002517399298719419;-0.0025901009782159255;-0.0026671437774775236;-0.002747096061390567;-0.0028299037219…
-0.0018127000654626206;-0.0018520040352508415;-0.001893502746861163;-0.0019379057998470256;-0.0019846014210876755;-0.002033586106767132;-0.002084977644120236;-0.0021395865696958514;-0.002195640080706973;-0.0022551755161734723;-0.0023173281436420514;-0.0023821344375568585;-0.0024496622644798677;-0.0025212034414515932;-0.002593942264259263;-0.00267102068162241;-0.002751014351913451;-0.0028338659269…
-0.001816201126727213;-0.0018555210360536598;-0.0018970351984951906;-0.0019414577541857108;-0.0019881726084414637;-0.00203717729363093;-0.002088588049103909;-0.00214322221446051;-0.002199296222578966;-0.002258859589203377;-0.0023210394072568923;-0.0023858745037069573;-0.0024534296828643684;-0.002525009017250729;-0.0025977777579432207;-0.0026748992995168247;-0.0027549345428350483;-0.00283783014487…
-0.001819701849384145;-0.0018590370787021733;-0.001900568019482006;-0.0019450075411647752;-0.0019917409661819;-0.0020407648180417385;-0.0020921970951478805;-0.002146852576873365;-0.002202950016466855;-0.0022625364258973633;-0.0023247424984030635;-0.0023896052942525116;-0.002457192446734902;-0.0025288028443110557;-0.00260160739450299;-0.0026787632536264174;-0.002758838455186758;-0.0028417764647457…
-0.0018232038965215079;-0.0018625544808524223;-0.0019041002584013096;-0.001948558604897411;-0.001995310550967012;-0.0020443536426072648;-0.0020958043479479757;-0.0021504841919607032;-0.0022066012385062346;-0.002266214586174467;-0.0023284468219642407;-0.002393337330981604;-0.002460950717961343;-0.0025325980166971177;-0.00260543123991066;-0.002682628814228365;-0.0027627441495720645;-0.0028457246685…
-0.0018267056006116798;-0.001866070921582601;-0.001907632839701122;-0.0019521074980174394;-0.001998877302773244;-0.002047938803140918;-0.0020994102006847773;-0.0021541105236742315;-0.0022102500619025555;-0.002269885511408368;-0.0023321429735122215;-0.0023970600933015413;-0.002464704259642495;-0.0025363814439556035;-0.0026092491358558185;-0.0026864797192696593;-0.00276663357646412;-0.0028496549871…
-0.0018302086082274335;-0.001869588696917138;-0.0019111648347373699;-0.001955657636755807;-0.002002445247117059;-0.0020515252237872975;-0.0021030142555943728;-0.002157738059069211;-0.0022138963093494782;-0.0022735576992095434;-0.002335840291884351;-0.002400784029667423;-0.0024684533064154445;-0.002540166129069949;-0.0026130612417942277;-0.002690332123880131;-0.002770524667394805;-0.00285358706122…
-0.0018337112684312991;-0.001873105507630475;-0.0019146971452782457;-0.001959205601688501;-0.0020060103551743183;-0.002055107978864882;-0.002106616869455688;-0.0021613603100985456;-0.002217540107662879;-0.002277222653264224;-0.0023395294387027464;-0.0024044986928118783;-0.00247219754885531;-0.00254393907262863;-0.0026168673062353666;-0.0026941698810652986;-0.0027743995017906167;-0.002857501262553…
-0.0018372152112811095;-0.0018766236281423268;-0.0019182288654244048;-0.0019627547812131638;-0.002009576621379461;-0.0020586919541530557;-0.0021102176809547515;-0.0021649837159812405;-0.0022211813259575097;-0.0022808888090749086;-0.0023432196869657405;-0.0024082144580943885;-0.0024759372941056327;-0.00254771318684821;-0.0026206675817510277;-0.0026980090312347014;-0.002778275882604888;-0.002861417…
-0.0018407188024285282;-0.0018801407808957786;-0.00192176087429721;-0.001966301783798161;-0.0020131400480473014;-0.0020622722623764426;-0.002113817010561184;-0.0021686018365354117;-0.002224820044799026;-0.0022845477324383396;-0.002346901764136887;-0.00241192095133384;-0.002479672160481877;-0.0025514755630427237;-0.00262446172404211;-0.0027018335420229953;-0.002782136017721879;-0.00286531505997809…
-0.001844223655418749;-0.0018836592187348332;-0.0019252922887082787;-0.001969849970059249;-0.0020167045985924822;-0.0020658537510500567;-0.0021174145333175253;-0.002172221063282028;-0.0022284561795826194;-0.002288207796953704;-0.0023505848775872066;-0.0024156284750362082;-0.0024834025273681856;-0.0025552390229816734;-0.002628250078422758;-0.002705659339553085;-0.0027859975820166173;-0.00286921452…
-0.0018477281524896271;-0.0018871766857414926;-0.0019288239651674129;-0.001973395976304903;-0.0020202663064056233;-0.002069431571202793;-0.002121010533479558;-0.002175835003764981;-0.0022320897647667612;-0.002291860630322128;-0.002354259820408428;-0.0024193267278628332;-0.0024871279410895;-0.002558990748382861;-0.0026320322081628787;-0.002709470505652767;-0.002789842911328369;-0.00287309614887387…
-0.0018512338906779438;-0.0018906954132151873;-0.0019323550431611532;-0.0019769431354228952;-0.002023829103946472;-0.002073010532189092;-0.0021246047223497733;-0.0021794500019488767;-0.002235720761882753;-0.0022955145444482432;-0.0023579357345603342;-0.002423025939713033;-0.002490848852999625;-0.0025627434708941094;-0.0026358085509392264;-0.002713282852598589;-0.0027936895529612916;-0.00287697914…
-0.001854739268802872;-0.0018942131668449771;-0.0019358863566252852;-0.0019804881115070582;-0.002027389055615626;-0.0020765858232372975;-0.0021281973480687224;-0.0021830597129604864;-0.0022393491594286034;-0.0022991612287273384;-0.002361603478545193;-0.002426715881842058;-0.002494564737707208;-0.002566484462309608;-0.0026395785779743815;-0.0027170805759688835;-0.002797519970199702;-0.002880844299…
-0.0018582458673989464;-0.0018977321564189835;-0.0019394170676829531;-0.0019840342097735757;-0.0020309500629855383;-0.002080162215648027;-0.0021317881580991556;-0.0021866704333532018;-0.0022429749649236974;-0.0023028089335823585;-0.002365272129132016;-0.0024304067117941752;-0.0024982761182596675;-0.0025702263644864958;-0.0026433428189218925;-0.0027208793746407523;-0.0028013515832915627;-0.0028847…
-0.001861752101859847;-0.0019012501691993402;-0.0019429479877357614;-0.0019875781220443783;-0.0020345082213982534;-0.002083734936741279;-0.0021353773645681373;-0.002190275865690296;-0.002246598121056007;-0.0023064494098884105;-0.0023689326100115706;-0.0024340882731652353;-0.002501982397828712;-0.002573956538962363;-0.0026471006533467694;-0.0027246635574938137;-0.0028051669824490475;-0.00288855928…
-0.0018652595362259616;-0.00190476939349826;-0.001946478301502845;-0.0019911231259229713;-0.0020380674016092296;-0.0020873087198735878;-0.002138964750995829;-0.0021938822592625744;-0.002250218681181269;-0.0023100908468037472;-0.002372593932986982;-0.002437770651400841;-0.0025056841708741935;-0.00257768753814027;-0.002650852702487449;-0.0027284487104592987;-0.002808983461385851;-0.0028924089805303…
-0.0018687666024567303;-0.001908287638114823;-0.0019500087978937546;-0.0019946659408996187;-0.0020416237298307325;-0.0020908788303458303;-0.002142550493600722;-0.0021974833639199624;-0.0022538365423315655;-0.0023137250564648276;-0.002376247086711054;-0.002441443762179352;-0.0025093807694153893;-0.002581406812962616;-0.002654598254647231;-0.0027322192552622065;-0.0028127837367175608;-0.00289624086…
-0.0018722748481084428;-0.0019118070699228797;-0.001953538684180715;-0.0019982098170265496;-0.0020451810460742235;-0.0020944499636831627;-0.002146134411854378;-0.002201085381842788;-0.002257451803543529;-0.0023173601669863346;-0.0023799010182503338;-0.0024451176191088784;-0.002513072859038246;-0.0025851268267206157;-0.0026583380222514248;-0.0027359906653481487;-0.0028165849761528075;-0.0029000737…
-0.0018757827216955949;-0.0019153255192201836;-0.0019570687268256367;-0.0020017515014001076;-0.0020487355073482553;-0.0020980174230536;-0.002149716646174785;-0.0022046821100142806;-0.002261064316351215;-0.00232098805154348;-0.002383546780988785;-0.002448782209687413;-0.0025167597008992795;-0.002588835119417238;-0.002662071202743625;-0.0027397474748249266;-0.002820370022178878;-0.00290388882748798…
-0.0018792917543023833;-0.0019188451314819165;-0.0019605981556086397;-0.002005294216585157;-0.0020522909229960147;-0.0021015858662666183;-0.0021532970518757396;-0.0022082797036599134;-0.002264674225312977;-0.0023246167774326467;-0.002387193257490114;-0.0024524474759515485;-0.0025204420314190405;-0.002592544065579756;-0.0026657985993318494;-0.002743505045119483;-0.002824155917035847;-0.00290770477…
-0.0018828004109857038;-0.0019223637584640854;-0.001964127714590724;-0.002008834737219341;-0.0020558434807456828;-0.0021051506342406206;-0.0021568757336859604;-0.002211872006739362;-0.0022682813366264455;-0.002328238278641046;-0.0023908315656341154;-0.002456103476951218;-0.0025241190411861166;-0.002596241293921806;-0.0026695193190081463;-0.002747248022253127;-0.002827925628543674;-0.0029115029347…
-0.0018863102063716207;-0.0019258835242850455;-0.001967656656012387;-0.0020123762584465968;-0.002059396959350613;-0.0021087163471880995;-0.002160452582649136;-0.002215465127682372;-0.002271885840208775;-0.0023318605618761895;-0.002394470523719855;-0.002459760083422301;-0.0025277915371589967;-0.0025999390905602944;-0.0026732342553529302;-0.0027509916561078264;-0.002831696074017718;-0.0029153018371…
-0.0018898196220448128;-0.0019294023021164855;-0.0019711857015827588;-0.0020159155823785647;-0.0020629475771792357;-0.0021122783836581044;-0.0021640276679191404;-0.0022190529572646994;-0.002275487497086524;-0.0023354756217063718;-0.002398101313883182;-0.002463407425694155;-0.002531458639658374;-0.002603625172563952;-0.002676942425321036;-0.00275472070414238;-0.002835450346064266;-0.00291908296174…
-0.0018933301561891353;-0.0019329221947639373;-0.0019747141259528946;-0.002019455876807222;-0.002066499082476239;-0.0021158413263878506;-0.0021676009161540233;-0.002222641557283009;-0.002279086542368973;-0.002339091404483835;-0.002401732690401174;-0.0024670553034775787;-0.0025351212258788074;-0.00260731173799858;-0.0026806448124487878;-0.0027584503051742136;-0.0028392052376251496;-0.0029228647050…
-0.0018968403069004745;-0.0019364410967700311;-0.001978242628531406;-0.002022993971248371;-0.002070047724168196;-0.002119400591434274;-0.0021711723610504225;-0.0022262248651652495;-0.0022826826920807194;-0.0023426999651228733;-0.002405355899421489;-0.002470693918104004;-0.0025387783461783323;-0.0026109865919267386;-0.002684340344074328;-0.002762165327616848;-0.002842943965539289;-0.00292662868177…
-0.0019003515559383609;-0.0019399610896736511;-0.001981770506327766;-0.002026533006213535;-0.002073597220075037;-0.002122960724184038;-0.0021747419647620315;-0.0022298088962411826;-0.00228627622635274;-0.0023463091898582355;-0.002408979631446359;-0.002474332998539637;-0.002542430947680511;-0.0026146618447281016;-0.0026880300932672196;-0.0027658807997103796;-0.0028466831989335485;-0.00293039315303…
-0.001903862417891347;-0.0019434800893414622;-0.001985298436503747;-0.002030069838550301;-0.002077143849596621;-0.002126517178076188;-0.002178309725649064;-0.00223338763442352;-0.0022898668163805467;-0.0023499111937109363;-0.0024125951963865173;-0.0024779628168357724;-0.0025460780110911855;-0.0026183253890920805;-0.002691712898175641;-0.0027695817003335144;-0.002850406278318419;-0.002934139868746…
-0.0019073743581144958;-0.001947000156094041;-0.001988825738372771;-0.0020336075815637826;-0.0020806913002147788;-0.0021300744612745724;-0.002181875641238925;-0.002236967048744847;-0.002293454787142605;-0.0023535138030402183;-0.0024162112212209796;-0.0024815930314993776;-0.0025497205531506114;-0.0026219892480829226;-0.0026953899209735048;-0.0027732829476430168;-0.002854129749571761;-0.00293788695…
-0.0019108859076685022;-0.0019505192270730073;-0.0019923530669057796;-0.0020371431193584363;-0.0020842358817150498;-0.002133628064471557;-0.0021854396746794277;-0.0022405411694316666;-0.002297039765182008;-0.0023571091927303404;-0.0024198190793703308;-0.002485213985014538;-0.0025533574852281502;-0.0026256414016441855;-0.002699059911051999;-0.0027769696304864523;-0.0028578370763071665;-0.002941616…
-0.0019143985155258094;-0.0019540393414311558;-0.0019958797636633408;-0.0020406795381095635;-0.002087781251330577;-0.0021371824587389492;-0.0021890018587465538;-0.002244115919392656;-0.0023006221201467125;-0.002360705129511225;-0.00242342733454651;-0.0024888352657192075;-0.002556989893363204;-0.0026292937859011436;-0.0027027241192542637;-0.0027806565574380734;-0.00286154468172689;-0.0029453458865…
-0.00191791072919675;-0.0019575584575337967;-0.0019994064614839175;-0.002044213749101016;-0.002091323749142223;-0.002140733171890595;-0.0021925621215029556;-0.002247685374993583;-0.002304201434107848;-0.002364293847882683;-0.0024270274234222122;-0.002492447286238311;-0.00256061661990962;-0.002632934467673037;-0.0027063812066537188;-0.002784328926811162;-0.002865236151971731;-0.002949057741963892;…
-0.0019214239812949648;-0.001961078593418647;-0.0020029325241160815;-0.0020477488114574345;-0.0020948670022266098;-0.00214428463804008;-0.002196120530844824;-0.00225125541319606;-0.002307778121201072;-0.002367883055195733;-0.002430627846702964;-0.0024960595650359197;-0.0025642388198831466;-0.0026365752965283934;-0.0027100325123213505;-0.0027880014381051125;-0.0028689277881491794;-0.00295276972221…
-0.0019249368357559442;-0.0019645977286212677;-0.002006458562326501;-0.0020512816635620433;-0.0020984073808668004;-0.002147832421987848;-0.0021996769798801282;-0.0022548201563270228;-0.002311351719209815;-0.0023714650453138223;-0.002434220104051309;-0.002499662584580933;-0.002567855266948347;-0.0026402044257779135;-0.0027136766094583153;-0.0027916593985889493;-0.0028726032983439117;-0.00295646397…
-0.0019284507088603382;-0.001968117860119184;-0.0020099839619902725;-0.0020548153375705286;-0.0021019484820778383;-0.002151380921026133;-0.0022032315714936674;-0.002258385435581425;-0.002314922686571837;-0.0023750474664637096;-0.0024378126334315547;-0.0025032657937635846;-0.0025714671847692347;-0.0026438336188213734;-0.0027173149249157917;-0.002795317399201725;-0.00287627886215697;-0.002960158238…
-0.0019319641809423147;-0.001971636988562574;-0.0020135093118653098;-0.002058346798882893;-0.0021054867062490915;-0.0021549257368040442;-0.0022067841639724414;-0.0022619454190657014;-0.002318490516970942;-0.0023786226716163285;-0.0024413969972292924;-0.0025068597445949805;-0.0025750732786526363;-0.0026474511150709366;-0.0027209459444744715;-0.0027989608556513662;-0.0028799383090260915;-0.00296383…
-0.0019354786519773406;-0.001975157089925867;-0.002017034019889391;-0.002061879052770167;-0.0021090256204317434;-0.0021584712299323894;-0.0022103348950550214;-0.0022655058923921477;-0.002322055712957575;-0.0023821982501330712;-0.002444981570937359;-0.0025104538166964797;-0.002578674840577438;-0.0026510685921514285;-0.0027245711823117753;-0.00280260425083799;-0.0028835976976416973;-0.0029675112109…
-0.0019389927186697876;-0.0019786761859160143;-0.0020205586528770736;-0.0020654090915639516;-0.002112561655022786;-0.002162013038767944;-0.0022138835883443895;-0.0022690610692614292;-0.0023256177243078193;-0.0023857666138319498;-0.002448557979393039;-0.002514038631314694;-0.002582270507829581;-0.002654674375180664;-0.0027281890372460498;-0.002806233108384706;-0.002887240978196281;-0.0029711699345…
-0.0019425077647197446;-0.0019821962315636453;-0.0020240826407626196;-0.002068939893737482;-0.0021160983472100505;-0.0021655554873830896;-0.002217430416294806;-0.002272616689890779;-0.002329177097491556;-0.0023893352934721483;-0.0024521345358920065;-0.002517623499112026;-0.0025858616403641402;-0.002658280056408151;-0.002731801110320691;-0.002809861803681003;-0.002890884089072984;-0.00297482841763…
-0.0019460224031713116;-0.0019857152695724454;-0.002027606528484995;-0.002072468478466217;-0.0021196321572966876;-0.0021690942506981965;-0.0022209751679654497;-0.0022761670133862348;-0.002332733238572894;-0.0023928967594540884;-0.0024557029274473244;-0.00252119911025894;-0.002589446807788333;-0.0026618740462557196;-0.0027354057138561446;-0.0028134759677345537;-0.002894511100613229;-0.002978469207…
-0.0019495380014810176;-0.001989235234090742;-0.0020311297679063765;-0.0020759977975150475;-0.002123166592710474;-0.0021726336163932934;-0.002224518050384919;-0.0022797177347611635;-0.0023362867377440515;-0.002396458484202177;-0.002459271405436386;-0.0025247747067737554;-0.0025930274376894124;-0.002665467852003035;-0.002739004535295197;-0.0028170898689594583;-0.002898137831503772;-0.0029821096360…
-0.001953053189000198;-0.001992754188756705;-0.0020346528821602707;-0.0020795248968129435;-0.0021266981435564564;-0.0021761692958052;-0.0022280588182120756;-0.002283263158334507;-0.0023398369575567644;-0.0024000129964302937;-0.0024628317187675355;-0.0025283410474341832;-0.002596602032343393;-0.0026690499689684664;-0.0027425958009311994;-0.0028206892452103988;-0.0029017484716215985;-0.002985732381…
-0.001956569316975649;-0.0019962740469000764;-0.002038175344965833;-0.002083052701508502;-0.0021302302876084578;-0.0021797055403707465;-0.0022315977129052315;-0.002286808934110578;-0.0023433845317246396;-0.00240356771049979;-0.0024663920571833652;-0.002531907305934305;-0.0026001720866203394;-0.0026726318198731632;-0.0027461812841333686;-0.002824288258468279;-0.0029053587205755396;-0.0029893546444…
-0.0019600850310314485;-0.001999792893029045;-0.0020416976577236176;-0.00208657828419127;-0.0021337595446663535;-0.0021832380976929697;-0.0022351344548696924;-0.0022903494114251367;-0.002346928779490499;-0.0024071152131647632;-0.0024699442312024083;-0.002535464309337497;-0.002603736035817937;-0.0026762019845187096;-0.0027497591256451523;-0.0028278727528902982;-0.0029089528871572077;-0.00299295923…
-0.0019636016662404943;-0.0020033126197207003;-0.002045219315936448;-0.002090104543488191;-0.002137289362958924;-0.0021867711831177515;-0.002238669319845589;-0.0022938901954718824;-0.0023504703778845244;-0.0024106628609995317;-0.0024734963692205378;-0.0025390211633384324;-0.00260729544173435;-0.0026797718014849453;-0.0027533311842828727;-0.002831456784573326;-0.002912546552523577;-0.0029965632219…
-0.0019671178844630956;-0.00200683133228656;-0.0020487407993468112;-0.0020936285785538513;-0.0021408162918709938;-0.0021903005803610084;-0.002242201994134712;-0.002297425680403672;-0.0023540086030479543;-0.0024142032985208692;-0.0024770403430767756;-0.0025425687629595855;-0.0026108486730471855;-0.0026833299346374576;-0.0027568955157236574;-0.0028350263034256115;-0.0029161241437523438;-0.003000149…
-0.001970635004636115;-0.002010350902619227;-0.0020522616251654976;-0.002097153261590803;-0.0021443437501980273;-0.0021938304688330387;-0.0022457327876078204;-0.002300961426805677;-0.0023575441751188583;-0.0024177438247963852;-0.0024805842201129796;-0.00254611614622606;-0.0026143973581226033;-0.0026868876388378825;-0.002760454063745208;-0.0028385952602161505;-0.0029197011241823235;-0.003003735147…
-0.0019741517048175498;-0.002013869456764627;-0.002055782251554212;-0.002100675718220512;-0.002147868316797099;-0.0021973566682061915;-0.002249261352616538;-0.0023044918734444857;-0.002361076327348114;-0.0024212771418236803;-0.0024841199331943377;-0.0025496542757878467;-0.0026179397993817918;-0.0026904336615907135;-0.002764004799448336;-0.002842149710045784;-0.002923262038541138;-0.00300730309528…
-0.0019776692878481173;-0.00201738884600127;-0.002059302217353616;-0.002104198794321011;-0.0021513933811449118;-0.0022008833221136494;-0.002252788033007758;-0.0023080225365024708;-0.002364605822769089;-0.0024248104914483142;-0.0024876554889060334;-0.0025531921223353434;-0.002621477691393407;-0.0026939791744683955;-0.002767549751079985;-0.0028457034989188158;-0.0029268222329907915;-0.0030108702028…
-0.001981186447942935;-0.0020209072170383397;-0.00206282195922431;-0.0021077196418798822;-0.0021549155514552568;-0.002204406286024641;-0.002256312447339586;-0.002311547899152938;-0.0023681318519574255;-0.0024283366328625203;-0.0024911828808404576;-0.0025567207158094527;-0.0026250092706912756;-0.0026975130081833155;-0.0027710868056610976;-0.0028492427865631996;-0.0029303663692650185;-0.00301441966…
-0.0019847044718885026;-0.0020244264006128864;-0.0020663410375563332;-0.0021112410805531265;-0.00215843818800347;-0.0022079296679568226;-0.002259834973277253;-0.0023150734333848523;-0.0023716552206253065;-0.0024318627509788133;-0.0024947100551281085;-0.002560248959905768;-0.0026285362976756566;-0.0027010462514536837;-0.0027746180754092756;-0.002852781314788775;-0.0029339096769980338;-0.0030179681…
-0.0019882220700144504;-0.002027944564023956;-0.0020698598675912665;-0.002114760288591051;-0.002161957928241692;-0.0022114493590136212;-0.0022633551957453144;-0.0023185936665675623;-0.0023751750768921634;-0.0024353816618935312;-0.002498229065784975;-0.0025637679515144647;-0.0026320569433674985;-0.0027045678177628264;-0.0027781413637684997;-0.002856305347378091;-0.0029374369342782133;-0.0030214990…
-0.0019917405130970207;-0.0020314635175420195;-0.0020733780311856273;-0.0021182800595327483;-0.0021654781033641182;-0.00221496943176189;-0.0022668735260662136;-0.00232211402670968;-0.002378692268928604;-0.00243890049387949;-0.0025017477987935113;-0.002567286527681281;-0.002635573033622329;-0.002708088713415634;-0.0027816588664220025;-0.002859828522523818;-0.0029409632548687;-0.0030250288231100874…
-0.0019952585275357115;-0.0020349814489803416;-0.0020768959222464646;-0.0021217975977852205;-0.00216899537994003;-0.002218485812773435;-0.002270389515694248;-0.0023256290851622475;-0.0023822059026207985;-0.002442412119642252;-0.002505258368285036;-0.0025707958518989727;-0.0026390826743281593;-0.0027115979342234656;-0.0027851683037461816;-0.002863337207483516;-0.00294447353255334;-0.00302854098417…
-0.0019987773681425193;-0.0020385001482199467;-0.0020804131440114665;-0.0021253156708784192;-0.002172513060205566;-0.0022220025393321686;-0.002273903609444637;-0.002329144226170271;-0.002385716868373456;-0.002445923611112651;-0.0025087686004052925;-0.002574304694913445;-0.0026425877564140096;-0.0027151064045247784;-0.0027886719543783888;-0.0028668449374170714;-0.0029479827658886503;-0.00303205195…
-0.0020022957773401153;-0.0020420178235104236;-0.0020839300691400577;-0.0021288315092673716;-0.0021760278397230776;-0.0022255155733093197;-0.002277415325468033;-0.002332654064848444;-0.0023892242300663706;-0.002449427897306216;-0.0025122706690879648;-0.0025778042864682714;-0.0026460863210203515;-0.0027186032020100888;-0.0027921674561433344;-0.0028703381824703917;-0.002951475963687051;-0.003035545…
-0.002005814994024305;-0.002045536244422736;-0.0020874463221633665;-0.0021323478545832914;-0.0021795429918965896;-0.002229028916876869;-0.00228092514190465;-0.0023361639418986004;-0.002392728920110102;-0.002452931994113903;-0.002515772340958109;-0.0025813033313646268;-0.0026495803237624556;-0.0027220991695042977;-0.0027956571701144707;-0.0028738303753620704;-0.0029549680099706342;-0.0030390373373…
-0.002009333776592193;-0.0020490536395626436;-0.002090962254582526;-0.0021358619632179197;-0.0021830552411546008;-0.00223253856703336;-0.0022844325437714704;-0.002339668515977364;-0.002396229960608893;-0.0024564288865575744;-0.0025192658494341364;-0.002584793125240061;-0.0026530677414241363;-0.0027255834661222152;-0.002799138652087237;-0.002877308088532593;-0.0029584440279057525;-0.00304251176270…
-0.0020128533480735056;-0.002052571758272698;-0.002094477512131948;-0.0021393765510167896;-0.0021865678321978236;-0.0022360484910130076;-0.0022879380423625672;-0.0023431730844675237;-0.0023997283257469505;-0.002459925534794788;-0.0025227589019411337;-0.0025882823073112215;-0.002656550593914199;-0.002729066853634072;-0.0028026143450466568;-0.0028807846528578892;-0.002961918787660049;-0.00304598476…
-0.0020163724827889765;-0.0020560888494324144;-0.002097992425246238;-0.002142888900194386;-0.0021900775181911084;-0.002239554720766394;-0.002291441089734579;-0.0023466723493421977;-0.0024032229960877544;-0.0024634149795457177;-0.002526243791059888;-0.0025917622387476883;-0.002660026794056181;-0.0027325385721181077;-0.002806081723287853;-0.002884246742472115;-0.0029653775260713917;-0.0030494401571…
-0.0020198923879544274;-0.00205960664223985;-0.0021015066607705003;-0.002146401700926284;-0.0021935875152635396;-0.0022430611887673136;-0.0022949422301609466;-0.0023501715648929886;-0.0024067149873529914;-0.002466904125545422;-0.0025297281653409685;-0.002595241493546902;-0.0026634984256542;-0.0027360093027547936;-0.002809543311176347;-0.00288770758701433;-0.0029688349001407532;-0.0030528940105732…
-0.0020234118537613634;-0.0020631234057635855;-0.0021050205281670123;-0.0021499122611330747;-0.0021970946051836477;-0.002246563961739943;-0.002298440882914655;-0.0023536654761803495;-0.0024102032388041393;-0.0024703860688999454;-0.0025332043762004578;-0.002598711498043412;-0.002666963337973416;-0.002739468366118895;-0.002812996502042476;-0.0028911539617043043;-0.0029722762596873045;-0.00305633026…
-0.002026932071665937;-0.002066640849143379;-0.0021085337152965448;-0.0021534232454387637;-0.00220060197564345;-0.002250066937578161;-0.0023019376250706567;-0.0023571592946362743;-0.0024136888074602274;-0.002473867659237161;-0.002536680013644592;-0.002602180761385909;-0.002670423678309533;-0.002742926363272105;-0.0028164439010946157;-0.0028945989955571905;-0.0029757161492409514;-0.003059764867601…
-0.002030451847675488;-0.0020701572615499046;-0.002112046510745689;-0.002156931987350746;-0.0022041064368795954;-0.0022535662175981247;-0.0023054318432983467;-0.0023606478081756675;-0.0024171705915234667;-0.002477342047732127;-0.002540147487592939;-0.0026056407747017166;-0.0026738772327767548;-0.0027463726948127646;-0.0028198828212404325;-0.0028980295642631374;-0.0029791400309041333;-0.0030631818…
-0.0020339723575428185;-0.0020736743321531047;-0.002115558623293407;-0.0021604411260625184;-0.0022076111482844966;-0.002257065665297492;-0.002308924147292951;-0.0023641361856062294;-0.002420649689066114;-0.002480816029225281;-0.0025436143298423366;-0.0026090999826663733;-0.002677326211753117;-0.0027498178821608187;-0.0028233159479869436;-0.0029014586968335726;-0.0029825623374391467;-0.00306659711…
-0.0020374924230340944;-0.0020771903701364927;-0.0021190703207496996;-0.002163948020546299;-0.002211112948424462;-0.002260561416399592;-0.002312413891303726;-0.0023676192574606935;-0.00242412495747784;-0.0024842828096394037;-0.002547073008479274;-0.002612549940822642;-0.002680768338614847;-0.0027532514054591757;-0.002826740514367858;-0.002904873368806582;-0.002985968642525818;-0.00306999477690137…
-0.002041013204257158;-0.00208070704479096;-0.0021225813327117905;-0.0021674552846888207;-0.002214614968532658;-0.002264057300192753;-0.0023159017174615494;-0.002371102150161528;-0.0024275975356360174;-0.002487749129351685;-0.0025505309974308884;-0.0026159990297536764;-0.0026842058864074993;-0.0027566837069691636;-0.002830159285638012;-0.0029082865098172747;-0.002989373267870163;-0.00307339054991…
-0.0020445335386779125;-0.0020842226852213126;-0.0021260919063146432;-0.0021709603028024606;-0.002218114075363699;-0.0022675494866194693;-0.0023193869477823813;-0.0023745797366189246;-0.002431066240368512;-0.0024912082487068975;-0.0025539808226092684;-0.002619438869035171;-0.002687636516187872;-0.0027601043458931568;-0.0028335694155125113;-0.002911685194622009;-0.0029927618980156332;-0.0030767687…
-0.0020480545708197145;-0.0020877389409324544;-0.002129601791871355;-0.0021744656635936197;-0.0022216133721347613;-0.002271041770948836;-0.002322870256644732;-0.002378057101112939;-0.002434532251105691;-0.002494666853947634;-0.002557429900416323;-0.0026228777755438427;-0.0026910625632486705;-0.002763523685823098;-0.0028369737484365593;-0.0029150822541142317;-0.002996148744331219;-0.00308014494825…
-0.0020515751537870408;-0.0020912541608566473;-0.0021331112159458697;-0.0021779687765874746;-0.002225109753644505;-0.002274530357151298;-0.00232635093402151;-0.0023815291586870863;-0.00243799434436837;-0.0024981182595104554;-0.002560870814243639;-0.0026263074325006373;-0.0026944816267513954;-0.0027669313645296333;-0.0028403693593686613;-0.0029184648616316674;-0.0029995196015023223;-0.003083503580…
-0.0020550964165813174;-0.002094769974808167;-0.002136619949462304;-0.0021814722054392297;-0.002228606295240296;-0.0022780190066700266;-0.002329829686347435;-0.002385000951725597;-0.0024414537398837663;-0.002501569097836488;-0.0025643109233171647;-0.002629736093466977;-0.002697896103809945;-0.002770337667430678;-0.002843759171380293;-0.0029218457499680306;-0.0030028885712880763;-0.003086860101250…
-0.002058617227882325;-0.0020982847514505842;-0.0021401281985200613;-0.002184973384756801;-0.0022320999196176485;-0.002281503957308987;-0.002333305771746026;-0.0023884674371574093;-0.0024449091741244305;-0.0025050127371194068;-0.0025677428681570883;-0.002633155504916184;-0.0027013035321202536;-0.0027737323103678214;-0.002847140181242032;-0.0029252121903982297;-0.003006241557786253;-0.003090199061…
-0.002062138701234231;-0.0021018001010052177;-0.00214363575454696;-0.0021884748532760333;-0.0022355936744032274;-0.0022849889368819548;-0.0023367799285133628;-0.0023919336157212966;-0.002448361906854262;-0.0025084557563364827;-0.0025711739511674802;-0.002636573857490737;-0.0027047063701858597;-0.0027771255010864636;-0.0028505153900808605;-0.002928576818265477;-0.0030095925538812557;-0.00309353579…
-0.002065659720826754;-0.0021053144117684952;-0.0021471428032868276;-0.0021919740705548143;-0.0022390845100392887;-0.002288470216828768;-0.0023402513831206665;-0.0023953944859799303;-0.0024518106347603623;-0.0025118915770993484;-0.0025745968696414185;-0.002639982960518252;-0.002708102094672494;-0.00278050703299567;-0.0028538817170547953;-0.002931927002130389;-0.0030129275723456746;-0.003096854978…
-0.0020691813848135606;-0.002108829274468762;-0.0021506491565613686;-0.0021954735505441796;-0.002242575446583831;-0.0022919514915335656;-0.0023437209055271065;-0.002398855007280793;-0.0024552566573791037;-0.0025153267252635302;-0.0025780188695200016;-0.002643390942123848;-0.0027114932250361544;-0.002783887036676;-0.00285724224076888;-0.0029352752805422307;-0.0030162604979322993;-0.003100171825040…
-0.002072702592826844;-0.00211234309693453;-0.0021541549798702905;-0.0021989707776165087;-0.0022460634620728053;-0.0022954290658711656;-0.0023471876907521206;-0.0024023102195648055;-0.0024586986318790166;-0.0025187546755149567;-0.002581432704508667;-0.00264678967408612;-0.0027148771773533647;-0.002787255382594362;-0.0028605938033506428;-0.0029386091186885273;-0.0030195774513430145;-0.003103471123…
-0.002076224427698635;-0.002115857450503475;-0.002157660105316889;-0.0022024682410753;-0.0022495515491505183;-0.0022989066009990755;-0.002350652540216265;-0.0024057650410461164;-0.0024621378973006753;-0.0025221819009340327;-0.0025848455644492856;-0.0026501872224196543;-0.002718256531589775;-0.0027906221246803337;-0.002863939560299026;-0.002941940958988494;-0.003022892209950109;-0.0031067679745576…
-0.002079745804434034;-0.0021193707624331047;-0.0021611646782706906;-0.002205963449969212;-0.0022530367132906253;-0.002302380435022966;-0.0023541146176911595;-0.00240921455278462;-0.0024655730715649822;-0.0025256019289328167;-0.0025882502590942854;-0.0026535755209454713;-0.0027216286436793505;-0.002793977209942861;-0.0028672762772998933;-0.002945258362590433;-0.0030261910016312387;-0.003110047283…
-0.0020832677906144114;-0.0021228845847750524;-0.0021646685510017913;-0.0022094588690942094;-0.002256521919881673;-0.0023058541960799587;-0.0023575747558535897;-0.0024126636321229063;-0.0024690055329443785;-0.0025290211801677416;-0.0025916539225549055;-0.0026569625739797163;-0.0027249961536489346;-0.002797330616180604;-0.002870607186155184;-0.0029485736764547758;-0.003029487497137341;-0.003113324…
-0.0020867893165460866;-0.002126397364110402;-0.002168171848865982;-0.002212952032034299;-0.0022600042016760746;-0.0023093242552991973;-0.002361032087434775;-0.0024161074009767356;-0.002472433860387159;-0.00253243323442429;-0.002595049420260344;-0.0026603403769720193;-0.002728356357742257;-0.002800672366422526;-0.002873928976704676;-0.0029518745570170928;-0.003032768030760275;-0.00311658325199756…
-0.0020903114346328693;-0.002129910633311705;-0.0021716744441828647;-0.0022164453792206376;-0.002263486496967497;-0.002312794208006923;-0.0023644874761591258;-0.0024195506960827486;-0.002475859471121219;-0.0025358444602906227;-0.002598443830964675;-0.0026637168729574524;-0.0027317119555932256;-0.0028040123628626673;-0.002877244956455652;-0.0029551732564576955;-0.003036046167396851;-0.003119839801…
-0.0020938330904084882;-0.0021334228581758687;-0.0021751764424134414;-0.002219936468628907;-0.0022669658656252105;-0.0023162604581451127;-0.002367940023928338;-0.002422988679945639;-0.002479280905401351;-0.002539248489568401;-0.0026018300753987804;-0.002667084118595163;-0.002735060184213349;-0.002807340704021773;-0.00288055174000416;-0.002958457525818529;-0.0030393083469835015;-0.0031230788191450…
-0.0020973553211744126;-0.002136935552505663;-0.0021786777358070233;-0.002223427716470941;-0.0022704452190118554;-0.0023197265684419045;-0.002371390625302371;-0.002426426148965537;-0.0024826996191304046;-0.002542651639137764;-0.002605215177337913;-0.002670449996061813;-0.0027384038023837804;-0.002810667217021794;-0.00288385270995841;-0.002961739523185858;-0.0030425680293382053;-0.0031263150612316…
-0.002100877087615854;-0.0021404472012037205;-0.002182178410051278;-0.0022269167049676695;-0.0022739216439486834;-0.0023231889754381893;-0.0023748383515677573;-0.002429858305965304;-0.0024861141141528822;-0.0025460475924547546;-0.0026085921124346725;-0.002673806622801692;-0.002741739988347533;-0.002813982075340789;-0.0028871444062798565;-0.0029650070935196985;-0.003045811759264272;-0.003129533777…
-0.002104399412009283;-0.0021439592991146774;-0.002185678377202917;-0.0022304058262598327;-0.0022773980250341322;-0.002326651209480065;-0.0023782841279044484;-0.0024332899072818477;-0.002489525884761977;-0.002549442615056308;-0.00261196784986874;-0.002677161820561016;-0.0027450715595674817;-0.002817295031567415;-0.0028904302860664273;-0.002968272301505789;-0.0030490528922842534;-0.003132749609273…
-0.0021079212701133345;-0.0021474703501344512;-0.0021891777033002506;-0.0022338926866644396;-0.002280871475873586;-0.0023301097394901353;-0.0023817269952016522;-0.002436716195781576;-0.0024929333946792313;-0.0025528304416864846;-0.002615335419829567;-0.0026805077671395333;-0.002748395635987599;-0.002820596333596308;-0.002893706815260964;-0.0029715230853264605;-0.003052278077282517;-0.003135947920…
-0.0021114436692589674;-0.00215098183026354;-0.0021926763200825535;-0.0022373796544021196;-0.0022843448544710896;-0.0023335680636517963;-0.002385167909040278;-0.0024401418880153256;-0.0024963381762994584;-0.002556217286908411;-0.002618701737289417;-0.0026838522242863152;-0.002751715093281228;-0.002823895660027918;-0.002896977524833062;-0.0029747714169679126;-0.003055500566277741;-0.00313914323865…
-0.002114965600198034;-0.0021544922622763448;-0.002196174274065282;-0.0022408643597340247;-0.0022878153010453227;-0.0023370226830488885;-0.0023886058801335453;-0.002443562266614574;-0.002499738655512692;-0.002559596936383227;-0.0026220598865848237;-0.0026871874297215515;-0.002755026993568501;-0.0028271833326264416;-0.002900238807329773;-0.0029780053271315833;-0.003058707111441387;-0.0031423210411…
-0.0021184880553976088;-0.0021580031034455845;-0.0021996715165429133;-0.002244349147114434;-0.0022912856471787365;-0.0023404770639247393;-0.0023920418942407757;-0.002446982008625099;-0.0025031364025225214;-0.002562975554074241;-0.0026254167288737185;-0.002690521085635812;-0.0027583342702562443;-0.0028304689565555085;-0.00290349426696748;-0.002981236695812598;-0.0030619108620879793;-0.003145495743…
-0.002122010040520422;-0.0021615128953069913;-0.0022031680746370888;-0.002247831670593933;-0.0022947530595294743;-0.002343927739300641;-0.002395474932124049;-0.002450396436161095;-0.0025065298056830584;-0.002566346976184129;-0.0026287654022450154;-0.002693845489229381;-0.002761633928121705;-0.002833742926895559;-0.002906740223527129;-0.0029844536455208123;-0.003065098672873958;-0.0031486529346724…
-0.002125532533253429;-0.002165023076524219;-0.0022066639190675814;-0.0022513142510169775;-0.002298220343434197;-0.002347378143705802;-0.0023989060094950533;-0.0024538101870481893;-0.00250992047270968;-0.002569717316454992;-0.0026321127144403465;-0.002697168283578328;-0.002764928957822447;-0.0028370147759311124;-0.0029099803538401537;-0.0029876679649762593;-0.0030682835912175825;-0.00315180691905…
-0.00212905455408575;-0.002168532207274805;-0.002210159057693801;-0.002254794566066109;-0.002301684691813678;-0.002350824841871872;-0.002402334077393085;-0.0024572186225970604;-0.0025133067547203278;-0.0025730804612508914;-0.0026354518569013615;-0.0027004818249173183;-0.002768216307279575;-0.002840274971499223;-0.002913210905557957;-0.0029908678677789983;-0.0030714525734499695;-0.0031549433963241…
-0.002132577066010149;-0.002172041707734432;-0.002213653480528373;-0.002258274913135269;-0.002305148883937595;-0.002354271236843197;-0.0024057601812526364;-0.0024606263417019684;-0.002516690296641021;-0.0025764424744759485;-0.0026387895843563818;-0.002703793697657304;-0.0027714990239128628;-0.0028435329735693494;-0.0029164356274883965;-0.002994065052097494;-0.0030746185659092386;-0.00315807656080…
-0.002136099104255483;-0.002175550156600549;-0.0022171471763025993;-0.00226175299337869;-0.002308610138809508;-0.002357713924831377;-0.0024091832426221;-0.002464028744579953;-0.002520069412657436;-0.002579797292270841;-0.0026421191411952014;-0.002707096316616254;-0.0027747739992798146;-0.0028467793221691865;-0.0029196506957968214;-0.0029972478218962717;-0.0030777686257826395;-0.003161192222211343…
-0.00213962161720841;-0.0021790589556843322;-0.0022206401541869677;-0.0022652310809019006;-0.002312071209813936;-0.0023611562776284798;-0.00241260433642569;-0.0024674303914866097;-0.002523445784600935;-0.0025831509290895737;-0.0026454472295407865;-0.0027103972079947666;-0.002778044337068093;-0.0028500234055235454;-0.0029228599306219765;-0.003000427785523296;-0.003080915599152526;-0.00316430446539…
-0.0021431436547487198;-0.0021825667020788646;-0.0022241323839213524;-0.0022687069001677616;-0.0023155293418543645;-0.002364594922692316;-0.002416022354956309;-0.0024708267212512985;-0.0025268176900330153;-0.002586497370460035;-0.002648767146321513;-0.002713688844737651;-0.002781306872969964;-0.0028532558352784305;-0.0029260594372935603;-0.0030035933365742634;-0.00308404664323551;-0.0031673992092…
-0.0021466661507472066;-0.00218607477935667;-0.002227623893696551;-0.0022721827021582866;-0.0023189872626150033;-0.0023680332007985985;-0.0024194384023912665;-0.0024742222557875685;-0.0025301868473809;-0.0025898425817786307;-0.002652085541467936;-0.0027169786952953297;-0.0027845647664408424;-0.002856485928490805;-0.0029292531066287524;-0.003006755994315302;-0.0030871745046908024;-0.00317049043014…
-0.0021501881696436246;-0.0021895818028798016;-0.002231114634400255;-0.002275656234479114;-0.0023224422427133703;-0.0023714677704142744;-0.002422851342006938;-0.0024776124722391524;-0.0025335514978941805;-0.002593180597566406;-0.0026553957640324624;-0.0027202592902775763;-0.002787814797811945;-0.0028597043678462693;-0.0029324369737789607;-0.0030099042412323916;-0.003090286439929333;-0.00317356415…
-0.0021537106308853176;-0.0021930891381103735;-0.0022346046531034583;-0.002279129725156439;-0.002325896984321252;-0.002374901941537958;-0.0024262623069935584;-0.0024810018544780903;-0.002536913396282276;-0.002596517334559346;-0.002658704412171196;-0.002723538040850245;-0.002791060181800479;-0.002862920399817137;-0.002935614999580385;-0.0030130495082560907;-0.0030933950970281118;-0.003176634253229…
-0.002157232613378861;-0.0021965954185503545;-0.0022380938819834733;-0.0022826009447700114;-0.0023293487835812743;-0.0023783324034053195;-0.0024296701318534952;-0.0024843859176606055;-0.0025402707477993436;-0.002599846875872935;-0.002662004886641016;-0.002726807534820779;-0.002794297643886657;-0.00286612477754349;-0.0029387831496704804;-0.0030161803660141736;-0.0030964878307490297;-0.003179686858…
-0.0021607550222427405;-0.0022001019916820866;-0.002241582386848816;-0.002286072098560725;-0.002332800317343724;-0.002381762435480489;-0.0024330759785461727;-0.0024877691079217192;-0.002543625343119133;-0.0026031750899846006;-0.002665303734246548;-0.002730075126541507;-0.002797530453537667;-0.0028693266775026267;-0.0029419454542380856;-0.0030193081578555356;-0.0030995771914361495;-0.0031827357335…
-0.002164276950755031;-0.0022036075090160006;-0.0022450700813108006;-0.002289540979910961;-0.00233624890708436;-0.002385188757524083;-0.0024364786530460423;-0.0024911469781243247;-0.0025469753518210553;-0.002606496108200869;-0.0026685944070245775;-0.00273333346054481;-0.0028007552818986275;-0.0028725169226975706;-0.002945097810078035;-0.0030224215417936112;-0.00310265063135066;-0.0031857671189710…
-0.002167799289802133;-0.0022071133001877116;-0.0022485570497701997;-0.00229300977144965;-0.0023396972045259517;-0.0023886146187117267;-0.0024398793458344213;-0.002494523936974854;-0.0025503226002211083;-0.0026098157511471663;-0.0026718834008562548;-0.002736589834845998;-0.0028039754526690314;-0.0028757046202066657;-0.0029482443160584225;-0.0030255317743571957;-0.003105720603961277;-0.00318879467…
-0.002171321146936115;-0.0022106180345822482;-0.002252043187419304;-0.002296476289187495;-0.0023431425562823673;-0.0023920367690818435;-0.0024432768346074993;-0.002497895574733101;-0.002553665222548876;-0.0026131281979129683;-0.002675164218628675;-0.002739836950224201;-0.002807187583180708;-0.002878880662297915;-0.0029513808008098134;-0.0030286276001816005;-0.003108774658168455;-0.003191804736250…
-0.002174843398910252;-0.002214123024123949;-0.0022555285971032914;-0.002299942693317631;-0.0023465875891458916;-0.0023954584277709077;-0.002446672338117616;-0.002501266262989303;-0.002557005080436297;-0.0026164392216829705;-0.0026784433057325677;-0.0027430820488396923;-0.002810395050841891;-0.0028820540872532313;-0.002954511431199168;-0.003031720189744759;-0.0031118251514315612;-0.00319481086604…
-0.002178365167450918;-0.0022176269559361795;-0.0022590131557449866;-0.0023034068223019453;-0.0023500296746704133;-0.002398876374844634;-0.002450064606035953;-0.002504631629086429;-0.0025603402730922822;-0.0026197430489168045;-0.0026817142154706955;-0.002746317887234685;-0.0028135944196988295;-0.002885215856001161;-0.0029576319683781637;-0.003034798373532393;-0.003114859728421898;-0.0031977995115…
-0.0021818873152794093;-0.0022211311243698593;-0.0022624969844835382;-0.0023068708140767833;-0.0023534714149178455;-0.002402293799653073;-0.0024534548851313973;-0.0025079960078148848;-0.0025636726971341706;-0.0026230454057744102;-0.002684983343181484;-0.0027495516522018934;-0.0028167891203390223;-0.002888374938636203;-0.0029607466465251977;-0.0030378732367485222;-0.003117890651463868;-0.003200784…
-0.002185408978194514;-0.002224634234148001;-0.0022659799421244557;-0.002310332529375242;-0.0023569102061809333;-0.002405707512035338;-0.0024568418973069787;-0.002511355063283108;-0.002567000417083598;-0.0026263405656680745;-0.002688244292143661;-0.0027527761555574664;-0.00281997566405679;-0.002891522364136534;-0.0029638511600055075;-0.003040933694950109;-0.003120905660122815;-0.00320375124672587…
-0.0021889310049889106;-0.002228137562188404;-0.0022694621679478183;-0.0023137940840587162;-0.002360348625994399;-0.00240912067181118;-0.0024602269170900704;-0.0025147130938020313;-0.0025703253642085184;-0.002629634208153698;-0.002691503408086541;-0.002755998529219539;-0.002823157534083496;-0.0028946670350247505;-0.002966949809614429;-0.0030439907488519226;-0.0031239169224709915;-0.00320671423568…
-0.0021924525454297046;-0.002231639830672607;-0.002272943502796583;-0.0023172533609486976;-0.0023637840951856136;-0.0024125301183358203;-0.0024636086388759994;-0.0025180657999238714;-0.0025736455686809654;-0.002632920653173978;-0.0026947543438200438;-0.002759211639783542;-0.0028263311895011124;-0.002897800047711244;-0.0029700382236303017;-0.003047033398295269;-0.0031269122720825365;-0.00320965974…
-0.002195974434486516;-0.0022351422992280094;-0.0022764241039361136;-0.002320712454016327;-0.0023672191669683717;-0.0024159389821582352;-0.002466988364688958;-0.002521417443804436;-0.002576962996080446;-0.002636205534106247;-0.002698003395912669;-0.0027624225647915365;-0.00282950016564354;-0.0029009302377687447;-0.002973120768763812;-0.0030500725602980983;-0.0031299037836688237;-0.003212601015657…
-0.002199495835788473;-0.0022386437073511336;-0.0022799037944041846;-0.0023241692679858155;-0.0023706512864973468;-0.002419344131889058;-0.0024703647616806435;-0.002524763762114033;-0.0025802756425713403;-0.002639483216996622;-0.002701244266255647;-0.0027656242251180626;-0.002832660869925939;-0.002904048768415927;-0.00297619300791305;-0.003053097318191397;-0.003132879383919073;-0.0032155248083288…
-0.0022030175705898976;-0.002242145297524131;-0.0022833827492931857;-0.002327625875125606;-0.0023740829828747703;-0.002422748669069433;-0.0024737391591067746;-0.0025281089811817112;-0.0025835855077013807;-0.0026427592894741007;-0.0027044832027100702;-0.0027688236444331597;-0.0028358168892374572;-0.0029071644089042306;-0.002979259372995361;-0.0030561185060965;-0.0031358510550835526;-0.003218444264…
-0.002206538816273437;-0.002245645826412524;-0.0022868607739956956;-0.002331080201874091;-0.0023775117253721917;-0.0024261494913012955;-0.0024771101971431276;-0.0025314488734661726;-0.002586890553973531;-0.00264602816325647;-0.002707713955793506;-0.0027720137973847574;-0.0028389645798779736;-0.0029102683886301334;-0.0029823153622423517;-0.0030591252900316317;-0.0031388068160643477;-0.003221346242…
-0.0022100603804881018;-0.0022491465195008126;-0.002290338061270254;-0.0023345342989874447;-0.002380940019192751;-0.0024295496713843093;-0.002480479232008026;-0.0025347876298020865;-0.00259019281455613;-0.0026492953806594023;-0.002710942725118164;-0.002775201654280483;-0.002842107579738605;-0.0029133694111589344;-0.002985365472062219;-0.003062128422029529;-0.003141758557558898;-0.0032242437858408…
-0.0022135814542593225;-0.002252646150475094;-0.002293814399026855;-0.00233798611442683;-0.002384365357511342;-0.002432946135644193;-0.0024838448771726685;-0.002538121058102834;-0.002593490218641264;-0.002652555398635831;-0.0027141633093678494;-0.002778380243030387;-0.0028452421945614724;-0.0029164587714278715;-0.0029884051367409965;-0.0030651171499854013;-0.003144694389771445;-0.0032271238529096…
-0.0022171028317430107;-0.002256145927972263;-0.002297289997526682;-0.0023414376776294534;-0.0023877902218475923;-0.002436341928408915;-0.002487208515545422;-0.0025414533140451236;-0.0025967848326659626;-0.0026558137146279037;-0.0027173818603695617;-0.0027815564810948707;-0.0028483721126804002;-0.0029195451079578284;-0.0029914389164547705;-0.0030681021446592235;-0.003147626112763402;-0.0032299993…
-0.0022206237174944247;-0.0022596446425481084;-0.002300764627362391;-0.0023448869578849623;-0.002391212129063102;-0.002439734004457014;-0.002490568734167901;-0.0025447802406592668;-0.00260007455286629;-0.0026590648303823905;-0.0027205922245081052;-0.002784723449129259;-0.0028514935898432815;-0.002922619780583178;-0.0029944621822720957;-0.003071072735005113;-0.0031505419271219007;-0.00323285744506…
-0.002224144892290812;-0.002263143486144427;-0.0023042385161316688;-0.002348335963507783;-0.0023946335372126816;-0.0024431253799179938;-0.00249392694236231;-0.0025481059588044696;-0.0026033614785917385;-0.0026623141989125217;-0.0027238005062940954;-0.002787888012267508;-0.002854610364261374;-0.0029256913634287205;-0.0029974795574067934;-0.003074039511333972;-0.003153453543197716;-0.00323571087300…
-0.0022276655741020786;-0.002266641266033357;-0.0023077114172777163;-0.0023517826849188744;-0.0023980519866248773;-0.0024465130377488106;-0.00249728170101933;-0.0025514263462861862;-0.0026066434734815297;-0.0026655563663127847;-0.002727000599342946;-0.00279104330338778;-0.0028577186422579213;-0.002928751280575735;-0.0030004863504452433;-0.003076991882832892;-0.0031563492510330304;-0.0032385468262…
-0.0022311865304434748;-0.002270139157616563;-0.002311183575565943;-0.0023552291095089595;-0.00240146991211151;-0.002449899966157182;-0.0025006344455951344;-0.0025547454894906322;-0.002609922669437065;-0.0026687967416169265;-0.00273019856132289;-0.0027941961358239798;-0.00286082221135029;-0.002931808042407897;-0.003003487246901651;-0.003079940360195268;-0.0031592406722019584;-0.003241378052513847…
-0.002234706992582134;-0.002273635984726734;-0.0023146547274606267;-0.0023586732486302383;-0.002404884877245173;-0.0024532831760006343;-0.0025039837111117988;-0.0025580593006525637;-0.0026131968978642455;-0.0026720299148162204;-0.002733388332604392;-0.002797339694149062;-0.0028639172290127047;-0.0029348531365965365;-0.0030064774936227243;-0.0030828744320073468;-0.003162116185265288;-0.00324419180…
-0.002238227714890224;-0.0022771329063828267;-0.0023181251347234623;-0.0023621170689517123;-0.0024082992938196665;-0.0024566656278452287;-0.0025073309588759213;-0.0025613718320337936;-0.002616468322851492;-0.002675261251419186;-0.002736575924492484;-0.0028004807404288967;-0.0028670075314912785;-0.0029378950104458033;-0.0030094618376785027;-0.00308580453018449;-0.003164987323963069;-0.003247000733…
-0.0022417479418124363;-0.002280628762819819;-0.0023215945170129964;-0.002365558602553853;-0.0024117107484255985;-0.0024600443601677504;-0.0025106746983269814;-0.0025646790299484615;-0.0026197347439392608;-0.0026784853848581267;-0.0027397553236319433;-0.0028036125103975645;-0.0028700892279929133;-0.002940925214553579;-0.0030124354649257628;-0.0030887202218703716;-0.003167842554429642;-0.003249792…
-0.0022452684146990177;-0.0022841246968338634;-0.0023250631529131236;-0.002368999795588829;-0.0024151216300668634;-0.0024634223061762196;-0.002514016416334778;-0.00256798491288664;-0.0026229983570337516;-0.0026817076375754453;-0.0027429324954489887;-0.002806741715390562;-0.0028731662029090285;-0.0029439521338127583;-0.003015403183238572;-0.0030916318610497177;-0.003170693323522233;-0.003252578725…
-0.002248788391050307;-0.002287619564901469;-0.0023285307454525006;-0.002372438700659496;-0.002418529548122898;-0.0024667965316818932;-0.0025173545970458983;-0.0025712854608878778;-0.002626256930182219;-0.0026849226859838636;-0.0027461014723767687;-0.002809861641763788;-0.0028762345177669995;-0.002946967381077605;-0.003018360118240788;-0.0030945290925739792;-0.0031735281839950064;-0.0032553477875…
-0.002252308599318035;-0.0022911144937583896;-0.0023319975898604666;-0.002375877243608996;-0.002421936869038958;-0.0024701699428218283;-0.002520690752602426;-0.0025745846590272507;-0.002629512690735031;-0.002688135809923647;-0.002749268174452298;-0.0028129789506656875;-0.002879298104514021;-0.002949979279504708;-0.003021311137851432;-0.0030974221933525886;-0.0031763584967822943;-0.003258111838078…
-0.002255828309934023;-0.00229460835595942;-0.002335463372714314;-0.0023793134973537733;-0.002425341224750973;-0.0024735396324535044;-0.0025240233421514628;-0.00257787852071164;-0.0026327633756228703;-0.0026913417283224643;-0.0027524266794059365;-0.0028160869785290085;-0.002882352977591839;-0.0029529795035278666;-0.003024251308225747;-0.0031003008850871597;-0.00317917290029568;-0.0032608584130592…
-0.00225934823857716;-0.0022981022623447906;-0.002338928405709399;-0.0023827493676386664;-0.002428744959379992;-0.002476908479933588;-0.002527353902812759;-0.0025811709979619898;-0.0026360112432622894;-0.002694545678887301;-0.00275558286238034;-0.0028191923368641432;-0.002885403115907795;-0.002955976315249022;-0.0030271855565613386;-0.0031031753684751637;-0.0031819826705152317;-0.0032635998829611…
-0.0022628676684843187;-0.0023015951013818678;-0.0023423923591528394;-0.002386182947481989;-0.002432145727182931;-0.0024802736048740257;-0.002530680869031046;-0.002584458137190329;-0.0026392539998484075;-0.002697742422590429;-0.002758730845906691;-0.0028222884116300517;-0.0028884444874180265;-0.0029589614499979447;-0.0030301088903164396;-0.0031060354412027775;-0.003184776530538831;-0.003266323876…
-0.0022663873026894784;-0.0023050879681827284;-0.0023458555610239113;-0.0023896161227439277;-0.0024355458501942443;-0.002483637860145172;-0.0025340058026054155;-0.0025877438577284495;-0.0026424939344816037;-0.002700937155479294;-0.0027618764607333724;-0.0028253817652537654;-0.0028914811173882523;-0.0029619431095103117;-0.003033026295193576;-0.0031088912286268452;-0.0031875656723696455;-0.00326904…
-0.0022699064371058683;-0.0023085797669590838;-0.0023493176655434325;-0.0023930470063300087;-0.0024389430047531465;-0.002486998391818187;-0.002537327113579073;-0.0025910242386272377;-0.002645728723006846;-0.0027041246800955467;-0.0027650138736907627;-0.0028284658326641157;-0.002894508927895188;-0.0029649130893215784;-0.003035932720732897;-0.003111732603544495;-0.0031903389028119997;-0.00327174398…
-0.0022734257622527643;-0.0023120715772647375;-0.0023527790167898106;-0.002396477464432373;-0.0024423394910482884;-0.0024903580265746993;-0.002540646388128398;-0.002594303166898428;-0.002648960684821569;-0.0027073101513057454;-0.0027681488716383264;-0.002831547127765184;-0.0028975319899550117;-0.0029678795314962915;-0.0030388332103608432;-0.0031145696168513024;-0.0031931073308782802;-0.0032744400…
-0.002276944586588787;-0.002315562318885012;-0.002356239253084127;-0.0023999056296261515;-0.0024457330072593262;-0.0024937139366463246;-0.002543962012199646;-0.0025975767538613534;-0.0026521874658104274;-0.002710488412740781;-0.002771275665198736;-0.0028346191338936267;-0.002900546180377353;-0.0029708342910785466;-0.0030417226564857743;-0.0031173922155737174;-0.0031958598460906365;-0.003277118567…
-0.0022804635882509882;-0.002319053055987833;-0.002359698734416444;-0.00240333334865499;-0.002449125831973083;-0.0024970689228270638;-0.002547275596040703;-0.0026008488545809336;-0.002655411415276729;-0.0027136645785698996;-0.0027743999978531806;-0.0028376883169967094;-0.0029035556153147813;-0.002973785451163667;-0.003044606159469674;-0.0031202103770334513;-0.0031986074754655797;-0.00327979173546…
-0.002283982088110132;-0.0023225427237588913;-0.002363157083397376;-0.002406758773543073;-0.002452515684964597;-0.002500420183206715;-0.0025505855018091972;-0.002604115612270397;-0.0026586301495390824;-0.002716833533028183;-0.0027775161235044513;-0.0028407482082511365;-0.002906556126928359;-0.002976724925600571;-0.0030474785553827807;-0.003123014121596574;-0.003201339190245658;-0.0032824474225625…
-0.0022875007520558135;-0.0023260323711551296;-0.0023666146757384526;-0.0024101837318080514;-0.0024559048234660498;-0.002503770492996282;-0.002553893363514989;-0.002607380850425234;-0.002661846047411054;-0.0027200003500760695;-0.0027806297427713927;-0.002843805226219243;-0.0029095518758867752;-0.0029796607392240534;-0.0030503450007268733;-0.003125813353906429;-0.00320406593645525;-0.0032850976387…
-0.0022910189132354067;-0.002329520948586858;-0.002370071118531793;-0.0024136063946996636;-0.002459290988599608;-0.0025071170758379363;-0.0025571975198391667;-0.0026106407437738724;-0.0026650566960439172;-0.002723159954062851;-0.0027837351523194486;-0.0028468529493442625;-0.0029125386503272644;-0.0029825848639772503;-0.003053200276035139;-0.003128598166770919;-0.0032067767660510517;-0.00328773037…
-0.0022945372254281034;-0.0023330094899774566;-0.0023735268030175088;-0.0024170285707350277;-0.0024626764164931963;-0.00251046268166786;-0.0025604996282402753;-0.002613899084623935;-0.002668264503361452;-0.0027263173792336152;-0.00278683801042636;-0.002849897749381241;-0.0029155206548081678;-0.0029855052671499296;-0.0030560495931459945;-0.0031313783930586227;-0.0032094825450778787;-0.003290357543…
-0.0022980550339200684;-0.0023364969607835716;-0.0023769813209639033;-0.0024204484501629576;-0.002466058869364641;-0.002513804559371251;-0.0025637980042387152;-0.002617152078836183;-0.002671467027750761;-0.0027294675895569325;-0.0027899326559974484;-0.0028529332514606555;-0.00291849363407383;-0.002988413978062028;-0.0030588876778640628;-0.0031341441971133757;-0.0032121724051914825;-0.003292967230…
-0.002301572980519436;-0.0023399843800749765;-0.0023804350789440655;-0.0024238678227284905;-0.0024694405624912283;-0.002517145433921186;-0.0025670943284246666;-0.0026204034879161015;-0.0026746667058413307;-0.002732615580060966;-0.0027930247054959254;-0.0028559657811136952;-0.0029214618359395643;-0.002991318907180615;-0.003061719796553824;-0.0031369053409407094;-0.0032148571334785596;-0.0032955712…
-0.0023050904225110414;-0.0023434707281738427;-0.002383887653599892;-0.002427284897450058;-0.0024728192789317477;-0.002520482579133005;-0.0025703868934774674;-0.0026236495484697566;-0.0026778610676637333;-0.0027357563538336752;-0.0027961085395388826;-0.0028589890095730127;-0.002924420962394011;-0.00299421214047818;-0.003064540621107275;-0.0031396520595063765;-0.003217525940269941;-0.0032981578160…
-0.0023086079898736126;-0.0023469570094788203;-0.002387339466639123;-0.0024307014455320405;-0.0024761972133696894;-0.0025238186953319545;-0.002573677402798108;-0.00262689399159041;-0.00268105257814419;-0.0027388948671896907;-0.0027991897333069227;-0.0028620092167351676;-0.0029273753038705215;-0.0029971015323282733;-0.003067355471596915;-0.0031423940448727355;-0.0032201895347245585;-0.003300738627…
-0.0023121250517482324;-0.0023504422189942514;-0.002390790079777376;-0.0024341156945300577;-0.0024795721694468955;-0.002527151080947062;-0.0025769641265482876;-0.0026301330842382264;-0.0026842387393688663;-0.002742026161831501;-0.002802262708595454;-0.0028650201193441195;-0.002930320520245481;-0.002999979224624832;-0.0030701589668255293;-0.003145121601705255;-0.0032228372048154264;-0.003303301947…
-0.0023156422264281797;-0.0023539273466327074;-0.0023942399296559896;-0.002437529397342247;-0.002482946321513127;-0.002530482411974596;-0.002580248790615184;-0.0026333705274883524;-0.002687422044147267;-0.0027451551558686;-0.002805332999839751;-0.00286802795225684;-0.0029332609439250805;-0.003002853016383948;-0.003072956479748131;-0.003147844353051199;-0.0032254795828129904;-0.003305859442918128;…
-0.0023191588947660516;-0.002357411401894797;-0.0023976885632671675;-0.0024409407998259892;-0.0024863174935321327;-0.0025338100111372583;-0.00258352964297008;-0.002636602618259642;-0.0026905999670377642;-0.002748276929108144;-0.0028083950694747385;-0.002871026477131923;-0.0029361921933231836;-0.0030057151046830074;-0.0030757425769091834;-0.0031505526723453665;-0.003228106033290633;-0.003308399443…
-0.0023226756635159485;-0.0023608953603945905;-0.0024011364319820564;-0.0024443516368105895;-0.0024896878397832603;-0.0025371365304247577;-0.002586808431657936;-0.00263983302800746;-0.00269377502831521;-0.002751396361967892;-0.0028114544117330076;-0.0028740218843876205;-0.0029391186421673455;-0.0030085732339236097;-0.003078522683313214;-0.0031532561145561832;-0.003230727112678547;-0.0033109335332…
-0.0023261919250949356;-0.0023643782459405226;-0.002404583068275054;-0.002447760172216772;-0.0024930552042877713;-0.002540459316529879;-0.002590083382790641;-0.0026430580832097253;-0.0026969446754313057;-0.0027545085718448073;-0.0028145055291448205;-0.002877007979994644;-0.002942035868064921;-0.0030114196556217036;-0.003081291314084773;-0.003155945120949199;-0.003233332261099686;-0.00331345012419…
-0.002329708274866524;-0.002367861020038297;-0.0024080289380405758;-0.0024511681230454203;-0.0024964217215211787;-0.0025437809977617884;-0.0025933562662387197;-0.0026462814261045777;-0.0027001114557038013;-0.0027576184019833376;-0.0028175538762881297;-0.002879990910539254;-0.002944948285407064;-0.0030142620603142533;-0.0030840539454373775;-0.0031586291793585003;-0.003235931960201221;-0.0033159607…
-0.002333224116662875;-0.002371342720613166;-0.0024114735594435747;-0.0024545737710391746;-0.0024997852552945976;-0.002547098944456169;-0.0025966252865895255;-0.002649499412325162;-0.0027032727899033776;-0.002760721006850371;-0.0028205939952389665;-0.0028829645256959126;-0.0029478514316569615;-0.003017092753203969;-0.0030868050419216248;-0.0031612987979335507;-0.0032385157245958963;-0.00331845381…
-0.00233674003460783;-0.0023748242952551686;-0.0024149174126924505;-0.0024579788156139336;-0.0025031479205495488;-0.002550415761571267;-0.002599892235203104;-0.0026527156552991764;-0.002706431251963718;-0.002763821193040504;-0.0028236313014740923;-0.002885934928831484;-0.002950749761205262;-0.003019919371719986;-0.0030895501301119416;-0.003163963398326865;-0.003241093962214091;-0.0033209408230337…
-0.0023402554437969496;-0.0023783047958128066;-0.002418360001853823;-0.0024613815560898034;-0.0025065076006160897;-0.002553728842754875;-0.0026031552954809563;-0.0026559265394069265;-0.0027095842364046616;-0.0027669141515656356;-0.0028266603760603286;-0.0028888960127099387;-0.0029536387720396646;-0.003022734273993031;-0.003092283624838484;-0.0031666135546167097;-0.003243656261089533;-0.0033234103…
-0.0023437709172676466;-0.002381785156155723;-0.002421801821238032;-0.002464783674544151;-0.0025098663911748576;-0.0025570407699475445;-0.0026064162799327886;-0.002659135649676703;-0.002712734343344332;-0.00277000465289902;-0.002829686595932124;-0.0028918538380972247;-0.002956522957879883;-0.003025545045108172;-0.0030950111021809568;-0.003169258623235083;-0.0032462129565111035;-0.0033258736670899…
-0.0023472858812248576;-0.002385264441859521;-0.002425242361027241;-0.002468183487627084;-0.0025132221948006655;-0.0025603489597747974;-0.0026096733511167766;-0.002662339398823656;-0.002715878941486454;-0.002773087924067603;-0.0028327045805866887;-0.0028948023402267033;-0.0029593977779131544;-0.0030283440953584356;-0.003097726928110172;-0.003171889243225668;-0.003248753708855643;-0.00332831949472…
-0.0023508008977751503;-0.0023887435732712994;-0.002428682129418919;-0.0024715826603269224;-0.002516577088189663;-0.002563655971496335;-0.002612928342348575;-0.0026655413438919696;-0.00271902065669755;-0.00277616869995687;-0.002835719668980468;-0.002897747537887784;-0.002962267764511461;-0.0030311389582555674;-0.003100436727347882;-0.0031745147067692874;-0.003251288781854893;-0.003330759075368664…
-0.002354315404076463;-0.002392221629495039;-0.002432120602927427;-0.0024749795263732744;-0.002519928992883949;-0.0025669592443773987;-0.0026161793956894245;-0.002668737925515063;-0.002722156832304523;-0.002779242243073787;-0.0028387265184752243;-0.002900683408157189;-0.0029651283387429864;-0.0030339220954822047;-0.0031031348178742623;-0.003177125716903345;-0.0032538079071418756;-0.00333318113856…
-0.002357829951462448;-0.0023956995175557294;-0.0024355583034197745;-0.002478375733917937;-0.002523279966874871;-0.002570261315337315;-0.0026194283649133634;-0.002671932673172578;-0.0027252901194816923;-0.0027823132532547317;-0.0028417304306191642;-0.0029036159284780857;-0.0029679840709488114;-0.0030367009897545056;-0.003105826872182266;-0.003179731502535181;-0.003256321277984643;-0.0033355968727…
-0.0023613439878853323;-0.002399176329884417;-0.0024389946939619572;-0.002481769633516482;-0.002526627950391063;-0.00257355964593942;-0.0026226733719349514;-0.002675122054995372;-0.0027284178366230047;-0.0027853770279465733;-0.00284472610006731;-0.0029065391171386136;-0.002970830344765861;-0.003039468153365017;-0.0031085071611377836;-0.003182322829715861;-0.003258818696176345;-0.00333799508404369…
-0.0023648580540661305;-0.0024026529603870007;-0.0024424303098701514;-0.0024851628567397525;-0.002529974983002045;-0.0025768567511067746;-0.0026259162906351894;-0.002678309573322395;-0.00273154265976541;-0.002788438232480336;-0.002847718791534866;-0.002909458910871938;-0.002973671767814747;-0.003042231019019084;-0.003111181404126472;-0.0031849088650653017;-0.003261310285623944;-0.0033403868851540…
-0.0023683716085902873;-0.002406128514617697;-0.0024458646009842063;-0.0024885537707127;-0.0025333190233389332;-0.002580150114355538;-0.0026291552231360797;-0.002681491723356818;-0.002734661882818346;-0.0027914921986975975;-0.0028507032363933493;-0.0029123693685397176;-0.0029765036869953444;-0.003044982148832422;-0.0031138438257839393;-0.003187480436659815;-0.0032637859171755247;-0.00334276115759…
-0.002371885181728818;-0.0024096038735689318;-0.002449298115846316;-0.002491943990683843;-0.0025366620928357233;-0.002583442228960279;-0.0026323920630702924;-0.0026846719807250485;-0.0027377782062316357;-0.0027945435579728845;-0.0028536846631056862;-0.0029152763868073124;-0.002979330746511808;-0.003047728926291377;-0.003116500191502394;-0.0031900466498263344;-0.0032662556464887033;-0.003345128939…
-0.0023753982425369566;-0.002413078155711589;-0.0024527302912951934;-0.0024953319000878653;-0.002540002168238638;-0.002586730600041062;-0.0026356248931252925;-0.0026878468672731637;-0.002740888899883269;-0.0027975876759921666;-0.00285665783917763;-0.0029181740644660496;-0.00298214825722761;-0.0030504639625410575;-0.003119144680578855;-0.003192598393669597;-0.0032687094123521475;-0.003347479186737…
-0.0023789113110007152;-0.002416552229332849;-0.002456161688873097;-0.0024987190981126573;-0.002543341253135769;-0.002590017699575384;-0.0026388556263262333;-0.0026910198323474837;-0.002743996688181584;-0.002800629150727465;-0.0028596279574060602;-0.0029210682587616525;-0.002984960899228028;-0.0030531945926476783;-0.0031217831035182356;-0.0031951447132264202;-0.0032711572032950694;-0.003349822864…
-0.002382423866479329;-0.0024200252256111584;-0.002459591732645421;-0.002502103984239926;-0.002546677342097767;-0.002593301053934649;-0.00264208232628796;-0.00269418742400327;-0.0027470988174307853;-0.0028036633811537085;-0.002862589820843209;-0.0029239531077652897;-0.002987763948047217;-0.003055913475984896;-0.003124409595178348;-0.003197676557624726;-0.003273589024923158;-0.0033521490000339026;…
-0.0023859364188411735;-0.0024234980003392794;-0.002463020996925733;-0.0025054881418617014;-0.00255001242115976;-0.002596583114154372;-0.0026453069250650368;-0.002697353065743536;-0.0027501980355387665;-0.002806694932399533;-0.002865548587211653;-0.0029268344299572028;-0.002990562118942702;-0.0030586279000047556;-0.0031270300102752766;-0.0032002029126225132;-0.0032760147997673798;-0.0033544684876…
-0.0023894484575813176;-0.0024269696971915026;-0.0024664488932367415;-0.0025088699862409326;-0.0025533445024228133;-0.002599861427501055;-0.002648527467565511;-0.0027005133313946932;-0.002753291565698238;-0.002809719236168251;-0.002868499094516823;-0.0029297064020325776;-0.0029933506528328825;-0.003061330571501512;-0.003129638440134726;-0.003202714786357202;-0.0032784245991176694;-0.0033567704271…
-0.002392960482620246;-0.002430441159679634;-0.0024698760084317464;-0.002512251085241635;-0.002556675554665376;-0.0026031384244270205;-0.002651745904506378;-0.002703671619057558;-0.0027563821788530595;-0.0028127408253093983;-0.00287144646600427;-0.002932574804366349;-0.0029961342994321775;-0.003064028731126122;-0.003132240782774676;-0.003205221106327752;-0.0032808282806461465;-0.00335906564058847…
-0.0023964719934183197;-0.002433911543759459;-0.002473301741724216;-0.002515629869639143;-0.0025600036072215885;-0.002606411672733939;-0.0026549602624586334;-0.0027068245278873276;-0.002759467075551381;-0.0028157551636889336;-0.0028743855740338132;-0.0029354338516158827;-0.00299890826576329;-0.003066715132278376;-0.003134831086903599;-0.003207712938658908;-0.003283215980184954;-0.0033613432987793…
-0.0023999834801202587;-0.0024373816808779115;-0.0024767266922728053;-0.002519007892040393;-0.0025633306119128446;-0.00260968358265341;-0.0026581725104308034;-0.002709975431028076;-0.002762549049304798;-0.0028187667524467467;-0.0028773215079768094;-0.0029382892867169975;-0.0030016773352756817;-0.0030693969696283375;-0.003137415292924314;-0.0032101991536188576;-0.0032855974916960492;-0.00336361415…
-0.002403494451978792;-0.0024408507390553005;-0.002480150247218009;-0.0025223835984611548;-0.0025666546150056716;-0.0026129517421586744;-0.0026613806570305173;-0.00271312095251708;-0.0027656252784884895;-0.002821771087040543;-0.002880249173943092;-0.0029411353616213744;-0.0030044366818229185;-0.003072067042359151;-0.0031399874078507136;-0.003212670874289006;-0.0032879630144024645;-0.0033658674467…
-0.002407005389537383;-0.0024443195378924007;-0.002483573017786623;-0.002525758526525324;-0.0025699775516673956;-0.002616218541626774;-0.0026645866891829993;-0.0027162644409914846;-0.0027686985787089033;-0.0028247726374751978;-0.002883173628038222;-0.002943977782497955;-0.003007191121861138;-0.0030747324999873325;-0.0031425534135456333;-0.0032151369147435565;-0.0032903222797139734;-0.003368113860…
-0.00241051581166582;-0.0024477872572544455;-0.0024869943792852757;-0.002529131137214054;-0.0025732974847928855;-0.0026194815888352123;-0.002667788597910134;-0.002719402544919581;-0.0027717661066445055;-0.002827766930224077;-0.002886089809512107;-0.002946810837918815;-0.0030099357968078706;-0.0030773861866500267;-0.003145107276258825;-0.003217588453981383;-0.0032926655490838645;-0.003370342704084…
-0.00241402618948321;-0.0024512547051173984;-0.0024904149547688554;-0.002532502953445346;-0.0025766163332017512;-0.002622743254676364;-0.0026709883876750804;-0.002722538588885776;-0.0027748306995190445;-0.0028307584047368765;-0.002889002741818501;-0.0029496401979643284;-0.0030126755553910277;-0.0030800352075447375;-0.003147655018380514;-0.003220034250928034;-0.0032950024925370563;-0.0033725645938…
-0.002417536051298691;-0.0024547210729691754;-0.002493834107952072;-0.0025358724508875866;-0.0025799321761098017;-0.002626001166360982;-0.0026741840322955543;-0.0027256692453339402;-0.0027778894927952096;-0.0028337426179213345;-0.0028919073967318505;-0.002952460187146984;-0.0030154055073317444;-0.003082672450926074;-0.003150190566334584;-0.0032224655394521066;-0.003297323432587105;-0.003374768904…
-0.0024210458589863297;-0.002458187157384925;-0.002497252473475017;-0.002539241138033134;-0.0025832469162986537;-0.002629257675670375;-0.0026773775533899292;-0.002728797815254304;-0.002780945344831822;-0.0028367239792570177;-0.002894808765673688;-0.002955276440142958;-0.0030181305328882526;-0.003085304978514249;-0.0031527199820981797;-0.0032248910243844083;-0.00329963797905076;-0.0033769661880403…
-0.00242455515011449;-0.002461652161250356;-0.002500669403705278;-0.002542607504956349;-0.002586558648994279;-0.0026325104288738143;-0.0026805669079572984;-0.0027319209946065175;-0.002783995370361425;-0.00283969807549953;-0.0028977018523218636;-0.0029580833167190913;-0.0030208457108315033;-0.0030879257218376067;-0.0031552371532154394;-0.0032273019934069155;-0.003301936514322501;-0.003379145883823…
-0.0024280643774939117;-0.0024651168699664546;-0.0025040855446224132;-0.0025459730460073303;-0.0025898692612534103;-0.002635761759018884;-0.002683754134384569;-0.0027350420612495896;-0.0027870424483909945;-0.002842669286748583;-0.002900591616690894;-0.002960886416837843;-0.0030235559522020193;-0.0030905416999880086;-0.0031577481803021145;-0.0032297070983182195;-0.0033042285891969796;-0.0033813184…
-0.0024315730877696733;-0.002468580497589174;-0.0025075002374945346;-0.002549336265382015;-0.0025931768639980307;-0.0026390093310549143;-0.0026869371732417303;-0.0027381577341947473;-0.002790083673413259;-0.002845633229015922;-0.0029034730937352797;-0.0029636801348282313;-0.003026256305573373;-0.0030931458869165804;-0.003160246912976588;-0.003232097679548732;-0.0033065046447608485;-0.003383473477…
-0.002435081724873308;-0.0024720438185746535;-0.002510914139392083;-0.002552698643574766;-0.0025964833288764865;-0.0026422554596768452;-0.002690118079293569;-0.0027412712686371477;-0.0027931219445917173;-0.0028485942536169225;-0.002906351212693348;-0.0029664700366356074;-0.003028951712013747;-0.0030957452599430137;-0.0031627394895370163;-0.003234482336935964;-0.0033087741739821585;-0.003385621303…
-0.00243858984434167;-0.0024755060579188808;-0.002514326580734202;-0.0025560586986155772;-0.0025997867821892276;-0.002645497828131866;-0.002693294777074481;-0.002744379406170983;-0.002796154336674348;-0.0028515480052224832;-0.0029092210391638645;-0.0029692505504528553;-0.0030316371906587516;-0.003098332834583002;-0.003165219722637921;-0.003236852462585191;-0.0033110276754415523;-0.003387751523774…
-0.0024420978814136316;-0.0024789679793651258;-0.002517738229430762;-0.002559417897432727;-0.00260308908049612;-0.0026487387331471084;-0.0026964693373324935;-0.002747485379799354;-0.002799183768484825;-0.0028544988069644254;-0.002912087472245454;-0.0029720272089109544;-0.0030343177118429925;-0.00310091554724753;-0.0031676937872957655;-0.0032392166054526408;-0.0033132745854854368;-0.00338987449998…
-0.0024456054003304693;-0.002482428818616534;-0.0025211484053053296;-0.002562774771599611;-0.00260638836515513;-0.0026519758758816675;-0.0026996396689639135;-0.002750585953226388;-0.0028022072955261592;-0.002857442331570564;-0.002914945607543094;-0.002974794473362227;-0.0030369882660301506;-0.003103486454151377;-0.00317015546017102;-0.0032415662082362043;-0.0033155054589807877;-0.0033919798605982…
-0.002449112827827366;-0.002485889328938165;-0.002524557786852869;-0.002566130774771233;-0.002609686477960972;-0.0026552115354834733;-0.002702807858301377;-0.002753684337739342;-0.002805227855781121;-0.002860382874595218;-0.0029178003146578596;-0.002977557843832167;-0.0030396538520533816;-0.003106052451667549;-0.0031726109520264284;-0.0032439097700993143;-0.003317729676866811;-0.00339407790709974…
-0.0024526197366602316;-0.002489348756504768;-0.0025279656835576403;-0.00256948445177058;-0.0026129815750047646;-0.0026584434306338145;-0.002705971799004617;-0.0027567773186748285;-0.0028082424860122915;-0.0028633161362155994;-0.0029206467185572274;-0.002980311814121933;-0.0030423094324771335;-0.003108606635837161;-0.003175054004506165;-0.003246238783241546;-0.00331993784907967;-0.003396158327895…
-0.0024561265452519637;-0.002492807844340524;-0.0025313727842424943;-0.0025728372432753483;-0.0026162754836428124;-0.0026616738232937893;-0.0027091335925882383;-0.002759868086084928;-0.0028112541428557043;-0.002866246385019866;-0.0029234896599925533;-0.0029830618523665957;-0.003044960033858578;-0.0031111558638732616;-0.0031774908631392704;-0.0032485616981307174;-0.0033221393023753266;-0.003398231…
-0.002459632834680887;-0.0024962658488535522;-0.0025347783883115428;-0.0025761877070611594;-0.0026195663743716195;-0.002664900449273408;-0.002712291117880939;-0.0027629534464568314;-0.002814259844842813;-0.0028691693480218166;-0.00292632429264441;-0.0029858024840993817;-0.0030476005916422887;-0.003113693270763232;-0.003179915235539359;-0.0032508700553684467;-0.0033243247005324593;-0.0034002867665…
-0.002463139015251459;-0.0024997235030671883;-0.0025381831946554283;-0.002579537271127529;-0.0026228560604392467;-0.0026681255537430895;-0.002715446491172632;-0.002766036569092565;-0.0028172625667523183;-0.002872089267460096;-0.0029291554290679657;-0.0029885391462861825;-0.0030502361593282568;-0.003116225675445544;-0.0031823334010138127;-0.0032531722578328605;-0.003326503317357274;-0.003402334716…
-0.002466644676169758;-0.0025031800733819874;-0.0025415864928601617;-0.0025828845059025873;-0.002626142726416384;-0.0026713468892443034;-0.0027185975768705506;-0.0027691142811435473;-0.0028202593093986177;-0.0028750018965669694;-0.002931978251001778;-0.002991266395469326;-0.003052861646027226;-0.003118746250966423;-0.003184739034139403;-0.003255459893419228;-0.0033286658692347625;-0.0034043650186…
-0.0024701502198180834;-0.002506636283063163;-0.0025449889916211938;-0.002586230827009984;-0.0026294281717764646;-0.0026745666845567487;-0.0027217465056292257;-0.0027721897316513315;-0.002823253065187713;-0.0028779114518535363;-0.0029347975434640796;-0.00299398963817299;-0.003055482131394108;-0.0031212617788824826;-0.0031871384470058928;-0.0032577413185306777;-0.0033308215782644314;-0.00340638780…
-0.0024736552433331665;-0.002510091408260088;-0.002548389970971384;-0.0025895748172270554;-0.0026327105948297245;-0.0026777827085523002;-0.002724891127848043;-0.0027752597679407422;-0.002826240817735805;-0.0028808137121470816;-0.0029376085155905893;-0.0029967034612194076;-0.003058092498998578;-0.0031237654694040284;-0.003189525282154965;-0.0032600081672389545;-0.003332961212191783;-0.003408392927…
-0.002477160141373884;-0.002513546162725274;-0.0025517901491451086;-0.002592917880107081;-0.0026359917816120345;-0.002680997174023693;-0.002728033588131418;-0.0027783275192869335;-0.0028292255765560333;-0.0028837128688584653;-0.0029404159255275713;-0.0029994132414247338;-0.0030606978538558456;-0.003126264067605914;-0.003191905883454769;-0.003262268750595674;-0.0033350939426622928;-0.0034103904671…
-0.002480664518808062;-0.0025169998321105886;-0.0025551887968899355;-0.0025962586104701225;-0.0026392699438350913;-0.0026842078657683547;-0.002731171723288554;-0.0027813898526928256;-0.0028322043085900715;-0.002886604725781208;-0.0029432150091413443;-0.003002113595155702;-0.0030632930547940217;-0.003128750819960375;-0.003194273862421692;-0.0032645147477230957;-0.0033372105875265606;-0.00341237033…
-0.0024841687627723524;-0.0025204531209039767;-0.0025585866417103657;-0.002599598400107781;-0.0026425468544377267;-0.002687416980999631;-0.002734307691454975;-0.00278444987816574;-0.002835180039933228;-0.002889493449858582;-0.002946010498376943;-0.003004809870260367;-0.003065883231387266;-0.0031312324359679916;-0.003196635593690234;-0.003266754425453616;-0.003339320269238333;-0.003414342556306974…
-0.002487672485663653;-0.002523905324010763;-0.0025619829453394673;-0.0026029358555731672;-0.002645820738191563;-0.002690622320031837;-0.002737439316271432;-0.002787504481886894;-0.0028381497213811296;-0.002892374869216212;-0.0029487976551589522;-0.0030074967119082933;-0.0030684632185283512;-0.003133702197453388;-0.003198984658769339;-0.0032689795068252163;-0.0033414138544882485;-0.00341629709356…
-0.002491176067300055;-0.0025273571369051847;-0.002565378444280148;-0.0026062723572080923;-0.0026490933552823833;-0.0026938260649103326;-0.002740568768981708;-0.0027905567550988485;-0.002841116395081473;-0.002895253126967794;-0.0029515811859076786;-0.003010179439725636;-0.0030710381695422877;-0.0031361667792577782;-0.0032013274620397553;-0.0032711982155922215;-0.0033435004178102904;-0.00341824391…
-0.002494679127403042;-0.0025308078634942626;-0.002568772391524686;-0.0026096065229858595;-0.0026523629431967274;-0.0026970260310538235;-0.0027436938604839213;-0.002793603602656806;-0.0028440769962171397;-0.0028981240749315447;-0.0029543563779278834;-0.0030128527269368557;-0.003073602896199526;-0.0031386194976412026;-0.0032036575560289307;-0.0032734023175646845;-0.003345570873460403;-0.0034201730…
-0.0024981820386782753;-0.002534258190492107;-0.002572165532299757;-0.0026129397221135837;-0.0026556312497148056;-0.0027002243857549234;-0.0027468167747031792;-0.002796648097546157;-0.002847034582453607;-0.002900991833034991;-0.0029571279127974187;-0.0030155218656986865;-0.0030761625747610503;-0.0031410669937078648;-0.0032059813738356405;-0.0032755999945688744;-0.003347634249334462;-0.00342209439…
-0.0025016844279648676;-0.0025377074305529585;-0.002575557111133497;-0.0026162705836686837;-0.0026588965246895947;-0.00270341895912041;-0.0027499353102248747;-0.0027996871627872654;-0.002849986073899159;-0.002903852276144049;-0.002959891102517335;-0.00301818155653626;-0.0030787119946947884;-0.0031435026172287957;-0.0032082924400399187;-0.003277783054034394;-0.0033496815059692814;-0.00342399803510…
-0.0025051866610646587;-0.002541156261887109;-0.0025789478816987733;-0.0026196004660419066;-0.0026621605038466933;-0.002706611904109231;-0.0027530516632244284;-0.0028027238536204725;-0.0028529345431975925;-0.0029067095016488682;-0.0029626506045111215;-0.003020837064895668;-0.0030812563543760173;-0.0031459329765010056;-0.0032105972154222295;-0.0032799596370183637;-0.003351721625914014;-0.003425893…
-0.002508688371724955;-0.002544604005638804;-0.0025823370803391716;-0.002622928009095489;-0.0026654214490535507;-0.002709801065096069;-0.0027561636204085044;-0.0028057551107179435;-0.0028558768959256026;-0.002909559406812769;-0.0029654017547864242;-0.0030234831178421874;-0.0030837904217967645;-0.0031483514538746325;-0.0032128891976573944;-0.0032821215914085014;-0.0033537456146921704;-0.0034277719…
-0.0025121899190548645;-0.0025480513317735765;-0.0025857254688932455;-0.0026262545607253613;-0.0026686810843356092;-0.0027129885811291513;-0.002759273389767732;-0.0028087839720916333;-0.002858816219160983;-0.002912406067142729;-0.0029681491873062658;-0.003026124954876369;-0.0030863194166181078;-0.0031507646257767923;-0.0032151748741630847;-0.0032842770186606277;-0.0033557624108073118;-0.003429642…
-0.002515690943497969;-0.00255149756966572;-0.0025891122758025615;-0.0026295787712560677;-0.0026719376832193375;-0.0027161723104270397;-0.002762378746568152;-0.0028118073955476037;-0.0028617494044967206;-0.0029152454016437616;-0.0029708882613893807;-0.0030287573288367694;-0.003088838086189615;-0.0031531659061973466;-0.0032174477167592978;-0.0032864178059501914;-0.003357763063465715;-0.00343149454…
-0.00251919179768423;-0.0025549433812978124;-0.0025924982707879016;-0.002632901978413504;-0.0026751929583879856;-0.002719354378554048;-0.0027654819101763815;-0.0028148284023906504;-0.002864679552895409;-0.0029180814645993103;-0.0029736235882380484;-0.003031385454049852;-0.003091351670622849;-0.003155561840638339;-0.0032197142384482362;-0.0032885520163085154;-0.003359756468436267;-0.00343333902366…
-0.0025226921285390874;-0.002558388104011497;-0.00259588267467432;-0.0026362228426587775;-0.0026784451946680766;-0.0027225326571447325;-0.0027685806448600795;-0.0028178439670382607;-0.0028676035425190846;-0.002920910196094936;-0.002976350549780749;-0.003034004108354252;-0.0030938548974652094;-0.0031579458737824506;-0.003221967886253653;-0.0032906715750194364;-0.0033617337172942817;-0.003435165758…
-0.0025261922824294375;-0.0025618323920709465;-0.002599266264778407;-0.0026395426918757814;-0.002681696093762155;-0.0027257092587101863;-0.0027716771809184982;-0.002820857094613864;-0.0028705244876610645;-0.0029237356298556193;-0.0029790737351646037;-0.003036618481680135;-0.0030963530264365574;-0.0031603245211589996;-0.003224215197701414;-0.003292784507875561;-0.0033637036643946977;-0.00343698447…
-0.002529691912545668;-0.0025652755905197066;-0.0026026482545971705;-0.0026428601963331953;-0.002684943951434323;-0.002728882067869186;-0.0027747692720672865;-0.00282386477561934;-0.0028734392536100923;-0.002926553726380881;-0.0029817885482206125;-0.003039223376086659;-0.0030988407661293057;-0.0031626912571890518;-0.0032264495960858232;-0.0032948827770807863;-0.0033656574423583177;-0.003438785420…
-0.002533191359210193;-0.002568718346170864;-0.002606029428753634;-0.002646176674404201;-0.0026881904587714237;-0.002732053184514188;-0.002777859159090858;-0.002826869999527128;-0.002876350967431223;-0.002929368499507773;-0.002984499556752209;-0.00304182395789187;-0.00310132339502255;-0.0031650525683891008;-0.003228677642387314;-0.0032969743723837816;-0.0033676038654567113;-0.0034405782912839884;…
-0.0025366902816589343;-0.002572160011501651;-0.002609408993708202;-0.002649490805832809;-0.0026914339221091443;-0.002735220505812535;-0.0027809445856033597;-0.002829869772391868;-0.0028792564821024766;-0.002932175929477717;-0.002987202185779834;-0.0030444150525895013;-0.0031037956036077817;-0.0031674019579566092;-0.0032308927372457804;-0.003299051291711154;-0.0033695341060227505;-0.0034423533842…
-0.0025401890143909147;-0.002575601226144156;-0.002612787741097982;-0.00265280389981604;-0.002694676022287172;-0.0027383861194765213;-0.002784027802422743;-0.0028328670685699867;-0.0028821589368967435;-0.002934980010915849;-0.0029899009824805502;-0.003047001803676054;-0.003106262688267369;-0.003169745884362719;-0.0032331014640188754;-0.003301121489971473;-0.003371456939585096;-0.00344412034013806…
-0.0025436872224656663;-0.0025790413497383227;-0.002616164870641198;-0.0026561146452377393;-0.002697915075843249;-0.0027415479347825105;-0.0027871065435163276;-0.002835858909132667;-0.0028850551730488184;-0.0029377767431279507;-0.0029925913923452793;-0.003049579059287493;-0.003108719322252869;-0.0031720778786117065;-0.003235297201775387;-0.0033031769996076364;-0.0033733635768453908;-0.00344586950…
-0.0025471852347824296;-0.0025824810150081017;-0.002619541180693712;-0.00265942434245659;-0.0027011527537419903;-0.0027447080277050178;-0.0027901830692798188;-0.0028388482538598972;-0.0028879483414706;-0.002940570102208745;-0.00299527794264796;-0.003052151940895762;-0.003111170818987046;-0.003174404372104445;-0.0032374865551645696;-0.0033052257419010165;-0.0033752627559397435;-0.00344761047349856…
-0.0025506827219999055;-0.0025859195884823947;-0.0026229158645289918;-0.0026627316891575056;-0.002704387382350124;-0.002747864319185968;-0.0027932551044925463;-0.0028418321382985656;-0.002890835272226089;-0.002943356105845336;-0.0029979560986251024;-0.0030547153184802976;-0.0031136118353494364;-0.0031767189226748396;-0.003239662882775701;-0.003307259782595325;-0.0033771457245853546;-0.00344933363…
-0.0025541800076436826;-0.002589357696252664;-0.002626289726923343;-0.0026660379772019327;-0.0027076206231328396;-0.00275101887390841;-0.0027963249186680186;-0.0028448135081964305;-0.002893719127292411;-0.0029461387122890407;-0.0030006303683766835;-0.003057274292291905;-0.003116047700933381;-0.003179027935636199;-0.0032418328094557095;-0.003309287010566712;-0.0033790211848860837;-0.00345104854882…
-0.002557676767744666;-0.002592794711460233;-0.002629661955005883;-0.002669341912733817;-0.0027108508119092216;-0.002754169624032446;-0.002799390227860599;-0.002847789413030629;-0.002896596726140169;-0.002948913956919745;-0.003003296236154002;-0.0030598237533482945;-0.0031184730571212774;-0.003181324994667239;-0.003243989674414284;-0.0033112995236351255;-0.0033808804202115146;-0.00345274563797090…
[truncated: 38 more rows]
