# Supplementary material for: A 2D model to study how secondary growth affects the self-supporting behaviour of climbing plants
Source: PLoS Comput Biol. 2023 Oct 16;19(10):e1011538. doi: 10.1371/journal.pcbi.1011538 (PMC10602260; doi:10.1371/journal.pcbi.1011538)
Supplement: S1 Code — Simulation of model (5) with null delta https://zenodo.org/record/8359924, simulation of model (5) with positive delta https://zenodo.org/record/8360202, simulation of the weightless model (6) https://zenodo.org/record/8360221. (ZIP) [file pcbi.1011538.s004.zip › code/condylocarpon_mechanics/xall.csv]

9.965093497109413e-21;0.0;9.965093497109413e-21;-9.965093497109413e-21;2.989528049132824e-20;-9.965093497109413e-21;0.0;-2.989528049132824e-20;1.9930186994218827e-20;0.0;0.0;-9.965093497109413e-21;-9.965093497109413e-21;-2.989528049132824e-20;-9.965093497109413e-21;9.965093497109413e-21;-3.9860373988437654e-20;9.965093497109413e-21;0.0;-1.9930186994218827e-20;-1.9930186994218827e-20;-9.9650934971…
0.0001660835080608314;0.0001661121267018199;0.0001660960891462548;0.00016609603355454628;0.00016608418449817384;0.00016612047451189504;0.0001661165139917221;0.00016610867476561184;0.00016611616562415784;0.00016612740123950724;0.00016608878402482927;0.00016608335656207167;0.00016611598198606583;0.00016608791640337008;0.00016607736443134363;0.00016611840711972922;0.00016613947856691859;0.0001661319…
0.00033235592147651613;0.00033235592144912463;0.00033235592142281885;0.00033235592139280184;0.00033235592136345824;0.00033235592133287674;0.00033235592130427066;0.0003323559212699393;0.00033235592124067294;0.000332355921204107;0.00033235592117048787;0.00033235592113588664;0.0003323559211049724;0.0003323559210635465;0.0003323559210332458;0.00033235592098829686;0.0003323559209489979;0.0003323559209…
0.000498764629664982;0.0004987932482091054;0.000498777210555858;0.0004987771548604203;0.0004987653056989994;0.0004988015956048479;0.0004987976349767927;0.0004987897956344853;0.0004987972863813402;0.0004988085218750368;0.0004987699045395925;0.0004987644769534818;0.0004987971022557593;0.0004987690365378405;0.0004987584844415331;0.0004987995269878798;0.0004988205982965369;0.0004988130405552205;0.000…
0.000665362879185971;0.000665362878944903;0.0006653628787045774;0.0006653628784449718;0.0006653628781842883;0.0006653628779156434;0.0006653628776511465;0.0006653628773588274;0.0006653628770857211;0.0006653628767783515;0.0006653628764788756;0.000665362876172428;0.0006653628758768572;0.0006653628755335329;0.0006653628752343961;0.0006653628748707273;0.0006653628745256186;0.0006653628741759745;0.0006…
0.0008320980613307913;0.0008321266794989893;0.0008321106414631791;0.0008321105853669432;0.0008320987357968495;0.000832135025284195;0.0008321310642324059;0.0008321232244429205;0.0008321307147501349;0.0008321419497772586;0.0008321033319716036;0.0008320979039058816;0.0008321305287264344;0.0008321024624918916;0.0008320919099003613;0.0008321329519077808;0.00083215402267889;0.000832146464391731;0.00083…
0.00099902342453625;0.0009990234237085044;0.0009990234228745955;0.0009990234219876663;0.0009990234210901085;0.0009990234201680823;0.0009990234192472304;0.0009990234182530725;0.0009990234172998537;0.0009990234162585252;0.0009990234152264933;0.000999023414172144;0.000999023413133849;0.0009990234119756965;0.0009990234109162651;0.0009990234096987198;0.0009990234085141454;0.0009990234073126126;0.00099…
0.0011660863619830147;0.0011661149793088356;0.0011660989404130252;0.0011660988834200237;0.0011660870329333226;0.0011661233214829037;0.0011661193594775102;0.001166111518688809;0.0011661190080058366;0.0011661302419916305;0.001166091623130894;0.0011660861939895002;0.0011661188177229523;0.001166090750336873;0.0011660801966251442;0.0011661212374342535;0.0011661423070004875;0.001166134747489398;0.00116…
0.0013333401239985462;0.0013333401220230526;0.0013333401200227388;0.001333340117911106;0.0013333401157660598;0.0013333401135658968;0.0013333401113533815;0.0013333401089915956;0.0013333401066985121;0.0013333401042292864;0.0013333401017616056;0.0013333400992425006;0.0013333400967370306;0.0013333400939965112;0.0013333400914302238;0.0013333400885599859;0.0013333400857327982;0.0013333400828634916;0.00…
0.0015007321056689981;0.0015007607214972466;0.0015007446810700292;0.001500744622483909;0.0015007327703668112;0.001500769057249125;0.0015007650935445686;0.00150075725098181;0.001500764738533719;0.001500775970671719;0.0015007373499336667;0.0015007319188787406;0.0015007645406722836;0.0015007364712440855;0.0015007259155309595;0.001500766954217597;0.001500788021640961;0.0015007804599526603;0.001500790…
0.001668315559226223;0.0016683155553524856;0.0016683155514182703;0.001668315547283418;0.0016683155430736345;0.0016683155387595314;0.0016683155344035224;0.0016683155297846273;0.001668315525266654;0.0016683155204429312;0.001668315515598176;0.0016683155106546532;0.0016683155057091055;0.001668315500361906;0.0016683154952849028;0.0016683154896971978;0.0016683154841523951;0.0016683154785230214;0.001668…
0.0018360378816781341;0.00183606649516351;0.0018360504523380835;0.0018360503912606158;0.0018360385365919175;0.001836074820865605;0.0018360708544989581;0.001836063009162733;0.0018360704939484084;0.00183608172319856;0.0018360430995216445;0.001836037665471512;0.0018360702842228252;0.0018360422116040804;0.0018360316527499332;0.001836072688122856;0.0018360937521923128;0.0018360861870958917;0.001836096…
0.002003952327174857;0.00200395232046159;0.002003952313629873;0.002003952306470652;0.0020039522991706863;0.002003952291694168;0.0020039522841246334;0.002003952276133686;0.0020039522682787176;0.00200395225993935;0.002003952251535797;0.002003952242963372;0.0020039522343543;0.002003952225117154;0.002003952216266063;0.00200395220662785;0.0020039521970161935;0.0020039521872555984;0.0020039521773286707…
0.0021720062946624943;0.0021720349047682206;0.0021720188584809616;0.002172018793810535;0.00217200693546005;0.0021720432159702692;0.0021720392457595457;0.002172031396424106;0.0021720388772144337;0.0021720501023011957;0.0021720114743825924;0.0021720060360097392;0.0021720386503648955;0.0021720105731471433;0.0021720000097517024;0.0021720410403502635;0.0021720620995793467;0.0021720545295638074;0.00217…
0.002340253040223466;0.00234025302953722;0.002340253018646865;0.002340253007257989;0.002340252995632627;0.0023402529837309176;0.002340252971657919;0.0023402529589527403;0.002340252946419773;0.002340252933167159;0.002340252919780824;0.0023402529061281496;0.002340252892379465;0.0023402528777079507;0.0023402528635576587;0.002340252848265301;0.0023402528329609104;0.0023402528174166163;0.0023402528016…
0.0025086399647586536;0.0025086685702551048;0.0025086525192441287;0.002508652449674236;0.0025086405863012206;0.002508676861678013;0.002508672886220463;0.002508665031431936;0.002508672506767987;0.0025086837261784197;0.002508645092472047;0.0025086396482010753;0.002508672256552433;0.002508644173064972;0.0025086336034650784;0.002508674627556894;0.00250869568018129;0.002508688103453071;0.0025086981098…
0.002677205642974418;0.00267722031031077;0.0026772202940016634;0.002677220276972185;0.0026772202595748648;0.002677220241769245;0.0026772202236812386;0.0026772202046906174;0.0026772201859079246;0.0026772201661060947;0.002677220146068743;0.0026772201256355667;0.0026772201050164184;0.0026772200831027466;0.002677220061864152;0.0026772200390410704;0.002677220016139013;0.00267721999287473;0.00267721996…
0.0028458122850309347;0.002845970127228589;0.002845954070033489;0.002845953994052416;0.002845942124105189;0.00284597839276303;0.0028459744104346388;0.002845966548510468;0.0028459740167028577;0.0028459852286859383;0.002845946587401701;0.002845941135408512;0.002845973735893814;0.002845945644202746;0.0028459350664713293;0.002845976082051182;0.0028459971260275728;0.0028459895405093132;0.0028459995380…
0.0030144189783640435;0.003014856806520612;0.003014856783239562;0.0030148567589588335;0.003014856734137551;0.003014856708739218;0.003014856682908837;0.00301485665583841;0.003014856629009187;0.003014856600789566;0.003014856572194382;0.0030148565430371498;0.003014856513567436;0.003014856482346107;0.003014856451971465;0.003014856419473677;0.003014856386795374;0.0030148563535963404;0.0030148563198392…
0.0031830256024645135;0.0031839422275726304;0.00318392616254497;0.0031839260784463736;0.0031839142001728895;0.003183950460321228;0.003183946469287207;0.003183938598326754;0.0031839460574660102;0.003183957260043119;0.003183918609157353;0.003183913147379521;0.003183945737892225;0.003183917635810947;0.003183907047767176;0.0031839480525673886;0.003183969085583739;0.003183961488924488;0.00318397147511…
0.003351632276860392;0.003353165177807888;0.0033531651458096018;0.0033531651124682122;0.0033531650783664014;0.003353165043477287;0.0033531650079621084;0.003353164970795069;0.003353164933898081;0.0033531648951600603;0.0033531648558621802;0.0033531648157945;0.003353164775245265;0.003353164732393409;0.003353164690576595;0.0033531646459929233;0.0033531646010862984;0.0033531645554593465;0.003353164509…
0.003520238881061204;0.003522587538634159;0.0035225714639275352;0.0035225713698003066;0.003522559481237916;0.0035225957308708446;0.0035225917290752375;0.0035225838469491494;0.0035225912948951906;0.00352260248584934;0.0035225638230939518;0.0035225583492198053;0.0035225909273980936;0.0035225628124759957;0.0035225522116741955;0.0035225932031531797;0.0035226142226172205;0.003522606612180878;0.0035226…
0.0036888455345837367;0.0036921480994465193;0.003692148056785968;0.0036921480123678937;0.0036921479669165154;0.003692147920421299;0.0036921478730558024;0.0036921478235446173;0.0036921477743260306;0.0036921477227285595;0.003692147670336594;0.0036921476169206905;0.0036921475628055537;0.003692147505734026;0.003692147449901863;0.003692147390544872;0.003692147330675269;0.003692147269839692;0.003692147…
0.0038574521169587395;0.003861908743694718;0.0038618926572622637;0.0038618925509879332;0.0038618806499607183;0.0038619168868542575;0.003861912872017135;0.0038619049763644413;0.003861912410743664;0.0038619235876164557;0.0038618849104758305;0.003861879421941286;0.0038619119851648243;0.003861883854683922;0.0038618732384102;0.0038619142137489375;0.0038619352167846063;0.0038619275896462674;0.003861937…
0.0040260587476898015;0.004031808262758248;0.004031808207289226;0.0040318081495703375;0.004031808090486304;0.004031808030050773;0.00403180796844463;0.004031807904109249;0.004031807840080804;0.004031807773040453;0.0040318077049144915;0.004031807635459152;0.004031807565032173;0.004031807490883319;0.004031807418193309;0.004031807341096929;0.004031807263244665;0.004031807184129696;0.00403180710368888…
0.004194665306330621;0.00420190854214822;0.004201892441741172;0.004201892320992409;0.004201880405109615;0.004201916626820075;0.0042019125964358455;0.004201904684662167;0.004201912102865603;0.00420192326295532;0.00420188456866432;0.0042018790626508155;0.004201911608038627;0.004201883459011323;0.004201872824281305;0.004201913780380988;0.004201934763825967;0.0042019271167694;0.004201937051723483;0.0…
0.00436327191236991;0.0043721483752415516;0.0043721483046152525;0.004372148231161797;0.004372148155946387;0.0043721480790157976;0.004372148000552165;0.004372147918678225;0.00437214783711539;0.004372147751804428;0.00437214766505404;0.004372147576612536;0.004372147486866065;0.004372147392511491;0.004372147299849529;0.004372147201766671;0.004372147102624576;0.0043721470018668615;0.004372146899420697…
0.00453187844538593;0.004542589649630184;0.004542573532796451;0.004542573395035548;0.004542561461689994;0.004542597665552331;0.0045425936168880165;0.004542585686163766;0.0045425930853452475;0.004542604225704903;0.004542565511246866;0.004542559984679287;0.004542592509087595;0.004542564338254435;0.004542553681810977;0.004542594615290606;0.004542615575693857;0.004542607905208974;0.004542617816345214…
0.004700485024850891;0.004713171160701644;0.004713171072365217;0.004713170980532301;0.004713170886469582;0.004713170790267002;0.004713170692100797;0.004713170589737807;0.004713170487677928;0.004713170381022374;0.004713170272504591;0.004713170161872602;0.00471317004953513;0.004713169931573424;0.0047131698155515106;0.004713169692951676;0.004713169568922612;0.004713169442863652;0.004713169314691798;…
0.004869091530369206;0.004883954798148326;0.0048839386622310495;0.0048839385047083975;0.004883926551074891;0.004883962734201045;0.00488395866429456;0.004883950711553128;0.004883958088627423;0.0048839692060628215;0.004883930468167529;0.004883924917712119;0.004883957417732189;0.004883929221559593;0.00488391853987047;0.004883959447064448;0.004883980380683722;0.004883972682964018;0.004883982566411738…
0.005037698081394977;0.0050548793593817405;0.005054879250576833;0.005054879137506894;0.00505487902166212;0.005054878903186773;0.005054878782242937;0.005054878656202468;0.005054878530442905;0.005054878399120578;0.005054878265437862;0.005054878129151366;0.005054877990685358;0.005054877845439818;0.005054877702393752;0.005054877551460589;0.005054877398654958;0.0050548772433385404;0.00505487708541775;…
0.005206304557560351;0.005226006736214506;0.005225990578350594;0.005225990398103161;0.005225978421136895;0.0052260145804141275;0.005226010486072537;0.00522600250800846;0.005226009859649405;0.005226020950717178;0.005225982185858824;0.0052259766079210835;0.005226009079877029;0.005225980854555005;0.005225970143810603;0.005226011020766303;0.005226031923565635;0.005226024194505597;0.005226034046089875…
0.0053749110782997005;0.0053972315069185026;0.005397275595964392;0.005397275458588019;0.005397275317808398;0.005397275173836357;0.005397275026810507;0.005397274873666768;0.0053972747207653915;0.005397274561206353;0.005397274398706981;0.005397274233042578;0.005397274064644698;0.005397273888163528;0.005397273714152983;0.005397273530784349;0.005397273345020052;0.005397273156192142;0.0053972729641960…
0.005543517523274503;0.005568469480890376;0.005568732046754804;0.005568731840619029;0.005568719837068497;0.005568755969172243;0.005568751846984598;0.005568743840066548;0.005568751162719741;0.005568762223740184;0.005568723428150189;0.005568717818887599;0.005568750258849102;0.005568722000304124;0.0055687112564299585;0.005568752098920467;0.00556877296658286;0.005568765201790566;0.005568775017044751;…
0.005712124011897783;0.0057397075224352315;0.005740362882976932;0.005740362718034033;0.005740362548969899;0.005740362376075238;0.0057403621994547675;0.00574036201556606;0.005740361831862223;0.005740361640270112;0.005740361445069452;0.005740361246065562;0.005740361043687809;0.00574036083176571;0.0057403606225951585;0.005740360402424596;0.005740360179248388;0.005740359952378385;0.005740359721698725…
0.005880730423861932;0.005910945461347821;0.0059121658499312075;0.005912165614544137;0.005912153580952199;0.005912189682347079;0.005912185528685381;0.005912177489157023;0.005912184779040645;0.005912195806098483;0.005912156975766179;0.005912151331088835;0.005912183734871693;0.005912155438767203;0.0059121446574243305;0.0059121854609487864;0.0059122062888764875;0.005912198483673818;0.005912208257839…
0.0060493368785570194;0.006082183466857961;0.006084143902036079;0.00608414370605541;0.006084143505139623;0.006084143299673705;0.006084143089716993;0.006084142871204433;0.0060841426527980455;0.0060841424251286596;0.006084142193087666;0.006084141956522958;0.006084141715851038;0.006084141464006952;0.006084141215203961;0.0060841409535782555;0.006084140688243305;0.006084140418501543;0.0060841401442255…
0.006217943255707928;0.006253421368811494;0.006256294786670227;0.006256294518454762;0.006256282451143752;0.006256318518068601;0.006256314329072699;0.0062563062529373496;0.0062563135060269255;0.006256324494955772;0.006256285625612761;0.0062562799411676594;0.006256312304317952;0.006256283966038159;0.006256273142607238;0.006256313902374485;0.006256334685672533;0.006256326835078635;0.0062563365630896…
0.006386549674680183;0.0064246593363957005;0.006428621460437022;0.006428621229732413;0.006428620993176508;0.006428620751264063;0.006428620503996469;0.0064286202467398815;0.006428619989487277;0.0064286197214442915;0.006428619448165149;0.006428619169554115;0.006428618886002935;0.0064286185894753935;0.006428618296285963;0.006428617988260355;0.006428617675721327;0.0064286173579741;0.00642861703487935…
0.006555156015232707;0.006595897199509519;0.0066011216728073295;0.006601121367970699;0.006601109263040837;0.006601145291507044;0.006601141063082899;0.006601132946101669;0.006601140158128226;0.006601151104508606;0.006601112191626713;0.006601106462795612;0.006601138780587528;0.006601110395235094;0.00660109952481404;0.0066011402357401645;0.006601160969213851;0.006601153067942554;0.006601162744421471…
0.006723762396704886;0.00676713512729531;0.006773798382589844;0.006773798113258687;0.006773797837051291;0.006773797554588773;0.006773797265800907;0.0067737969654370015;0.00677379666494906;0.0067737963519820706;0.006773796032806167;0.0067737957073970125;0.0067737953761084786;0.006773795029853296;0.00677379468723955;0.006773794327575248;0.006773793962485806;0.006773793591292751;0.00677379321384473;…
0.00689236869889127;0.006938372949707578;0.00694664934136219;0.006946648995894433;0.00694663684922224;0.0069466728350120735;0.00694666856283004;0.006946660400520014;0.006946667566968176;0.006946678466125568;0.006946639504914786;0.006946633726812096;0.006946665994245703;0.006946637556639453;0.006946626634041094;0.006946667290746968;0.006946687968899296;0.006946680011356455;0.0069466896306123425;0.…
0.007060975041103503;0.007109610835841236;0.007119677510158831;0.007119677198080573;0.00711967687798579;0.007119676550639708;0.007119676215885709;0.007119675867806238;0.00711967551944652;0.007119675156749066;0.007119674786754926;0.007119674409527433;0.007119674025368265;0.007119673624056235;0.007119673226694031;0.007119672809855758;0.007119672386565984;0.007119671956177472;0.007119671518526657;0.…
0.007229581303173324;0.007280848615708859;0.007292880642678937;0.007292880252351379;0.007292868059588053;0.007292903998253017;0.007292899677746071;0.007292891465378485;0.007292898581484597;0.007292909428487437;0.0072928704138938635;0.007292864581364511;0.007292896793163552;0.007292868297836129;0.007292857317585829;0.007292897914394616;0.007292918531423737;0.007292910511704611;0.007292920067730258…
0.007398187604383047;0.007452086458355392;0.007466261702203342;0.0074662613430379375;0.00746626097459377;0.007466260597799006;0.00746626021239477;0.007466259811744694;0.007466259410627542;0.007466258993135121;0.007466258567136347;0.007466258132799729;0.007466257690359219;0.007466257228373762;0.007466256770650335;0.007466256290803855;0.0074662558033576805;0.007466255307712139;0.007466254803691336;…
0.007566793824603147;0.007623324193853962;0.0076398184445677355;0.007639818004931448;0.007639805761501277;0.007639841648360401;0.007639837274722417;0.007639829007320781;0.00763983606807101;0.007639846857728699;0.007639807784432466;0.007639801892049735;0.007639834042659406;0.007639805483854937;0.0076397944401882115;0.007639834971122883;0.0076398555209195;0.007639847432806093;0.007639856919275231;0…
0.00773540008308504;0.007794561991197003;0.007813553835320113;0.007813553424506492;0.007813553003023214;0.00781355257198135;0.007813552131002785;0.007813551672678422;0.007813551213667046;0.0078135507360551;0.007813550248598275;0.007813549751589032;0.007813549245176804;0.007813548716611643;0.007813548192623209;0.00781354764363279;0.007813547085765404;0.007813546518486652;0.007813545941608248;0.007…
0.007904006259739494;0.007965799680520724;0.007987435262436959;0.007987465138997068;0.007987452840099425;0.00798748867024123;0.007987484238428821;0.007987475910770783;0.007987482910902849;0.00798749363776745;0.007987454500184338;0.00798744854225141;0.007987480625839828;0.007987451997515356;0.00798744088437919;0.007987481343163795;0.007987501819312381;0.007987493656274531;0.007987503066542891;0.00…
0.008072612473785431;0.008137037430762521;0.008161345527218384;0.008161556337545485;0.0081615558581261;0.00816155536782583;0.008161554866129251;0.00816155434479893;0.008161553822525687;0.008161553279230146;0.008161552724615353;0.008161552159117704;0.008161551582784124;0.008161550981464023;0.008161550385035972;0.008161549760485012;0.008161549125643415;0.008161548480061122;0.008161547823537415;0.00…
0.008241218605175476;0.008308275072124154;0.00833525583841832;0.008335824559215532;0.008335812199857484;0.008335847968172504;0.008335843472937681;0.008335835079588022;0.008335842013623659;0.008335852672022767;0.008335813464337162;0.008335807434920002;0.008335839445411079;0.008335810741269973;0.008335799552355508;0.008335839932448411;0.008335860328260447;0.008335852083489002;0.008335861410627341;0…
0.008409824773094465;0.008479512773485482;0.008509166051360784;0.008510272995163265;0.008510272452704783;0.008510271897923078;0.008510271330146361;0.008510270740251515;0.008510270149118855;0.008510269534337067;0.008510268906618764;0.008510268266565419;0.008510267614102306;0.008510266933583711;0.008510266258271162;0.008510265551462684;0.008510264832806086;0.008510264101956077;0.00851026335869954;0…
0.008578430857538441;0.008650750365116287;0.008683076309759521;0.008684899186775357;0.008684886761739882;0.008684922462888829;0.00868491789874691;0.008684909434024965;0.008684916296237738;0.008684926880241731;0.008684887596373644;0.008684881489267937;0.008684913420308214;0.008684884633766264;0.008684873362475485;0.008684913657035326;0.008684933965515094;0.008684925631887629;0.008684934868647402;0…
0.008747036977656593;0.008821988015836378;0.008856986469009235;0.008859706327393678;0.008859705716564739;0.008859705091844418;0.008859704452384353;0.008859703788116461;0.008859703122274212;0.008859702429941723;0.00885970172290537;0.008859701001954115;0.008859700266871181;0.00885969950041813;0.008859698739482258;0.008859697943414612;0.008859697133790046;0.00885969631038987;0.00885969547298861;0.00…
0.008915643013489884;0.008993225555986056;0.009030896672762256;0.009034691960751597;0.009034679464592483;0.00903471509300105;0.009034710454225412;0.009034701912199624;0.00903470869660948;0.00903471920002593;0.009034679833625325;0.00903467364235073;0.00903470548730348;0.009034676611482884;0.009034665250922603;0.009034705452802085;0.009034725666640379;0.009034717236714819;0.00903472637552172;0.0090…
0.009084249084150313;0.009164463154322566;0.009204806776485705;0.009209859282391625;0.009209858597630875;0.00920985789727891;0.00920985718028949;0.009209856435588219;0.00920985568893166;0.0092098549127202;0.009209854119880177;0.009209853311411692;0.009209852486934301;0.009209851627516035;0.009209850773921686;0.009209849881286005;0.00920984897322571;0.009209848049671919;0.009209847110386898;0.0092…
0.009252855069725325;0.009335700641259189;0.009378716923768255;0.009385205838415926;0.0093851932654562;0.009385228815313397;0.009385224095933698;0.009385215470419794;0.00938522217079118;0.009385232587162841;0.009385193131607555;0.009385186849405544;0.009385218601348555;0.009385189629075556;0.009385178172055001;0.009385218273798374;0.009385238385369886;0.009385229851381802;0.00938523888433298;0.00…
0.009421461089288118;0.009506938185488114;0.009552626970151794;0.009560734826583355;0.009560734062097873;0.009560733280183724;0.009560732479574351;0.009560731648125726;0.009560730814293688;0.00956072994760917;0.009560729062206678;0.009560728159322369;0.009560727238389284;0.009560726278677883;0.009560725325091127;0.009560724328268799;0.009560723313987584;0.009560722282353024;0.009560721233115256;0…
0.009590067022974174;0.009678175617498067;0.00972653705915891;0.009736443795386965;0.009736431139717271;0.009736466604973765;0.00973646179877421;0.009736453083333338;0.009736459693173286;0.0097364700157761;0.00973643046416974;0.009736424084001417;0.009736455735724712;0.009736426659527217;0.009736415098555625;0.00973645509239614;0.009736475093756813;0.009736466447616719;0.009736475366477966;0.0097…
0.00975867298981634;0.009849413105913698;0.00990044704640869;0.009912335944817923;0.009912335094581616;0.009912334224935536;0.009912333334369298;0.009912332409603822;0.009912331481976767;0.009912330517957256;0.009912329532958232;0.00991232852847804;0.009912327503739127;0.009912326436107137;0.009912325374892865;0.009912324265952949;0.009912323137345557;0.00991232198937663;0.009912320821784362;0.00…
0.009927278869999655;0.010020650481301619;0.010074357075355145;0.010088408825782432;0.01008839608125942;0.010088431455625825;0.010088426556143395;0.010088417744080263;0.01008842425663647;0.010088434478477536;0.010088394823647378;0.010088388338191293;0.010088419882194869;0.010088390694300052;0.010088379021584206;0.010088418899441549;0.010088438782325916;0.010088430015616509;0.010088438811819443;0.…
0.010095884782515052;0.010191887912216467;0.010248267001697021;0.010264665640520112;0.01026466469827209;0.01026466373448344;0.010264662747375317;0.0102646617224661;0.010264660694164216;0.010264659625677904;0.010264658533770876;0.010264657420231083;0.010264656284045073;0.010264655100563057;0.0102646539237825;0.010264652694479185;0.01026465144311763;0.010264650170231539;0.010264648875547417;0.01026…
0.01026449060759866;0.010363125229305187;0.01042217696881727;0.0104411039423728;0.010441091102617523;0.01044112637956273;0.010441121380085404;0.01044111246444641;0.010441118872705296;0.01044112898652083;0.010441089221015692;0.01044108262266563;0.010441114051157139;0.010441084743489041;0.010441072950930825;0.010441112704408523;0.010441132460227058;0.010441123564200456;0.010441132228839656;0.010441…
0.010433096464197964;0.010534362601049937;0.010596086832496736;0.010617696971261465;0.01061772589508825;0.01061772483050382;0.01061772374001892;0.010617722607879826;0.010617721471761063;0.01061772029140423;0.010617719084998214;0.010617717854649236;0.010617716599081391;0.01061771529151557;0.01061771399092385;0.01061771263269385;0.010617711249824717;0.010617709843106716;0.010617708412254914;0.01061…
0.01060170223260167;0.010705599858180412;0.01076999673604485;0.010794321058885552;0.010794519235368076;0.010794554408122695;0.010794549301692869;0.010794540275269451;0.010794546571959432;0.01079455657021798;0.010794516686311368;0.010794509967179414;0.010794541272077194;0.010794511836259672;0.010794499915458881;0.010794539535847114;0.010794559155688922;0.010794550121269305;0.01079455864510486;0.01…
0.010770308031712288;0.010876837169103844;0.010943906535326972;0.010970945222468168;0.010971521727247016;0.01097152055500038;0.01097151935408333;0.010971518107398718;0.010971516856088055;0.010971515556214718;0.010971514227468868;0.010971512872304842;0.010971511489156528;0.010971510048998828;0.010971508616074302;0.010971507120066766;0.010971505596641097;0.010971504046874251;0.010971502470470138;0.…
0.010938913741872612;0.011048074364635101;0.011117816373576563;0.011147569240822433;0.011148683532204908;0.011148718593806985;0.0111487133732673;0.011148704228642385;0.01114871040627953;0.011148720281228276;0.011148680270964797;0.011148673422927661;0.011148704595907135;0.011148675023311006;0.011148662965611544;0.011148702443934086;0.011148721918613953;0.011148712736444443;0.011148721109948734;0.0…
0.01110751948193863;0.011219311613104048;0.011291726106745913;0.01132419333418542;0.011326055256118106;0.01132605396913054;0.01132605265050635;0.011326051281731898;0.01132604990762203;0.011326048480344577;0.011326047021168751;0.011326045532928;0.011326044013737107;0.011326042432205466;0.011326040858149958;0.011326039215226633;0.011326037541899998;0.01132603583956514;0.011326034107915184;0.0113260…
0.011276125132308763;0.011390548745413122;0.011465635877990078;0.011500817281476118;0.011503587062966725;0.011503622006216808;0.01150361666416495;0.011503607393666983;0.011503613444509671;0.01150362318812827;0.011503583043277227;0.01150357605792976;0.0115036070903767;0.011503577372072095;0.011503565168515103;0.011503604495481516;0.011503623815491838;0.011503614475886428;0.011503622689195948;0.011…
0.01144473081179089;0.011561785929812385;0.011639545543350675;0.011677441302832015;0.011681329560943522;0.01168132815189317;0.011681326708036205;0.011681325209367299;0.011681323704587448;0.01168132214174484;0.011681320543767621;0.011681318913900594;0.011681317249909302;0.011681315517914754;0.011681313793621195;0.011681311994323275;0.011681310161422495;0.0116813082966649;0.011681306399733209;0.011…
0.011613336400840609;0.011733022997294252;0.011813455245901905;0.011854065177284613;0.011859232916555863;0.011859267734010501;0.011859262262792573;0.011859252858488765;0.011859258774530883;0.01185926837852453;0.011859228090572842;0.011859220959220882;0.011859251842224137;0.011859221968973054;0.011859209610289507;0.011859248776287488;0.011859267931790526;0.01185925842472619;0.011859266467633625;0.…
0.01178194201821616;0.01190426011602655;0.011987364841777136;0.012030689124867504;0.012037347740328833;0.012037346201649021;0.012037344624781215;0.012037342988151088;0.01203734134456504;0.012037339637720757;0.01203733789228731;0.01203733611195433;0.012037334294106802;0.01203733240225102;0.012037330518300979;0.012037328552846477;0.012037326550366892;0.012037324512993452;0.012037322440398878;0.0120…
0.011950547544431775;0.012075497117094075;0.012161274473967282;0.012207312924728172;0.012215624201321046;0.01221565888529111;0.012215653276999895;0.012215643730694347;0.012215649503663377;0.012215658959460779;0.012215618519610883;0.01221561123326905;0.012215641957618267;0.012215611919872143;0.012215599396480347;0.012215638391573132;0.012215657372398325;0.012215647687512265;0.012215655549463597;0.…
0.012119153098194555;0.012246734168579996;0.012335183998699832;0.012383936796793117;0.012394112912407074;0.012394111236284625;0.01239410951837371;0.012394107735451527;0.01239410594465574;0.012394104085095734;0.012394102183265669;0.012394100243334753;0.012394098262274783;0.012394096200847637;0.01239409414750881;0.01239409200578996;0.012394089823392703;0.012394087602869102;0.012394085343882368;0.01…
0.012287758560078873;0.012417971101663866;0.01250909355888001;0.012560560520328863;0.012572764045220631;0.012572798587769659;0.012572792834242855;0.01257278313747471;0.01257278875882979;0.01257279805758111;0.012572757456748825;0.012572750006138281;0.012572780562321587;0.012572750350218867;0.012572737652221989;0.01257277646614573;0.012572795261786951;0.01257278538837375;0.012572793058465329;0.0125…
0.012456364048739137;0.012589208084341762;0.012683003010831822;0.012737184315151731;0.012751628215003344;0.012751626393376871;0.012751624526134616;0.012751622588323639;0.012751620641645253;0.012751618620375898;0.012751616552921128;0.01275161444396573;0.012751612290034449;0.012751610049011585;0.012751607816235267;0.01275160548781583;0.012751603114825134;0.012751600700273043;0.012751598243813778;0.…
0.012624969444811398;0.012760444947890418;0.012856912497372365;0.012913807960650323;0.012930655595987973;0.01293068998893046;0.012930684081748895;0.012930674225790414;0.012930679686720436;0.012930688819295237;0.012930648048107583;0.012930640423653819;0.012930670801855493;0.012930640405219147;0.012930627522402698;0.012930666144563804;0.012930684744176621;0.012930674671185437;0.01293068213816107;0.…
0.012793574866895824;0.012931681860216405;0.01303082187492453;0.01309043167652775;0.01310989680580102;0.013109894830359254;0.013109892805239677;0.013109890703675355;0.013109888592170254;0.013109886399916287;0.01310988415731887;0.013109881869615623;0.01310987953284915;0.013109877101889501;0.013109874679308098;0.013109872153420766;0.01310986957882116;0.013109866959015368;0.013109864293649158;0.0131…
0.012962180195691609;0.013102918652695968;0.013204731286214893;0.013267055242297647;0.013289257934575187;0.0132893362564929;0.013289330186985242;0.013289320162846525;0.013289325454274591;0.013289334411266358;0.013289293460066048;0.01328928565190321;0.013289315842007952;0.013289285250349767;0.01328927217218568;0.013289310591664922;0.013289328984070613;0.013289318700109043;0.013289325952363807;0.01…
0.01313078554974322;0.013274155493143829;0.013378640587767618;0.013443678877546933;0.013468638176097083;0.013468919726473514;0.013468917534710316;0.013468915260298201;0.01346891297478831;0.013468910602030613;0.013468908174520578;0.013468905698087065;0.013468903168254292;0.013468900536738465;0.013468897913703023;0.013468895179287616;0.013468892391762171;0.013468889555168704;0.013468886669145107;0.…
0.013299390809814446;0.013445392213038067;0.013552549922216349;0.01362030236191724;0.013648018251192048;0.013648740581012023;0.01364873434031305;0.01364872413880105;0.013648729251442669;0.01364873802322769;0.013648696882132182;0.013648688880162112;0.013648718871814205;0.01364868807439483;0.013648674790100382;0.013648712995712738;0.013648731169458264;0.013648720662852247;0.013648727688492212;0.013…
0.01346799609439252;0.013616628980099162;0.013726459146188858;0.013796925914876261;0.013827398405391251;0.013828704281291224;0.013828701913899259;0.0138286994573164;0.013828696988390976;0.013828694425367806;0.013828691802924342;0.013828689127520154;0.013828686394123739;0.013828683551154916;0.013828680716735941;0.013828677762440154;0.013828674750371125;0.013828671685147792;0.013828668566400783;0.0…
0.01363660128430736;0.013787865625909427;0.013900368402223511;0.013973549316196637;0.014006778392366151;0.01400890617079245;0.014008899749785907;0.01400888936144635;0.014008894285752086;0.01400890286243121;0.014008861521274084;0.014008853315107567;0.014008883097651845;0.014008852083420665;0.014008838581899313;0.014008876562133656;0.01400889450543107;0.014008883764164166;0.014008890550945648;0.014…
0.013805206497987428;0.013959102318092673;0.014074277547054006;0.01415017278522381;0.014186158457514914;0.01418925171303579;0.014189249160771732;0.014189246512426678;0.014189243850402749;0.014189241087069496;0.01418923825938043;0.01418923537446661;0.014189232426702154;0.014189229361064492;0.014189226304010979;0.014189223118148507;0.014189219869575267;0.014189216563529509;0.014189213199635248;0.01…
0.013973811616330241;0.014130338888337804;0.01424818672312105;0.014326796101864374;0.014365538354655689;0.014369836254304475;0.014369829643615006;0.014369819058724143;0.014369823784871304;0.014369832156261446;0.014369790604583842;0.014369782183531937;0.014369811746004964;0.014369780503591046;0.014369766773423439;0.014369804516433297;0.014369822217150366;0.014369811228854319;0.014369817764174292;0…
0.014142416757703988;0.014301575504169608;0.014422095787266635;0.014503419485338578;0.014544918329049047;0.014550565260470582;0.014550562513831125;0.014550559663862015;0.014550556798782472;0.014550553824809565;0.014550550781269213;0.014550547676005936;0.014550544502759666;0.014550541202915787;0.014550537911652688;0.014550534482200526;0.014550530984816802;0.01455052742540281;0.01455052380357667;0.…
0.014311021803075268;0.01447281199738589;0.014596004881831411;0.014680042715689848;0.014724298134663508;0.014731534080647457;0.014731527270638829;0.014731516479201588;0.014731520997092368;0.014731529152724463;0.014731487379772921;0.014731478732844722;0.01473150806397249;0.014731476581682161;0.014731462611123614;0.0147315001047245;0.014731517550381922;0.014731506302333792;0.014731512573226949;0.01…
0.014479626870750507;0.014644048535410062;0.014769913863768016;0.014856666012010317;0.014903678016618599;0.014912648183075283;0.014912645232295393;0.01491264217056809;0.01491263909219971;0.01491263589697059;0.014912632626677604;0.014912629289921975;0.01491262587976837;0.014912622333856863;0.014912618796482572;0.014912615111078352;0.014912611352229415;0.014912607526545257;0.014912603633638813;0.01…
0.014648231841766831;0.014815284950151164;0.014943822875314669;0.015033289154483175;0.015083057729036526;0.01509400291972558;0.015093995900498949;0.01509398489224705;0.01509398919150654;0.015093997120623532;0.015093955115347835;0.015093946231248224;0.015093975319443795;0.015093943585258129;0.015093929362236068;0.01509396659390284;0.015093983771671477;0.01509397225079074;0.015093978243926493;0.015…
0.014816836834367408;0.014986521408928876;0.015117731773536975;0.015209912362069424;0.015262437516892486;0.01527550376122312;0.015275500596274277;0.015275497312380494;0.015275494010212012;0.015275490582821035;0.015275487074576244;0.015275483494880041;0.015275479836079473;0.015275476031912429;0.015275472236196219;0.015275468282135496;0.015275464248815375;0.01527546014360007;0.015275455966098118;0.…
0.014985441729661389;0.01515775774376579;0.015291640700568376;0.015386535415094988;0.01544181713446558;0.015457246062425857;0.015457238823818014;0.015457227588208089;0.015457231658182358;0.015457239349737069;0.015457197100788106;0.0154571879679155;0.015457216801276619;0.015457184802848965;0.015457170314960394;0.015457207271824494;0.01545722416852257;0.015457212361368216;0.015457218063047676;0.015…
0.015154046645827155;0.015328994121875496;0.015465549513589765;0.015563158532386786;0.01562119682658342;0.015639135296359883;0.015639131906948295;0.01563912839020372;0.01563912485344386;0.01563912118269427;0.015639117424998482;0.015639113590605852;0.015639109671102238;0.01563910559616274;0.01563910152954217;0.015639097293775748;0.01563909297262441;0.015639088574255038;0.015639084098272558;0.01563…
0.015322651464047342;0.015500230375396462;0.015639458354627447;0.015739781494416353;0.015800576347685197;0.015821258087070772;0.015821259352379817;0.01582124787859153;0.015821251708345672;0.015821259150998766;0.015821216646726314;0.015821207253170384;0.015821235819477145;0.01582120354413058;0.015821188778639503;0.01582122544748627;0.015821242049576537;0.015821229942344136;0.015821235338497105;0.0…
0.015491256302434083;0.015671466671433845;0.01581336708097991;0.0159164045198736;0.015979955942447735;0.016003437276505324;0.016003542487119042;0.016003538726569632;0.016003534944153273;0.016003531018563277;0.016003526999623405;0.01600352289847687;0.016003518705903563;0.01600351434735159;0.01600350999693822;0.01600350546607782;0.016003500843386816;0.01600349613788403;0.016003491349171606;0.016003…
0.015659861042244955;0.01584270284224429;0.015987275834564007;0.01609302738937858;0.016159335365473503;0.016185616255985608;0.01618606082153733;0.016186049098521043;0.016186052676886085;0.016186059859053598;0.016186017087554;0.016186007421143234;0.016186035707905718;0.016186003142681447;0.01618598808656628;0.016186024453883136;0.016186040747521124;0.016186028326090965;0.016186033402323902;0.01618…
0.01582846580152433;0.016013939054822197;0.01616118447279809;0.016269650321481244;0.016338714861285263;0.016367795340406176;0.016368735684407745;0.016368731668903378;0.016368727629564015;0.016368723437440398;0.01636871914524315;0.016368714765057257;0.016368710286810865;0.01636870563155835;0.01636870098421129;0.0163686961446045;0.016368691206391957;0.01636868617949485;0.016368681063513427;0.016368…
0.015997070461606193;0.016185175141544685;0.016335093137487246;0.016446273096953082;0.016518094184651996;0.01654997421416443;0.016551646588301404;0.016551634604779528;0.016551637920353735;0.016551644830208247;0.016551601779325544;0.01655159182762826;0.0165516198220875;0.016551586953745652;0.016551571593699972;0.016551607645677043;0.016551623616711635;0.016551610866649177;0.01655161560824557;0.016…
0.016165675140465685;0.01635641126929308;0.016509001686171993;0.01662289593420116;0.016697473579939177;0.016732153191920115;0.016734714864872168;0.016734710582994222;0.016734706275192517;0.01673470180455789;0.016734697226796682;0.01673469255498483;0.01673468777815168;0.016734682812787546;0.01673467785503977;0.016734672692694817;0.01673466742462991;0.016734662061720414;0.01673465660356557;0.016734…
0.016334279719514636;0.016527647270567193;0.0166829102605433;0.016799518614151215;0.01687685280208539;0.016914331958315282;0.016918020029256384;0.01691800777367405;0.016918010814774117;0.016918017440195155;0.016917974097471138;0.016917963847745455;0.01691799153682305;0.016917958351791464;0.016917942674173504;0.016917978396652107;0.016917994030573726;0.01691798093707768;0.016917985328946072;0.0169…
0.016502884316657494;0.016698883312133053;0.016856818718266157;0.016976141355064603;0.017056232095295727;0.017096510827775777;0.017101483416021485;0.017101478856073066;0.017101474267987055;0.017101469506569877;0.017101464630634784;0.01710145965429897;0.01710145456564474;0.01710144927642427;0.017101443994472092;0.017101438495046924;0.017101432882438903;0.017101427168530685;0.017101421352921458;0.0…
0.016671488813385368;0.016870119226615445;0.017030727200915106;0.017152763938024163;0.01723561121468152;0.017278689485190953;0.01728518454288721;0.017285172003410385;0.017285174758069448;0.017285181086641416;0.017285137439313415;0.017285126878504954;0.017285154248800727;0.017285120733172364;0.01728510472400239;0.017285140102472295;0.01728515538441002;0.01728514193230941;0.017285145958980275;0.017…
0.01684009332753052;0.017041355180662705;0.01720463556628186;0.017329386581142598;0.01741499040428421;0.017460868244748875;0.017469044747362664;0.01746903989736675;0.017469035016890004;0.01746902995212254;0.017469024765098075;0.017469019471026647;0.017469014056994064;0.01746900842983639;0.017469002809536883;0.017468996958336504;0.017468990986131847;0.017468984905867402;0.01746897871714324;0.01746…
0.017008697740664817;0.017212591007026927;0.017378543955822227;0.01750600906566274;0.01759436941939107;0.017643046791590452;0.017653143549771027;0.017653130714284652;0.01765313317025037;0.017653139189260446;0.017653095224259185;0.01765308433899881;0.01765311137678837;0.017653077516318828;0.017653061161276535;0.017653096180873244;0.017653111095591995;0.017653097269343176;0.017653100914965865;0.017…
0.017177302170546842;0.01738382687223645;0.017552452227456963;0.017682631609545738;0.017773748503876717;0.017825225439661543;0.017837402290590887;0.017837397138288472;0.017837391953028088;0.017837386572044377;0.017837381060707366;0.01783737543537276;0.01783736968207918;0.017837363702564783;0.017837357729433203;0.017837351511406925;0.01783734516418652;0.01783733870183416;0.017837332123951846;0.017…
0.017345906498830672;0.01755506260917291;0.017726360522520808;0.017859253994197265;0.01795312741320749;0.018007403874359038;0.018021900492769326;0.01802188734887541;0.018021889493608022;0.018021895190044126;0.01802185089399155;0.018021839670593065;0.01802186636182547;0.01802183214193043;0.018021815426352394;0.018021850071854344;0.018021864603751988;0.01802185038743566;0.018021853635775333;0.01802…
0.017514510843199743;0.017726298384242407;0.01790026869906576;0.018035876437424027;0.018132506391088012;0.018189582409382087;0.01820655949978241;0.018206554032630672;0.01820654852990538;0.0182065428195391;0.0182065369703565;0.01820653099991298;0.018206524893147977;0.01820651854651616;0.0182065122057233;0.01820650560546201;0.018206498867438244;0.01820649200688917;0.018206485023419716;0.01820647791…
0.017683115085391755;0.017897534030458333;0.018074176898303297;0.018212498720797398;0.0183118851931668;0.018371760730387987;0.018391458837221958;0.01839144537223776;0.018391447192908125;0.01839145255345682;0.0183914079126639;0.01839139633712176;0.018391422667417095;0.018391388073169788;0.01839137098204682;0.018391405237872638;0.018391419370977127;0.01839140474829538;0.018391407582729852;0.0183913…
0.017851719343013557;0.018068769714102276;0.018248084978418892;0.018389121061966753;0.018491264062975323;0.01855393915082478;0.018576466512637998;0.018576514057201364;0.01857650822404917;0.01857650217084142;0.01857649596997794;0.01857648964026912;0.018576483165502027;0.01857647643665837;0.01857646971303788;0.018576462714781267;0.018576455569805257;0.0185764482945806;0.018576440888716222;0.0185764…
0.018020323497887906;0.018240005268321643;0.018421993080498432;0.01856574324267199;0.018670642756347423;0.018736117356614533;0.018761488062661747;0.01876180827476322;0.018761809758309204;0.018761814769412792;0.01876176976993679;0.018761757827983297;0.018761783782689993;0.018761748798879357;0.01876173131691357;0.018761765167180054;0.01876177888520751;0.01876176383954173;0.01876176624311935;0.01876…
0.018188927667543597;0.018411240859271222;0.018595901062863133;0.018742365480402326;0.01885002151663824;0.01891829566094972;0.018946509443396844;0.018947280715630805;0.01894727453889593;0.018947268129183317;0.01894726156258984;0.018947254859236987;0.01894724800170539;0.018947240875311806;0.01894723375344838;0.018947226341174864;0.018947218772826485;0.01894721106616723;0.0189472032208111;0.0189471…
0.018357531733889855;0.018582476320234673;0.018769809066471008;0.01891898755706894;0.019029400099870024;0.01910047375002157;0.01913153086945219;0.01913297956986206;0.019132980702990243;0.019132985350848418;0.01913293997849444;0.01913292765560121;0.019132953219797424;0.019132917830929363;0.019132899942535326;0.01913293337105849;0.019132946657414152;0.019132931171825907;0.019132933127266244;0.01913…
0.018526135814375986;0.01875371181723772;0.018943716949781284;0.01909560968999808;0.01920877874921847;0.019282651936762596;0.019316552125550716;0.019318857530688075;0.01931885099693552;0.019318844216763352;0.019318837270089654;0.01931883017840432;0.01931882292302623;0.019318815383411424;0.0193188078475529;0.01931880000488978;0.019318791996387474;0.01931878384116417;0.019318775538840077;0.01931876…
0.018694739790999122;0.018924947183702523;0.019117624853621822;0.01927223166127505;0.019388157220897345;0.019464829907637555;0.01950157342608267;0.019504962791435633;0.01950496356056306;0.019504967831073656;0.019504922071335078;0.019504909352653255;0.019504934511086782;0.019504898701323017;0.019504880390567476;0.01950491338080113;0.019504926218517567;0.0195049102756867;0.019504911765318562;0.0195…
0.01886334378112758;0.019096182585523456;0.019291532636592036;0.019448853688060208;0.019567535757899747;0.019647007975314556;0.019686594556005264;0.019691248047884136;0.019691241143388338;0.019691233978498996;0.01969122663708196;0.019691219142054062;0.0196912114734159;0.019691203504563055;0.019691195538608066;0.01969118724881898;0.019691178783007017;0.019691170161706927;0.019691161384546248;0.019…
0.019031947666847866;0.019267417856263423;0.019465440439387454;0.01962547555261582;0.019746914116634033;0.019829185826536276;0.019871615729484333;0.01987776149665952;0.01987776188791173;0.019877765766668692;0.019877719604724932;0.019877706475082947;0.01987773121216879;0.019877694965324263;0.019877676215923536;0.019877708750956406;0.019877721122690623;0.019877704704912208;0.01987770571067051;0.019…
0.01920055156544585;0.01943865316168318;0.019639348120749845;0.01980209747193354;0.019926292539907606;0.020011363773702013;0.020056636731715795;0.02006445583610909;0.020064448546852038;0.020064440982682948;0.020064433231544446;0.02006442531784002;0.020064417220194225;0.02006440880573849;0.020064400393233917;0.02006439163921604;0.02006438269856165;0.020064373593285757;0.020064364323024393;0.020064…
0.01936915535909879;0.019609888335488584;0.019813255821240144;0.019978719228455358;0.020105670784326478;0.020193541503836687;0.020241657776637025;0.020251379266190327;0.02025137926539945;0.020251382737690747;0.020251336158405114;0.020251322602306374;0.020251346902124382;0.020251310201664752;0.020251290996982047;0.020251323059535104;0.020251334947565622;0.020251318036746957;0.020251318540169545;0.…
0.01953775916500871;0.019781123543304573;0.019987163399744743;0.020155341039001407;0.020285049092509243;0.020375719329066445;0.02042667864968647;0.020438484487837645;0.020438476799506968;0.02043846882118852;0.020438460645033237;0.02043845229699215;0.02043844375425486;0.020438434877480743;0.020438426001619152;0.020438416765900424;0.02043840733249093;0.02043839772495092;0.020438387942926135;0.02043…
0.019706362865445033;0.0199523586189821;0.020161070996687708;0.02033196268619617;0.020464427221262637;0.020557896936702742;0.020611699564569277;0.020625819704372984;0.0206258192970758;0.020625822347881392;0.020625775335798943;0.02062576133741957;0.020625785183712008;0.020625748012751088;0.020625728335793934;0.02062575990821754;0.020625771294441493;0.020625753872099056;0.020625753854323574;0.02062…
0.019874966577524453;0.020123593728008125;0.020334978471102234;0.02050858438668549;0.02064380541301336;0.02074007463859422;0.0207967203069701;0.020813337619337298;0.020813329517324324;0.020813321109677894;0.020813312492891138;0.020813303694524832;0.020813294690273387;0.020813285334112305;0.020813275977729227;0.020813266242465576;0.02081325629800543;0.020813246169520665;0.020813235856667937;0.0208…
0.020043570183609992;0.020294828704380836;0.020508885963273306;0.020685205923279083;0.020823183424771883;0.020922252122343186;0.020981741090358094;0.02100108643945024;0.0210010856108863;0.02100108822487602;0.021001040764221376;0.021001026307407904;0.021001049683577085;0.021001012024874265;0.02100099185829184;0.021001022922562975;0.021001033788493176;0.021001015835749617;0.0210010152775103;0.02100…
0.020212173800731613;0.02046606371344698;0.020682793332383133;0.02086182751244568;0.021002561498769955;0.021104429699516432;0.021166761700667846;0.021188972165921152;0.021189010340796868;0.021189001488344197;0.0211889924150013;0.021188983150002068;0.021188973667484297;0.02118896381452372;0.021188953960106695;0.02118894370709106;0.021188933232910805;0.02118892256441712;0.021188911701278818;0.02118…
0.02038077731134729;0.020637298589354217;0.02085670071857538;0.021038448937182982;0.021181939392224822;0.021286607058011383;0.021351782351128782;0.021376880183489582;0.0213771818620215;0.021377184023622604;0.021377136098367593;0.021377121166704545;0.021377144055880606;0.02137710589190965;0.021377085218060334;0.02137711575585116;0.02137712608268488;0.02137710758033758;0.02137710646203381;0.0213770…
0.020549380832398843;0.02080853349730685;0.021030607981183447;0.02121507041377988;0.021361317347170183;0.021468784509108694;0.021536802827929104;0.02156478832530811;0.021565522939396405;0.021565513626463383;0.021565504080433857;0.02156549433227888;0.02156548435451738;0.021565473987107002;0.02156546361689956;0.021565452827667832;0.021565441804830263;0.021565430576985987;0.021565419143817245;0.0215…
0.020717984246440585;0.020979768271604173;0.021204515260207453;0.021391691725424766;0.021540695121033116;0.02165096174100514;0.021721823344054782;0.02175269620042665;0.02175411173015102;0.02175411342355006;0.021754065017415593;0.02175404959422729;0.021754071979269828;0.02175403329222042;0.021754012093173184;0.021754042085852392;0.021754051854472576;0.02175403278299478;0.021754031084691997;0.02175…
0.02088658767032477;0.02115100307730585;0.021378422415134192;0.021568313088223885;0.021720072955646198;0.02183313906469094;0.021906843685951246;0.021940604198875557;0.02194287100249195;0.02194286121310662;0.02194285117795156;0.02194284092980017;0.021942830439489157;0.021942819539635654;0.02194280863553395;0.021942797291259458;0.021942785700453667;0.021942773893533576;0.021942761870196125;0.021942…
0.021055190986703463;0.02132223774886497;0.021552329585818025;0.0217449342855591;0.021899450608649337;0.022015316168666508;0.022091864066357388;0.022128511930094498;0.022131878916432934;0.022131880125506383;0.02213183122189262;0.022131815290173117;0.022131837153600776;0.02213179792530683;0.022131776182770627;0.022131805611331448;0.02213181480223425;0.022131795141702545;0.022131792843059613;0.0221…
0.021223794312337913;0.021493472451194373;0.021726236631901295;0.02192155553335123;0.02207882832167096;0.02219749336362731;0.022276884271979484;0.022316419783736004;0.022321058243590475;0.022321047961469706;0.022321037420428274;0.02232102665510839;0.022321015634599845;0.022321004183952792;0.022320992727491596;0.02232098080897068;0.02232096863049749;0.022320956224378078;0.022320943590325427;0.0223…
0.021392397529979346;0.021664707018903103;0.021900143693090398;0.022098176615178336;0.022258205852566795;0.022379670338381605;0.022461904515305615;0.022504327369632583;0.022510487146782693;0.02251048785509485;0.022510438437079013;0.022510421979489808;0.022510443303477852;0.02251040351541495;0.02251038121073602;0.02251041005579335;0.022510418649085255;0.02251039837917647;0.022510395459442476;0.022…
0.02156100075629656;0.021835941616754968;0.02207405062918541;0.022274797746773028;0.022437583442758053;0.022561847403325896;0.02264692458330658;0.022692235077054302;0.022700088401069667;0.022700077609617127;0.02270006654560448;0.02270005524561031;0.022700043676911693;0.022700031656761002;0.02270001962911111;0.022700007116760377;0.02269999433052941;0.022699981304685896;0.022699968038960162;0.02269…
0.021729603874141346;0.022007176079517132;0.022247957579742583;0.022451418711912276;0.02261696085031932;0.022744024247580447;0.022831944688215974;0.022880142516231574;0.022889940172096383;0.0228899403628974;0.022889890413231598;0.022889873412099408;0.022889894178477335;0.02288985381176017;0.022889830925919404;0.022889859167707055;0.02288986714310192;0.022889846243090067;0.022889842681101107;0.022…
0.021898207000088626;0.0221784105718022;0.022421864404721825;0.022628039726137788;0.022796338316461568;0.02292620118123854;0.02301696461727272;0.023068050076046696;0.023079965238399808;0.023079953920704003;0.023079942316309107;0.02307993046379892;0.02307991832857075;0.02307990571984418;0.023079893101809704;0.023079879975663235;0.023079866561190047;0.02307985289469328;0.02307983897592201;0.0230798…
0.02206681001709213;0.022349644928537565;0.022595771243527074;0.022804660573428084;0.022975715599481174;0.023108377893736723;0.02320198458245228;0.023255957367133328;0.02327024176847482;0.02327024142469865;0.02327019092580776;0.023270173363122204;0.02327019355337137;0.023270152588751196;0.023270129102361564;0.0232701567207294;0.023270164057545492;0.02327014250629868;0.023270138280474695;0.0232701…
0.022235413041631544;0.02252087931418251;0.02276967795628026;0.022981281469131278;0.023155092940375894;0.02329055469486078;0.023387004371265296;0.02344386477798061;0.023460692544368836;0.023460680683201018;0.02346066852068459;0.023460656097478452;0.023460643377031895;0.02346063016029245;0.02346061693230827;0.02346060317201475;0.02346058910841782;0.02346057477993124;0.023460560186324142;0.02346054…
0.022404015956763855;0.022692113563826763;0.022943584682230806;0.023157902197430132;0.023334470097666822;0.02347273127436765;0.023572024195425437;0.023631771919630683;0.023651395737449964;0.023651394841712303;0.02365134377569182;0.023651325633103182;0.02365134522835442;0.023651303646216478;0.023651279539520273;0.02365130651393143;0.023651313191088503;0.023651290967065877;0.023651286055407353;0.02…
0.022572618878872113;0.02286334784177412;0.023117491281664754;0.023334522973476365;0.023513847312135516;0.023654907941731487;0.023757043842718668;0.023819679180174302;0.023842219011337124;0.023842261711727476;0.023842248973033154;0.023842235960624063;0.023842222635932053;0.02384220879138917;0.02384219493353171;0.023842180518365428;0.023842165784377003;0.02384215077216729;0.023842135481526847;0.02…
0.022741221691117974;0.023034581983278755;0.0232913978936749;0.023511143581659767;0.02369322434253079;0.02383708438703376;0.023942063524593247;0.024007586171067324;0.024033058679159756;0.02403340444445995;0.024033352793154918;0.024033334052052928;0.024033353033165596;0.02403331081360939;0.024033286066557122;0.02403331237616804;0.024033318372267583;0.024033295453599435;0.024033289833767485;0.02403…
0.022909824509786434;0.023205816152486815;0.02346530437871354;0.023687764236932907;0.023872601429414917;0.024019260919432805;0.02412708302911402;0.02419549327999671;0.02422389812699973;0.024224700852211335;0.024224687519086758;0.024224673898761713;0.0242246599505803;0.024224645458213175;0.02422463095032153;0.024224615859305545;0.024224600433395208;0.024224584715455716;0.024224568705300438;0.02422…
0.023078427218145195;0.023377050184819115;0.023639210875714623;0.02386438472389522;0.024051978331767438;0.024201437229338738;0.024312102567460192;0.02438340011883743;0.02441473763330641;0.024416274089515768;0.024416221834522852;0.024416202476038755;0.02441622082360263;0.024416177946443674;0.0244161525386957;0.024416178162357704;0.024416183455684377;0.024416159820173464;0.024416153469490907;0.0244…
0.02324702993237976;0.02354828424426195;0.023813117245298845;0.024041005257297503;0.02423135528992837;0.024383613625589908;0.024497121927979086;0.024571307074867276;0.024605576919152262;0.02460800197129596;0.024607988025173794;0.02460797377789443;0.024607959186643012;0.0246079440260786;0.024607928847634422;0.024607913059418163;0.024607896919669837;0.02460788047359744;0.02460786372103864;0.0246078…
0.023415632535865254;0.023719518166404854;0.02398702362623919;0.024217625621951462;0.024410732063110865;0.024565789798929216;0.02468214132157726;0.024759213760385552;0.02479641626261233;0.02480000765602454;0.02479995477861127;0.024799934783536825;0.024799952477790647;0.02479990892247757;0.02479988283332237;0.024799907749498355;0.024799912317936233;0.024799887942973876;0.024799880838341285;0.02479…
0.02358423514468634;0.023890752115072175;0.024160929879326803;0.02439424603240339;0.024590108891429763;0.024747966057870836;0.02486716053688802;0.02494712056225562;0.024987255385151418;0.024992168961273674;0.024992154383256252;0.024992139489643548;0.024992124235389216;0.024992108385886204;0.024992092515997915;0.024992076008840874;0.024992059132936343;0.024992041935914908;0.024992024417639876;0.02…
0.02375283764232691;0.024061985926024244;0.0243348361431716;0.024570866273679954;0.024769485534334713;0.024930142093494576;0.025052179784541696;0.025135027093206364;0.02517809456446264;0.025184609049491154;0.02518455553059373;0.025184534879378894;0.025184551900207963;0.025184507645819944;0.025184480854171434;0.02518450504093302;0.025184508861962634;0.025184483724525582;0.025184475842417984;0.0251…
0.02392144014476937;0.02423321976292137;0.024508742278737276;0.024747486560120293;0.02494886223171241;0.02511231821398631;0.025237198853461134;0.02532293373968143;0.02536893352240895;0.025377205740919905;0.0253771905117772;0.025377174952109238;0.025377159014564433;0.025377142455010788;0.025377125872410942;0.02537710862417991;0.025377090989395914;0.025377073018193173;0.02537705471046205;0.02537703…
0.024090042535607724;0.024404453461696753;0.024682648424468552;0.02492410667696862;0.025128238743251957;0.025294494110766792;0.025422217953996847;0.025510840114844436;0.025559772536296245;0.025570082202022452;0.025570028022243653;0.025570006694994388;0.025570023021928175;0.02556997804717241;0.025569950531567315;0.025569973966592056;0.02556997701728742;0.025569951093934794;0.025569942410398415;0.0…
0.024258644930720778;0.02457568718584453;0.024856554441503725;0.025100726838354237;0.02530761530860891;0.025476670091689513;0.025607236875364727;0.025698746604714103;0.025750611328390575;0.025763116255733198;0.025763100355900726;0.025763084110110433;0.02576306746863067;0.02576305017754104;0.025763032860583727;0.025763014848749984;0.025762996431955263;0.0257629776629197;0.02576295854156227;0.02576…
0.02442724721381402;0.024746920771472856;0.02503046046812021;0.025277346829741584;0.025486991687714754;0.025658845848520233;0.02579225582763193;0.02588665282289401;0.02594145017560579;0.025956431072569678;0.02595637621217675;0.025956354188652775;0.02595636980086261;0.025956324084071742;0.025956295822666946;0.025956318483235496;0.02595632074026115;0.025956294007131314;0.02595628449778037;0.0259562…
0.024595849500661203;0.024918154381907587;0.025204366365633057;0.025453966865047407;0.025666368119990988;0.025841021688775948;0.02597727460031087;0.026074559154972664;0.02613228880061576;0.026149904478178693;0.02614988788775538;0.026149870935428317;0.026149853569009746;0.026149835524522977;0.026149817451181133;0.02614979865281762;0.02614977943046995;0.026149759839527803;0.026149739879940095;0.026…
0.02476445167508069;0.025089387853433905;0.025378272272150167;0.025630586729959028;0.025845744365614313;0.026023197304571456;0.026162293403181797;0.02626246521499879;0.026323127479937435;0.026343653606934005;0.026343604086096196;0.026343581345708734;0.02634359622200537;0.02634354974113496;0.02634352071170492;0.02634354257469819;0.02634354401430625;0.026343516447113663;0.026343506087127058;0.02634…
0.02493305385273978;0.025260621349207285;0.025552178049165444;0.025807206638177996;0.026025120663769254;0.026205373003083204;0.026347312026057192;0.02645037138812548;0.02651396593665733;0.02653747044989579;0.026537557107379726;0.02653753942776738;0.026537521315059945;0.02653750249495233;0.026537483642830685;0.02653746403462499;0.02653744398278414;0.02653742354545206;0.02653740272260913;0.02653738…
0.0251016559175711;0.025431854705692;0.025726083834615224;0.025983826375617063;0.02620449677488066;0.02638754847677904;0.026532330678426825;0.026638277288851677;0.026704804446890645;0.026731286948069508;0.026731715661247508;0.026731692183150347;0.02673170630207539;0.026731659034796667;0.02673162921482445;0.026731650256816196;0.02673165085493913;0.02673162242906709;0.026731611193281;0.026731570392…
0.02527025798513411;0.025603088085871077;0.02589998949017427;0.026160446155760016;0.026383872937893117;0.026569724032490787;0.0267173491504067;0.02682618330189;0.026895642734141308;0.026925103610829608;0.026926112048637478;0.026926093620796395;0.02692607474024363;0.026926055122070858;0.026926035468545332;0.026926015026941637;0.026925994121411594;0.026925972812938855;0.02692595110153672;0.02692592…
0.02543885993947698;0.025774321326389904;0.026073895153605246;0.02633706576474759;0.02656324891348247;0.02675189936304337;0.026902367651192603;0.027014089042194638;0.027086481074117964;0.02711891992852636;0.027120714982619108;0.027120690745710687;0.027120704085538457;0.027120656009240043;0.027120625375919;0.027120645573177296;0.027120645305429358;0.02712061599593122;0.027120603858840173;0.0271205…
0.02560746189605003;0.025945554590056943;0.026247800686765896;0.026513685415843147;0.026742624940350516;0.02693407477491995;0.027087385971207505;0.027201994894032553;0.027277319190746656;0.027312736409886233;0.02731555676699084;0.02731553756964561;0.027315517899346744;0.02731549746030364;0.027315476982383305;0.027315455683441552;0.027315433899629125;0.027315411694856004;0.027315389069169922;0.027…
0.02577606373901829;0.026116787713700816;0.026421706227243085;0.02669030489541807;0.02692200077942697;0.0271162499613065;0.027272404319349793;0.02738990047281837;0.027468157359324723;0.02750655254591769;0.027510606118950273;0.027510581101780996;0.027510593640425348;0.027510544732118516;0.027510513262258823;0.027510532590650887;0.027510531432232303;0.027510501213735553;0.027510488149396335;0.02751…
0.025944665583721577;0.026288020859953305;0.026595611637079533;0.026866924416512644;0.027101376669167846;0.02729842522833347;0.027457422486352755;0.027577806162368188;0.02765899530420503;0.027700368844702106;0.027705895345190502;0.027705875356716536;0.0277058548744091;0.027705833591311686;0.027705812265621042;0.027705790084998773;0.02770576739789516;0.02770574427123443;0.027705720705100186;0.0277…
0.026113267314443106;0.02645925386582831;0.026769517053684303;0.02704354376573141;0.027280752370759616;0.02748060026955187;0.027642440680813864;0.02776571157856213;0.027849833300268786;0.02789418479790993;0.02790139316707459;0.02790136734784458;0.02790137906285659;0.027901329299172647;0.027901296969198578;0.027901315404187877;0.027901313329881893;0.02790128217658497;0.02790126815861329;0.02790122…
0.026281869046410812;0.026630486893778893;0.026943422339287124;0.027220163155889036;0.02746012812240969;0.02766277539073548;0.027827458693780272;0.027953617104760367;0.0280406710723005;0.028088000912971513;0.028097131894215553;0.028097111092636858;0.02809708977569443;0.028097067624977524;0.028097045427753903;0.02809702234070344;0.028096998724881354;0.028096974650315205;0.028096950117125846;0.0280…
0.02645047066402746;0.026801719781006175;0.02711732763111715;0.027396782373825826;0.0276395036855641;0.027844950285804224;0.02801247673354496;0.028141522357313525;0.02823150889476044;0.028281816682225878;0.028293080252182634;0.02829305360873958;0.028293064477305136;0.02829301383449293;0.028292980620440302;0.02829299813708373;0.028292995121253637;0.028292963006922835;0.02829294800849013;0.02829290…
0.02661907228240774;0.026972952689782524;0.027291232791593196;0.02757340163212812;0.027818879298178743;0.028027125260171263;0.028197494591472402;0.02832942771912077;0.02842234649286935;0.028475632612445373;0.028489270553533324;0.028489248916520386;0.028489226741950213;0.02848920369966491;0.028489180606755878;0.028489156588121574;0.0284891320177323;0.02848910696880915;0.028489081441511827;0.028489…
0.026787673786075283;0.0271441854574983;0.027465137957762405;0.0277500207178746;0.027998254721962042;0.028209300008129354;0.028382512475547662;0.028517332807008237;0.028613184140661926;0.028669448196644666;0.02868567152808455;0.02868564403792154;0.028685654036859073;0.028685602490782464;0.028685568368295992;0.028685584941241103;0.028685580957827243;0.028685547855793612;0.028685531849623688;0.0286…
0.026956275290030165;0.02731541824624307;0.02763904299223465;0.027926639843420715;0.02817763019461553;0.02839147483472706;0.028567530177455853;0.02870523800340905;0.02880402156379978;0.028863263940930944;0.028882315491363112;0.02888229299623069;0.02888226994067141;0.028882245982482575;0.028882221969343286;0.028882196993558706;0.028882171442329085;0.028882145392160594;0.02888211884325318;0.0288820…
0.027124876678918212;0.027486650893598502;0.027812948031873105;0.028103258796086012;0.028357005478112842;0.02857364943463394;0.028752547904870716;0.028893142925629844;0.028994859035887378;0.02905707933900156;0.02907912532089213;0.029079142818517333;0.029079151924292952;0.029079099450446143;0.02907906439479434;0.029079079998294274;0.029079075020828984;0.029079040904003064;0.029079023862386776;0.02…
0.02729347806762355;0.027657883561469282;0.02798685293948071;0.028279877787992482;0.02853638080989832;0.028755824112529912;0.028937565449801434;0.029081047955632655;0.02918569628303178;0.02925089489629149;0.02927596545217461;0.029276247533398494;0.029276223573223275;0.029276198674514326;0.02927617371631045;0.029276147757503018;0.029276121198840408;0.029276094120206153;0.029276066521841927;0.02927…
0.02746207934091549;0.027829116087630393;0.028160757851734546;0.02845649660670311;0.028715755952213533;0.02893799856346528;0.029122583019606928;0.02926895271120957;0.029376533578402465;0.029444710107187706;0.02947280522004049;0.029473554169998938;0.029473562358884313;0.02947350893255204;0.029473472918784795;0.02947348752685855;0.029473481528626874;0.029473446369659363;0.02947342826461501;0.029473…
0.0276306806135609;0.028000348633799632;0.028334662631632705;0.028633115464103843;0.028895131142242864;0.029120173091747456;0.02930760040662385;0.02945685757384654;0.029567370648556704;0.029638525476445965;0.02966964515166975;0.029671116759125836;0.029671091870445053;0.02967106600632047;0.029671040077930592;0.029671013109923833;0.02967098551691821;0.029670957382267694;0.029670928706257142;0.02967…
0.027799281770453873;0.0281715810379473;0.028508567415664078;0.028809734148003592;0.02907450614249863;0.02930234739281123;0.029492617817892915;0.029644762161826054;0.029758207766224235;0.029832340499149845;0.029866484719706675;0.029868882334343025;0.029868889582260146;0.029868835178359917;0.02986879818115301;0.02986881176742703;0.029868804721307596;0.029868768492429917;0.02986874929554381;0.02986…
0.027967882926242683;0.028342813461602244;0.028682472067023915;0.02898635287004974;0.02925388118990232;0.029484521770587645;0.02967763504608155;0.02983266685615298;0.02994904465841713;0.03002615567936886;0.0300633244506355;0.030066904929431343;0.030066879087987483;0.030066852233165884;0.030066825309076034;0.030066797305282077;0.030066768650597996;0.03006673943194239;0.030066709649644818;0.0300666…
0.02813648396594748;0.02851404574293204;0.02885637672201094;0.02916297141829963;0.029433256047239863;0.02966669592089991;0.029862652297908812;0.030020571275605118;0.03013988159742078;0.030219970512890028;0.030260163817817435;0.030265131582447997;0.03026513786494981;0.030265082458011856;0.03026504445164717;0.030265056989335036;0.030265048867779473;0.030265011540783083;0.030264991223188556;0.030264…
0.028305085004096602;0.02868527804327468;0.029030281244019494;0.029339590004159526;0.029612630951167;0.02984887014729873;0.030047669366376383;0.03020847580070133;0.03033071831070659;0.03041378550308978;0.030457003347030224;0.030463616330169377;0.030463589511334772;0.030463561640146315;0.030463533694447383;0.03046350462786419;0.030463474883737764;0.030463444552646837;0.03046341363496697;0.03046338…
0.028473685925837638;0.028856510200996895;0.02920418576915611;0.02951620841593771;0.029792005664746057;0.030031044145999553;0.030232686457878258;0.03039638005071956;0.03052155507011104;0.03060760014646543;0.03065384251236027;0.030662306215191813;0.03066231150745988;0.030662255071624872;0.0306622160299878;0.030662227491887524;0.030662218266917587;0.03066217981315092;0.0306621583455252;0.0306621070…
0.028642286845577597;0.02902774237724383;0.029378090161016255;0.02969282686479677;0.029971380424364234;0.030213218220168918;0.030417703365753578;0.03058428440568775;0.030712391603569367;0.030801414945693297;0.030850681838871335;0.03086125527731252;0.03086122745608703;0.03086119854247105;0.030861169548856253;0.03086113939206474;0.030861108530300798;0.030861077057899672;0.030861044975284514;0.03086…
0.028810887648592833;0.029198974410583386;0.029551994555512242;0.029869445139298446;0.030150754993362974;0.03039539206641831;0.030602720296067962;0.03077218848538893;0.030903228182464534;0.03099522939798794;0.03104752080138223;0.03106041056371211;0.031060414840554447;0.031060357349570925;0.031060317246147853;0.031060327604639112;0.031060317247843767;0.03106027763820919;0.031060254990770003;0.0310…
0.02897948844916764;0.0293702064619658;0.029725898816442532;0.030046063450359137;0.03033012960785817;0.030577565987526215;0.030787737042501363;0.030960092669355108;0.03109406453520017;0.031189044005318613;0.03124435992423546;0.03125982611723469;0.031259797268243524;0.031259767285746025;0.03125973721750824;0.03125970594266964;0.03125967393463868;0.03125964129160492;0.03125960801404039;0.0312595740…
0.029148089132708457;0.029541438370162165;0.029899803079523307;0.03022268158679647;0.030509504031473077;0.030759739680503998;0.03097275381078762;0.03114799657787922;0.031284900932701094;0.03138285826562396;0.03144119868298941;0.03145944898969059;0.031459452225539385;0.03145939365276141;0.03145935246063717;0.031459361687678496;0.03145935017021094;0.03145930937516158;0.03145928551766403;0.031459231…
0.029316689813375665;0.029712670295925794;0.030073707208758092;0.030399299759278176;0.030688878500049584;0.03094191344773829;0.031157770394950848;0.031335900589992555;0.03147573710384388;0.03157667268015936;0.03163803760125819;0.03165930724238279;0.03165930332448976;0.03165927224626104;0.03165924107629036;0.03165920865514335;0.03165917547177873;0.03165914162833906;0.03165910712534675;0.0316590719…
0.029485290376706868;0.02988390207823288;0.030247611339664755;0.030575917756880216;0.030868252777495466;0.03112408698664403;0.03134278700038973;0.031523804326502765;0.031666573319090646;0.031770486747594175;0.03183487615534672;0.0318592174443635;0.0318594280554545;0.031859368373859526;0.0318593260657348;0.031859334132881244;0.03185932142547651;0.03185927941503368;0.03185925431678738;0.03185919933…
0.029653890936737298;0.030055133877637898;0.03042151533645387;0.030752535790019162;0.031047627099375762;0.03130626059921221;0.03152780342147577;0.0317117081659355;0.0318574093077954;0.0319643009684632;0.03203171486813369;0.032059127828026536;0.03205975003789842;0.03205971783681264;0.032059685537713836;0.03205965194169413;0.03205961755361182;0.032059582479662;0.03205954672041877;0.0320595102227986…
0.029822491379137124;0.030226365533324032;0.030595419334443066;0.03092915364803182;0.03122700122988554;0.031488433983265125;0.03171281986326924;0.031899611729617916;0.03204824533995297;0.03215811484217323;0.03222855321667753;0.032259037811720195;0.032260346762609526;0.03226028594498008;0.03226024249335023;0.03226024937193502;0.03226023544509225;0.03226019218902762;0.032260165819078826;0.032260109…
0.02999109181781496;0.03039759720564498;0.03076932319805192;0.031105771541080997;0.03140637540431023;0.031670607440394294;0.031897836120492344;0.032087515395565196;0.03223908114539925;0.03235192886853165;0.032425391723114504;0.03245894797623742;0.03246114185294828;0.0324611085016052;0.03246107504569929;0.032461040245940986;0.03246100462344085;0.03246096828854663;0.03246093124188548;0.032460893427…
0.03015969213857489;0.030568828733992873;0.030943227062395832;0.03128238925876685;0.03158574938713491;0.03185278066883312;0.032082852397863515;0.03227541878562883;0.03242991699365738;0.032545742547689424;0.03262222986526343;0.03265885774077587;0.03266221280284575;0.03266215082159028;0.032662106198568686;0.03266211185952341;0.03266209668332512;0.03266205215097981;0.0326620244779301;0.0326619668596…
0.03032829245519756;0.0307400602785186;0.031117130792105225;0.03145900701099598;0.03176512341336269;0.032034953969769873;0.03226786849045897;0.032463322277308665;0.032620752615049514;0.032739556378719774;0.032819068164511134;0.03285876768528073;0.03286348324044277;0.03286344871104758;0.03286341407025327;0.03286337803746813;0.032863341150412534;0.032863303523688096;0.0328632651579764;0.03286322599…
0.030496892653622286;0.030911291678825212;0.031291034522091414;0.031635624587634255;0.031944497247771285;0.03221712704185281;0.03245288460265199;0.032651225492985235;0.03281158827862254;0.03293336986252453;0.03301590609944382;0.033058677229820366;0.03306503066285559;0.0330649674899866;0.033064921667283004;0.03306492608111538;0.03306490962520499;0.033064863785466816;0.033064834777450376;0.03306477…
0.03066549284750049;0.031082523094858837;0.0314649381171976;0.03181224219832963;0.032123871125078717;0.03239930018586318;0.032637900529876036;0.032839128809638345;0.03300242371518935;0.03312718349743594;0.033212744190691895;0.033258586953479746;0.033266778703047874;0.03326674296740865;0.03326670711323997;0.03326666981771451;0.033266631635525346;0.033266592685630134;0.03326655296876622;0.033266512…
0.030834092922907848;0.031253754366435335;0.03163884171212894;0.031988859633216155;0.03230324481035816;0.032581473100867744;0.032822916476156004;0.033027031850182256;0.03319325919331616;0.0333209967851134;0.03340958191761574;0.03345849627720735;0.03346880486135152;0.03346874046848325;0.033468693417401316;0.033468696554192566;0.03346867878777152;0.03346863160907209;0.03346860123375247;0.0334685408…
0.031002692993365354;0.03142498565329412;0.03181274517194342;0.03216547710168061;0.03248261853803973;0.032763646087237;0.033007932237285806;0.033214934991071914;0.03338409444431098;0.03351481022314151;0.03360641980008246;0.0336584057792195;0.03367103277559993;0.033670995805125344;0.03367095870868896;0.03367092012028189;0.033670880611937626;0.033670840307073284;0.03367079920648327;0.03367075724553…
0.031171292945086346;0.03159621679546578;0.031986648631138065;0.03234209439412767;0.03266199207349469;0.03294581884445998;0.0331929480169386;0.033402837855760086;0.03357492973625478;0.03370862331394376;0.033803257318233505;0.03385831488135276;0.033873539949370146;0.033873474307716284;0.033873425999151136;0.03387342782855321;0.03387340872037821;0.033873360170689724;0.03387332839525661;0.0338732665…
0.03133989289146;0.03176744795248112;0.032160551954987585;0.03251871171968049;0.03284136565086262;0.033127991672492675;0.033377963611272016;0.03359074082017205;0.03376576480095523;0.03390243655435055;0.034000094991165686;0.03405822416094686;0.03407625002541329;0.034076211791110214;0.034076173423103005;0.03407613351124237;0.034076092645275266;0.0340760509531826;0.03407600843581703;0.03407596502545…
0.03150849271883864;0.03193867896458735;0.03233445527777892;0.03269532886901676;0.03302073903581555;0.03331016427124999;0.03356297922360429;0.033778643508303806;0.033956599906003554;0.03409624944755597;0.03419693229980837;0.03425813304073429;0.03427921918825163;0.03427917359095329;0.034279123995388974;0.03427912448662193;0.034279104005001955;0.03427905405183423;0.034279020843000226;0.034278957557…
0.03167709254047827;0.03210990999110467;0.03250835846500534;0.0328719460509936;0.03320011246219977;0.033492336940269735;0.03374799465045989;0.033966546295546234;0.03414743478371137;0.03429006248962959;0.03439376976248125;0.03445804209717029;0.034482247464182665;0.03448239552607209;0.034482355856800984;0.034482314590504264;0.03448227233502024;0.03448222922299889;0.03448218525535244;0.0344821403611…
0.031845692242871565;0.03228114087249881;0.032682261650741826;0.033048563056564076;0.0333794856959907;0.03367450937989639;0.03393301009479884;0.034154448806443166;0.03433826970117587;0.03448387518454264;0.0345906068609083;0.034657950753891074;0.03468527585091437;0.034685842940455076;0.03468579202809607;0.034685791150081635;0.034685769263012;0.03468571787354642;0.03468568319768071;0.03468561840993…
0.03201429193914003;0.032452371767877505;0.03285616470070212;0.03322518009431683;0.0335588589707387;0.03385668188924582;0.03411802535351573;0.03434235141584644;0.034529104391216904;0.03467768802759733;0.03478744411262531;0.03485785958645957;0.03488830388948998;0.03488955165293339;0.03488951065251495;0.034889468000592186;0.03488942432347462;0.03488937975858687;0.03488933430690189;0.034889287894270…
0.03218289151591782;0.03262360251792684;0.03303006774874725;0.03340179695548278;0.033738232052725296;0.03403885416909572;0.0343030406292091;0.03453025374885234;0.03471993912043321;0.03487150052354847;0.0349842810001576;0.035057768019423306;0.03509133203807272;0.035093487011894235;0.03509343475266749;0.0350934324740309;0.035093409149195016;0.03509335629028598;0.035093320113415774;0.035093253788622…
0.032351491086190814;0.0327948332815402;0.03320397066081336;0.03357841384837961;0.03391760517520209;0.034221026518136397;0.034488055719146794;0.03471815617976896;0.03491077362215722;0.03506531316692434;0.03518111804025029;0.03525767662744534;0.035294359838613565;0.03529768483920696;0.03529764247737068;0.035297598408223906;0.03529755327693213;0.03529750722580106;0.035297460255865505;0.035297412289…
0.03252009053673588;0.03296606389962594;0.03337787357054561;0.0337550305645184;0.034096978104759354;0.03440319863758236;0.034673070825562695;0.03490605833424964;0.03510160816248484;0.03525912546326986;0.03537795471623671;0.03545758483599203;0.035497387748369406;0.035502110488651414;0.035502056852074276;0.035502053141009855;0.03550202834564387;0.035501973983683356;0.035501936271358156;0.0355018683…
0.03268868998040191;0.03313729453086107;0.03355177634410442;0.033931647311943536;0.034276351074347365;0.03458537082569465;0.034858085746101095;0.03509396058605413;0.0352924424752654;0.03545293790633285;0.035574791544064496;0.035657493218818836;0.03570041531022138;0.035706799785178586;0.03570675603124304;0.03570671051284182;0.035706663894386426;0.03570661632317095;0.035706567800293236;0.0357065182…
0.03285728930410978;0.03330852501637813;0.033725679114917154;0.03410826388244863;0.03445572385086772;0.034767542784128184;0.035043100682627934;0.03528186256139739;0.03548327682608759;0.03564675000245473;0.03577162800788175;0.035857401202318624;0.035903442980507405;0.03591171808800928;0.035911663043187055;0.0359116578674554;0.035911631568345384;0.03591157566925979;0.035911536386548;0.0359114668809…
0.033025888620570105;0.03347975551463593;0.033899581749370356;0.03428488048380233;0.03463509666696667;0.03494971481071119;0.03522811543316714;0.03546976463348612;0.035674110949321915;0.03584056224459638;0.03596846462283186;0.03605730935933163;0.03610647030304823;0.03611690122520654;0.03611685604807706;0.03611680904795593;0.03611676090889592;0.03611671178328792;0.03611666167229385;0.03611661049148…
0.03319448781684902;0.033650985866992986;0.03407348438067173;0.0344614969080832;0.0348144692898598;0.03513188660754251;0.035413130199213494;0.03565766642910156;0.03586494511004554;0.03603437413990213;0.03616530087388434;0.036257217117184666;0.03630949773325437;0.03632231456148546;0.036322258077108927;0.03632225140403433;0.036322223567513454;0.03632216609676059;0.03632212520824644;0.03632205405796…
0.03336308700551762;0.03382221623168803;0.034247386875435853;0.0346381133627817;0.03499384195188667;0.0353140584720139;0.0355981447791737;0.035845568320892744;0.036055779043154414;0.036228186180539496;0.03636213727537165;0.03645712504779516;0.036512524815894135;0.036527993928050395;0.03652794729621658;0.03652789878147246;0.03652784908791253;0.03652779837313378;0.036527746638363244;0.0365276937955…
0.03353168607378852;0.03399344645030743;0.034421289366648775;0.03481472964026367;0.03517321442057945;0.035496230106671786;0.03578315937416826;0.036033469936211635;0.036246613013209826;0.0364219978744621;0.03655897331309122;0.03665703257943142;0.03671555200544278;0.03673390469516502;0.036733846739508094;0.036733838535975914;0.03673380912792159;0.036733750050487714;0.03673370752026792;0.03673363468…
0.033700285134091984;0.034164676680867895;0.03459519172115497;0.03499134594773909;0.03535258692796834;0.035678401808467826;0.03596817378298967;0.0362213716471451;0.036437446755637454;0.036615809713037614;0.036755809500558054;0.036856940283080473;0.0369185788476237;0.03694004960026204;0.03694003457873959;0.03693998451602908;0.03693993323361682;0.03693988089441608;0.03693982749972;0.036939772957816…
0.03386888407378838;0.03433590676518554;0.03476909407171703;0.03516796207786336;0.03553195924190469;0.035860573280399474;0.036153188206381054;0.03640927308162037;0.036628280534478364;0.036809621205035205;0.03695264532440403;0.03705684758795963;0.0371216057959694;0.03714624427280529;0.03714643385208284;0.037146424084562264;0.03714639307041883;0.03714633235084113;0.037146288142547244;0.037146213591…
0.03403748300516588;0.034507136861053236;0.03494299628541113;0.03534457823756354;0.035711331594106804;0.03604274481897477;0.03633820244352385;0.0365971746111575;0.0368191140856922;0.03700343284101655;0.03714948129732002;0.037256755064117915;0.037324632397165915;0.03735243917432152;0.03735312274054083;0.03735307109622953;0.037353018190305017;0.03735296419110744;0.03735290909999703;0.03735285282148…
0.03420608181573378;0.03467836681051853;0.03511689849477446;0.035521194219787014;0.03589070375274767;0.03622491612764577;0.036523216694780494;0.03678507586426345;0.03700994767279556;0.037197244130572495;0.037346316906778934;0.03745666214172909;0.03752765910379524;0.03755863359041225;0.03756002428191109;0.037560012916680915;0.03755998026168637;0.037559917864279584;0.0375598719413046;0.037559795633…
0.03437468061763698;0.034849596771148655;0.035290800567116774;0.03569781023117558;0.036070075949231076;0.03640708750247332;0.03670823075972458;0.03697297721188702;0.037200781032286225;0.03739105556345235;0.037543152664640866;0.037656569389896755;0.037730685463513554;0.03776482823461026;0.03776721666206306;0.03776716340222719;0.037767108837824546;0.03776705314273313;0.03776699631838117;0.037766938…
0.034543279298534964;0.035020826585224485;0.035464702634748047;0.03587442606497082;0.03624944795205435;0.03658925864736752;0.03689324483833472;0.03716087828311943;0.037391614427152095;0.03758486665007499;0.03773998805922628;0.03785647623975839;0.03793371192794489;0.03797102239378177;0.037974622921806186;0.03797460992473215;0.03797457559369418;0.037974511482326334;0.0379744638076001;0.037974385705…
0.03471187797042794;0.03519205641008573;0.03563860456521344;0.03605104192752698;0.03642881999230406;0.03677142985793849;0.037078258730579725;0.03734877944833353;0.03758244759443325;0.03777867787937103;0.037936823601558;0.038056383259464824;0.038136738045722984;0.038177216780194534;0.038182321252976686;0.03818226634325417;0.03818221008495183;0.03818215265759737;0.038182094062687716;0.0381820341969…
0.034880476521126864;0.03536328608824835;0.03581250649059373;0.03622765761238217;0.0366081918388044;0.03695360083855791;0.03726327263605123;0.03753668033720925;0.03777328079658464;0.03797248876259353;0.038133658780810376;0.03825628988112456;0.03833976426750635;0.038383410682005945;0.03839023469944245;0.03839022003595055;0.03839018399321965;0.038390118131284845;0.03839006866724661;0.03838998873167…
0.03504907506248615;0.03553451577682266;0.03598640827867137;0.03640427332560062;0.036787563722322156;0.03713577188438162;0.0374482863551163;0.03772458131953918;0.037964113771192826;0.03816629978784818;0.038330494107162535;0.03845619667192822;0.038542790142913716;0.03858960481020322;0.03859844145905963;0.03859838486464743;0.03859832687656528;0.03859826768010328;0.03859820727682783;0.03859814555940…
0.0352176734824693;0.03570574531856163;0.03616031006129617;0.03658088886101937;0.03696693541201097;0.03731794270024632;0.03763330008697658;0.03791248202559632;0.038154946780175565;0.03836011046722843;0.03852732907064914;0.03865610306496268;0.038745816121630576;0.03879579845424684;0.03880686457878637;0.0388068482138604;0.0388068104233271;0.03880674277374282;0.03880669148233818;0.03880660967429229;…
0.035386271892783636;0.03587697487034431;0.036334211706489594;0.036757504424410364;0.037146307138315245;0.03750011358085009;0.03781831363240039;0.03810038282458842;0.03834577956167014;0.03855392128800884;0.03872416418059908;0.038856009626450985;0.038948841754268056;0.03900199232383288;0.039015582262557594;0.039015523948209244;0.03901546419400598;0.03901540319111374;0.03901534094116921;0.039015277…
0.035554870181546565;0.03604820427516242;0.036508113345868606;0.03693411980991172;0.03732567867072055;0.03768228423149812;0.03800332719019622;0.03828828334738598;0.03853661237705281;0.03874773176312928;0.03892099892791379;0.03905591579046562;0.03915186748953119;0.03920818570973477;0.03922451756045223;0.03922449945863126;0.03922445988372359;0.0392243904089276;0.03922433725160546;0.0392242535314405…
0.03572346846031701;0.03621943368966196;0.036682014847695565;0.03711073522300081;0.03750505023934638;0.03786445494642721;0.03818834056153679;0.038476183962607526;0.03872744496501568;0.038941542379027035;0.03911783382106542;0.039255822122254695;0.039354892879030726;0.03941437932034771;0.03943374868254394;0.039433688612567;0.03943362705543739;0.03943356420831119;0.03943350007289596;0.03943343453350…
0.03589206661736746;0.03639066295707515;0.03685591634335275;0.037287350458119144;0.0376844216140128;0.03804662543141451;0.03837335394483431;0.038664084301725424;0.03891827758638945;0.03913535264949458;0.03931466835182852;0.03945572805688361;0.03955791837048397;0.03962057244776763;0.03964313605774236;0.039643178808667516;0.03964313741237585;0.03964306607435106;0.039643011012088086;0.03964292533967…
0.03606066476410724;0.03656189223381316;0.037029817701345176;0.03746396572044718;0.03786379302451171;0.03822879598023198;0.0385583671416689;0.03885198473276455;0.0391091099804251;0.03932916306012565;0.03951150302781216;0.039655634158618246;0.03976094351650853;0.03982676579907922;0.03985254640062305;0.039852883920928804;0.03985282052376741;0.03985275579428603;0.0398526897342637;0.03985262222369996…
0.036229262788965114;0.036733121363350524;0.037203719052818586;0.037640580804732114;0.03804316424100027;0.03841096629913218;0.03874338035005345;0.039039884887803473;0.03929994240740356;0.039522973125571424;0.03970833734167025;0.039855539863523984;0.03996396876382661;0.040032958667710394;0.04006195691668801;0.04006289135091454;0.04006284809604089;0.040062774856564606;0.0400627178501145;0.040062630…
0.0363978608031996;0.03690435050186167;0.037377620266522485;0.037817195915855153;0.03822253549294027;0.03859313668141888;0.038928393371978454;0.03922778513426896;0.03949077460713881;0.039716783330576044;0.039905171800142414;0.04005544573487735;0.04016699366606995;0.0402391517594258;0.040271366984490894;0.04027311497428219;0.04027304969968719;0.040272983049415595;0.040272915025318386;0.04027284550…
0.03656645869539688;0.037075579493065274;0.037551521473364234;0.037993810848871434;0.03840190655082832;0.03877530683382329;0.03911340640505442;0.0394156851048502;0.03968160683935789;0.03991059319065534;0.0401020058967682;0.040255351209750795;0.04037001866895828;0.040445344368994815;0.040480777224618444;0.04048364219923559;0.040483597048148814;0.04048352186854747;0.040483462878195375;0.04048337317…
0.03673505657666344;0.037246808492897264;0.03772542254233964;0.03817042580836066;0.03858127764379367;0.038957477049177645;0.039298419251685306;0.03960358516637149;0.03987243884444179;0.040104403189697824;0.04029884013741148;0.040455256850424316;0.04057304332714476;0.040651537200852475;0.04069018701710275;0.04069438690430088;0.04069431971440898;0.04069425110443286;0.04069418107629588;0.04069410950…
0.036903654335744177;0.03741803734532214;0.03789932360411585;0.03834704058968816;0.03876064854267492;0.039139647034695205;0.039483432109076136;0.03979148495213686;0.040063270881559615;0.040298212844089916;0.040495674016503745;0.04065516209498453;0.04077606808533934;0.04085772955111898;0.040899596981069056;0.04090543650440438;0.040905389419010355;0.04090531226012961;0.04090525124566183;0.040905159…
0.0370722520835922;0.037589266206035594;0.03807322452793669;0.03852365539712977;0.03894001947626614;0.03932181708273315;0.03966844478004724;0.03997938482836384;0.04025410269166339;0.040492022636858485;0.04069250803902664;0.04085506750470769;0.0409790924992237;0.04106392212289033;0.041109006498032424;0.041116704880964444;0.04111663573744822;0.04111656512837109;0.04111649305572917;0.041116419386034…
0.037240849709112345;0.03776049491924967;0.03824712544422735;0.0387002700263633;0.03911939021575042;0.039503986900990204;0.03985345746139516;0.04016728442897554;0.040444934533360115;0.04068583208526652;0.04088934170030989;0.04105497251870166;0.04118211701249083;0.04127011421364686;0.0413184161856484;0.04132827945569818;0.041328230397437424;0.04132815121963931;0.04132808814034039;0.041327994250171…
0.03740944732310318;0.03793172364041803;0.03842102622248145;0.03887688468135849;0.039298760989584174;0.03968615678134512;0.04003846995635965;0.040355184119578405;0.04063576614817694;0.040879641671473226;0.04108617550444674;0.04125487769723183;0.04138514118185803;0.04147630652513616;0.04152782542692441;0.04154007411294528;0.041540002977010576;0.041539930328951064;0.0415398561708358;0.0415397803644…
0.03757804481463061;0.03810295221400206;0.03859492699288039;0.03905349915810778;0.03947813156929741;0.03986832643198543;0.040223482461325746;0.04054308353471896;0.04082659779415467;0.04107345091362405;0.04128300894767115;0.04145478248043442;0.041588165449994226;0.041682498356208;0.04173723483803642;0.04175217628128088;0.041752125211125916;0.04175204397428618;0.04175197878893593;0.0417518827395773…
0.037746642294337454;0.0382741807952116;0.038768827625169346;0.03923011366027259;0.0396575021830064;0.04005049614430801;0.040408494779955534;0.04073098303938817;0.04101742921339956;0.04126726029300456;0.04147984253318185;0.04165468742755674;0.04179118937465931;0.04188869040725213;0.041946643803494055;0.04196449984799621;0.04196442668037968;0.04196435195296865;0.04196427566790543;0.041964197682245…
0.037915239651451826;0.03844540922875909;0.038942728249284096;0.039406727984162206;0.039836872602590515;0.04023266562699252;0.0405935071082195;0.040918882268760184;0.04120826066338219;0.04146106932864857;0.04167667575812314;0.04185459197977035;0.04199421339749096;0.04209488197849694;0.042156052937983635;0.04217710979051767;0.042177079127046074;0.04217699579055144;0.042176928457421964;0.0421768302…
0.03808383699645969;0.03861663766960876;0.0391166287352232;0.03958334233312745;0.04001624305582341;0.040414835170950736;0.04077851925020501;0.041106781587206286;0.0413990918867919;0.0416548785009621;0.04187350912479302;0.04205449669529752;0.04219723707729879;0.042301073768965226;0.04236546162752699;0.042389786219072086;0.04238991213567919;0.042389835288087915;0.04238975683412361;0.042389676625973…
0.038252434218752504;0.03878786596272588;0.03929052921267502;0.03975995650379669;0.040195613314936256;0.04059700448535763;0.04096353140146509;0.04129468063053248;0.041589923140524995;0.04184868732987319;0.0420703421312523;0.04225440101635205;0.04240026085468213;0.04250726508027306;0.04257487048531085;0.04260246205202108;0.04260309746004279;0.042603011982972734;0.04260294246001016;0.04260284196307…
0.03842103142865806;0.0389590942628273;0.039464429551893214;0.039936570699207925;0.040374983607357535;0.040779173860636495;0.04114854336651529;0.04148257976248606;0.041780754167857856;0.04204249629490228;0.042267175278892;0.042454305500124176;0.04260328428950728;0.04271345661006698;0.04278427889887893;0.04281513818613695;0.042816464683248116;0.04281638567446384;0.04281630500944267;0.0428162225354…
0.03858962851573249;0.03913032241513283;0.03963832988231691;0.04011318471631071;0.040554353705672765;0.040961343006460996;0.041333555340488146;0.041670478619508976;0.041971585225108514;0.04223630491687751;0.04246400806669552;0.04265420958987678;0.04280630782132808;0.04291964766135994;0.04299368747990849;0.04302781372562787;0.043030185565197866;0.04303009790632752;0.04303002615115458;0.04302992336…
0.03875822559014416;0.039301550574110194;0.03981223007445664;0.04028979875782806;0.040733723836962714;0.041143512212762585;0.04151856712833039;0.04185837756472041;0.042162416056144306;0.04243011367442796;0.04266084099514078;0.04285411384176116;0.04300933101107452;0.04312583893041298;0.043203095617475;0.04324048956531984;0.043244089691677395;0.04324400848023208;0.04324392556152363;0.04324384077771…
0.038926822541615023;0.03947277858523547;0.03998613025750059;0.04046641262103295;0.040913093774169705;0.0413256811897169;0.04170357892475106;0.04204627623520249;0.04235324691670101;0.04262392208928759;0.04285767356413988;0.04305401770009615;0.04321235429724803;0.04333202972164502;0.04341250392173635;0.04345316481137714;0.04345834883008007;0.043458258947698475;0.04345818491743257;0.043458079798194…
0.039095419480152806;0.03964400660272547;0.040160030302217806;0.04064302650833108;0.04109246374402432;0.04150785022676019;0.04188859053513088;0.042234174993441946;0.04254407755124089;0.042817730639188284;0.043054506273251476;0.04325392171998716;0.043415377241849115;0.0435382207299225;0.043621911783309424;0.04366584035668706;0.04367279256891579;0.04367270911285382;0.043672623897320746;0.0436725367…
0.03926401629564646;0.03981523447231425;0.040333930337543795;0.04081964021732108;0.041271833519828015;0.041690019034573346;0.042073602153752554;0.04242207347716521;0.04273490821491339;0.0430115388467755;0.04325133862332232;0.04345382534681573;0.0436184002823197;0.04374441126107923;0.04383131981082302;0.043878515309375615;0.043887592683135065;0.04388750053504252;0.04388742418629265;0.0438873166891…
0.03943261309794192;0.03998646234796601;0.04050783023450782;0.04099625395008911;0.04145120332795885;0.04187218790209417;0.042258613586433756;0.04260997204822246;0.042925738652779634;0.04320534718887826;0.043448171112985816;0.04365372913463459;0.04382142298173782;0.04395060200857807;0.044040727396445045;0.04409119056038147;0.044102578764005126;0.04410249302088078;0.04410240546487584;0.044102315927…
0.03960120977709628;0.040157690075674504;0.040681730121790986;0.04117286750456163;0.0416305729420798;0.04205435654051198;0.04244362502702777;0.042797870344988574;0.04311656911939885;0.04339915518905915;0.043645003244029326;0.04385363252989478;0.04402444577647895;0.04415679227967656;0.04425013514726548;0.04430386521980368;0.04431792259410665;0.04431782813761209;0.044317749426476045;0.0443176395061…
0.03976980644279243;0.04032891780914957;0.040855629870684515;0.04134948108250308;0.041809942588213904;0.042236525238262865;0.04262863628179209;0.04298576872867292;0.04330739936043485;0.043592963323238546;0.043841835514154937;0.04405353608558943;0.0442274682307054;0.04436298276642501;0.04445954245701286;0.04451654017662028;0.044533453767495554;0.044533365694370435;0.044533275753733795;0.0445331837…
0.03993840298525682;0.04050014539464623;0.04102952960961325;0.04152609448216981;0.041989312040388076;0.042418693707047796;0.042813647544147765;0.04317366683830288;0.04349822962985266;0.04378677111590189;0.044038667426096564;0.04425343924924581;0.04443049077971938;0.04456917277751364;0.04466894993122867;0.04472921454291533;0.044749344074457145;0.04474924726637555;0.04474916614843703;0.044749053759…
0.040106999514008104;0.04067137298561836;0.041203429210132175;0.041702707905002426;0.04216868152426788;0.04260086223479789;0.04299865862079493;0.04336156503444297;0.04368905967392271;0.04398057904205512;0.044235499476619054;0.04445334257279066;0.04463351298877419;0.0447753630035711;0.044878356965211544;0.04494188920569416;0.04496533423061428;0.04496533266679836;0.04496524029688809;0.0449651458245…
0.04027559591944324;0.040842600428583994;0.041377328800408154;0.041879321149589366;0.04234805081424661;0.042783030533728936;0.04318366970471945;0.043549462956777155;0.04387988974601191;0.044174386627112254;0.04443233116940869;0.04465324550483426;0.04483653529209194;0.04498155275472926;0.04508776416294496;0.045154563279037795;0.045181326443533724;0.04518176348340682;0.04518167991393395;0.045181565…
0.04044419231091548;0.04101382787673924;0.04155122825226157;0.04205593441704512;0.04252742013562992;0.042965198891263955;0.04336868060306701;0.04373736096522094;0.04407071959300111;0.04436819434515908;0.0446291630002871;0.044853148596230165;0.04503955725602366;0.045187742720186205;0.0452971709213071;0.04536723764796684;0.04539731900069428;0.04539839952752726;0.045398304683521136;0.045398207674447…
0.040612788578993385;0.04118505517686679;0.04172512769359954;0.042232547506292364;0.042706789263179744;0.04314736702013663;0.043553691508385346;0.04392525870011891;0.04426154946765519;0.044562001722543716;0.04482599447389887;0.04505305129667823;0.045242579313704546;0.04539393221152406;0.04550657784271379;0.04557991142857115;0.04561331090220602;0.04561538239358587;0.04561529632753552;0.04561517886…
0.04078138483286364;0.04135628248190327;0.04189902699650956;0.042409160618117336;0.042886158421839495;0.04332953520725858;0.043738702228268526;0.04411315652073339;0.044452379117469236;0.044755809232426225;0.045022826085116464;0.04525295415595213;0.0454456010325901;0.04560012191650166;0.04571598432563222;0.045792585503874564;0.045829303146920526;0.04583257189555581;0.045832474532155075;0.045832374…
0.04094998096326761;0.04152750963889783;0.04207292628863737;0.04258577355177904;0.04306552738674221;0.04351170316588472;0.04392371295482333;0.044301054068073775;0.04464320879460237;0.04494961640209435;0.04521965733954857;0.045452856624847986;0.045648622844721765;0.045806311148160084;0.04592539097090114;0.0460052589919877;0.046045294737325215;0.04605010963601962;0.046050021027838235;0.046049900953…
0.04111857707922421;0.04169873680052583;0.042246825442339195;0.04276238650773337;0.04324489638246652;0.04369387118241206;0.04410872349609499;0.044488951700745114;0.0448340382471676;0.04514342370377686;0.04541648873111265;0.045652759252052914;0.04585164431866619;0.046012500592810084;0.046134797178586054;0.04621793277392563;0.0462612866699121;0.04626785543165104;0.0462677555030449;0.046267653279876…
0.041287173071648704;0.041869963814104474;0.04242072458499761;0.04293899928557768;0.043424265184518925;0.04387603897061974;0.04429373404374641;0.044676849060425426;0.04502486772671431;0.04533723066570653;0.04561331976638724;0.04585266148946579;0.04605466588536435;0.04621868956496033;0.046344203547939174;0.04643060596983148;0.046477277949552656;0.04648595089326103;0.04648585969688191;0.04648573696…
0.04145576904939109;0.04204119083204624;0.042594623589239315;0.04311561208543536;0.043603634017110926;0.044058206816387044;0.04447874440627687;0.04486474650505857;0.04521569698197736;0.04553103775917536;0.045810150938328915;0.04605256388468053;0.04625768711450066;0.04642487874946477;0.04655360948063354;0.04664327945869983;0.046693269570368;0.04670425584025902;0.046704153300122196;0.04670404839855…
0.0416243649035417;0.04221241770193806;0.04276852258218207;0.043292224707244364;0.04378300265612479;0.044240374434020555;0.04466375477490254;0.04505264367699519;0.04540652626389264;0.04572484451336672;0.04600698175449184;0.04625246589070539;0.04646070843590893;0.046631067462308294;0.04676301557432561;0.04685595236271791;0.04690926053962638;0.04692291189176357;0.04692281806060408;0.046922692626840…
0.04179296074278046;0.04238364457592785;0.042942421436724644;0.0434688373507933;0.043962371325402594;0.04442254210887855;0.04484876495857949;0.045240540933513936;0.04559735532182047;0.045918651398630134;0.046203812706866;0.04645236805403445;0.04666372942039788;0.04683725638687943;0.04697242123230514;0.04706862555884803;0.047125251849064693;0.047141778869953334;0.04714167367144332;0.04714156604319…
0.04196155645837382;0.04255487130187379;0.04311632027971821;0.04364544981636282;0.044141739801204616;0.04460470955579815;0.04503377514807438;0.04542843791764195;0.045788184406079395;0.04611245794510505;0.04640064330398686;0.046652269828791726;0.046866750496687516;0.04704344484064772;0.047181827050623446;0.04728129817133316;0.04734124250836128;0.047360998402335076;0.0473609018892941;0.047360773703…
0.04213015215883054;0.042726098031657694;0.043290218984335375;0.04382206230340473;0.04432110830700111;0.044786877059613574;0.0452187851528028;0.04561633498598868;0.04597901326665906;0.04630626462219308;0.046597474036871825;0.04685217176036505;0.04706977123671748;0.0472496335055276;0.04739123243419622;0.047493971075091554;0.047557233506855236;0.047580347529564956;0.047580322411273995;0.04758021200…
0.042298747735594326;0.04289732461341058;0.043464117677159034;0.043998674612544336;0.04450047661943275;0.04496904433569555;0.04540379516307905;0.04580423178226176;0.046169842153256854;0.04650007096099517;0.04679430441504353;0.04705207330400066;0.047272792068087266;0.04745582170048196;0.04760063797746041;0.0477066433964336;0.047773223856648464;0.04779970762112826;0.04780011700784937;0.047799986020…
0.042467343297001504;0.04306855119874646;0.043638016231637246;0.04417528694289456;0.04467984496159563;0.04515121166835104;0.04558880498878108;0.045992128662397415;0.04636067081649545;0.04669387742995946;0.04699113492854114;0.04725197500397349;0.047475812563873995;0.04766201010594247;0.047810043086966666;0.047919316008221885;0.047989214544668875;0.04801906808737849;0.04802010537370931;0.0480199921…
0.0426359387346743;0.04323977763607089;0.04381191477408292;0.0443518990954275;0.044859213110513094;0.04533337877348744;0.04577381481976792;0.0461800252707877;0.04655149950544723;0.04688768356115377;0.04718796508787994;0.04745187631665846;0.04767883315055003;0.04786819804237369;0.048019448355528474;0.048131988038845455;0.048205204585455026;0.048238427850128635;0.04824046928669476;0.048240335448556…
0.04280453415677538;0.04341100407672835;0.04398581317822121;0.04452851126891501;0.045038581288904686;0.04551554593488145;0.0459588244663827;0.04636792196269162;0.046742327971371636;0.047081489822067474;0.04738479538211512;0.0476517777852112;0.047881853402336395;0.048074386188716185;0.04822885319134045;0.048344660359099886;0.048421194963510286;0.04845778798649764;0.04846102844397065;0.048460912341…
0.04297312945510662;0.04358223036940058;0.04415971157009344;0.04470512326467803;0.04521794927417874;0.04569771286898014;0.04614383411802645;0.046555818383189514;0.04693315646271235;0.047275295745740534;0.04758162532276035;0.0478516788671416;0.048084873744571904;0.04828057386694446;0.04843825818558348;0.04855733209946421;0.04863718469582316;0.04867714742104208;0.04868196463239519;0.048681827893950…
0.0431417247376559;0.043753456665160895;0.044333609823703435;0.04488173528114533;0.045397317288675944;0.04587987985902681;0.0463288435855101;0.04674371488685935;0.04712398473136927;0.04746910179869808;0.04777845539788125;0.04805158010447957;0.048287893752627806;0.04848676175449962;0.04864766274810511;0.04877000412865548;0.04885317476445923;0.048896507228155764;0.04890309755166542;0.04890297852569…
0.043310319896405824;0.04392468281296883;0.044507508064819234;0.0450583471199887;0.04557668511019189;0.04606204662201129;0.046513853057773835;0.04693161111947357;0.04731481302515353;0.047662907514957616;0.04797528511999527;0.04825148095587638;0.0484909138507029;0.04869294917487432;0.04885706746844462;0.04898267557925411;0.04906916418886987;0.04911586633514609;0.04912460899773605;0.049124469308701…
0.04347891503916836;0.04409590896362487;0.044681406167725;0.04523495897929166;0.045756052960686085;0.04624421344064034;0.04669886234609925;0.04711950743492509;0.047505641096609146;0.04785671336007463;0.0481721149761728;0.048451381962229666;0.048693933615325105;0.04889913680400182;0.049066471758111324;0.04919534731788721;0.04928515394866975;0.04933522581366947;0.04934631867287291;0.049346196672450…
0.0436475100581079;0.044267134966367874;0.044855304257913814;0.045411570661079;0.04593542061834367;0.04642638003244961;0.046883871638962904;0.047307403479682375;0.0476964691929111;0.04805051886904947;0.04836894447994068;0.048651282583338396;0.04889695346954663;0.049105323966901274;0.049275876204993935;0.04940801847924766;0.04950114306578627;0.0495545845937979;0.04956840838221391;0.049568265691764…
0.04381610506085946;0.04443836097172406;0.04502920220995183;0.04558818236308693;0.046114788304740605;0.04660854667960637;0.0470688807481197;0.047495299606949405;0.047887297067251124;0.048244324506462634;0.048565774117368544;0.04885118335896176;0.049099972991058415;0.0493115113379897;0.049485280222272394;0.049620689927861505;0.04971713251736991;0.04977394374443604;0.04979069783062875;0.04979057280…
0.04398469993977029;0.044609586829213094;0.04520310014905551;0.045764793887695186;0.04629415579845386;0.046790713100194864;0.04725388986157983;0.047683195463894504;0.04807812496616433;0.04843812980830251;0.04876260340299815;0.04905108375005251;0.04930299260175976;0.049517698243821;0.04969468439617602;0.04983336080054517;0.04993312132783708;0.04999330219843471;0.05001336883252695;0.050013223089294…
0.04415329480229723;0.04478081268908518;0.04537699795007454;0.04594140543229059;0.04647352332067359;0.04697287957583997;0.047438898791574216;0.04787109140302879;0.0482689526434938;0.048631935238169416;0.04895943282189262;0.04925098429522505;0.04950601188051089;0.04972388535728757;0.049904088141563906;0.050046031959712356;0.050149110471861096;0.05021266102193243;0.05023614674645281;0.0502361129940…
0.04432188954097161;0.04495203840114256;0.045550895737947156;0.046118016799609876;0.04665289065037082;0.047155045825177544;0.047623907725643934;0.04805898707222425;0.048459780345131015;0.04882574033304484;0.04915626188961411;0.04945088445659221;0.049709031248051795;0.049930072006486206;0.05011349204299727;0.050258702544314096;0.05036509897636006;0.05043201915057305;0.050458926994003665;0.05045934…
0.0444904842630709;0.04512326411535778;0.04572479338780824;0.04629462818668848;0.046832258008347595;0.04733721212928684;0.04780891647649855;0.04824688282329538;0.048650607825574115;0.04901954555554376;0.0493530910902139;0.04965078477161729;0.04991205028441823;0.05013625886277669;0.050322895517023146;0.050471373414640724;0.050581087813517375;0.0506513776477146;0.05068170766001559;0.050682823376459…
0.04465907886131162;0.045294489681817186;0.04589869102431609;0.046471239396622115;0.04701162517397119;0.04751937820735852;0.047993925231207435;0.048434778304821444;0.048841435330067365;0.049213350443645984;0.049549919940279914;0.049850684703579416;0.05011506940918453;0.050342445255806605;0.050532299146525704;0.05068404371178877;0.050797076012765466;0.05087073545180832;0.0509044875621492;0.0509066…
0.04482767344279074;0.04546571525021403;0.046072588522892366;0.04664785062609269;0.04719099236765333;0.04770154433992324;0.048178933802961385;0.04862267386791664;0.049032262613767294;0.04940715545897579;0.04974674892284591;0.05005058478878448;0.05031808820356826;0.05054863185539483;0.05074170234974867;0.05089671429391409;0.051013064543785056;0.051090093623417224;0.051127267881596675;0.05113071012…
0.044996267900411044;0.04563694067092033;0.046246486007913895;0.04682446167855695;0.047370359369159835;0.04788371024672919;0.04836394237835522;0.04881056916187121;0.049223089921267484;0.0496009601405165;0.04994357755553116;0.05025048449168397;0.0505211070859718;0.050754817992747996;0.0509511057078904;0.05110938430426964;0.05122905243853547;0.05130945110381397;0.051350047439260235;0.05135512264615…
0.045164862341087915;0.04580816609334854;0.04642038335509061;0.047001072750341315;0.04754972639850967;0.04806587620775548;0.04854895077106385;0.04899846453709523;0.04941391700838645;0.04979476494889652;0.05014040632034641;0.050450384347420364;0.05072412563880063;0.05096100433613593;0.05116050864089982;0.05132205459886591;0.05144504066418212;0.051528808950752604;0.05157282741310965;0.0515797794415…
0.045333456657911504;0.045979391368157874;0.04659428068851629;0.047177683645265506;0.04772909323586952;0.048248041943310914;0.04873395916720474;0.04918635964359368;0.04960474411906339;0.04998856942410775;0.05033723473594763;0.05065028382162355;0.05092714427927901;0.051167190218332236;0.05136991172828094;0.05153472432312296;0.051661028255223715;0.05174816610834111;0.05179560662729638;0.05180478560…
0.045502050957614434;0.046150616644478344;0.046768177884190756;0.04735429455929841;0.04790846010086328;0.04843020773282008;0.04891896738093946;0.04937425483106866;0.049795571009782366;0.05018237402577763;0.050534063283317124;0.05085018344826628;0.05113016259100642;0.0513733763060496;0.05157931439169631;0.05174739433089508;0.05187701617629765;0.051967523631510415;0.05201838625655467;0.052030037605…
0.04567064513347528;0.04632184177325795;0.046942075065922954;0.04753090529662466;0.048087826774060725;0.048612373297155086;0.049103975597905546;0.04956214975024372;0.049986397923824546;0.05037617829491159;0.05073089148215281;0.051050082694163015;0.05133318099002273;0.05157956193363651;0.05178871720894701;0.051960063769780136;0.05209300346445449;0.052186880467217776;0.052241165128300036;0.05225564…
0.045839239292042894;0.04649306690334269;0.04711597211000432;0.04770751605285365;0.04826719347468861;0.048794538915183136;0.04928898363275385;0.049750044750109176;0.05017722461834315;0.05056998269013108;0.05092771981240325;0.051249982092110645;0.051536199061127635;0.051785747766240696;0.051998119603417714;0.052172733491465444;0.05230899108179128;0.05240623766755699;0.05246394441401562;0.052481490…
0.046007833326785354;0.04666429188597084;0.047289869139957384;0.04788412663253693;0.048446559983721695;0.04897670430834272;0.04947399167063933;0.04993793948211079;0.050368051335957675;0.05076378675346016;0.05112454779481368;0.0514498811101142;0.05173921721917037;0.05199193313979325;0.052207522151198026;0.0523854026457373;0.05252497806792251;0.05262559418234837;0.052686722944396504;0.0527076694324…
0.04617642734406648;0.046835516869702845;0.047463766032366704;0.048060737230922294;0.04862592651998742;0.04915886975494058;0.049658999526704606;0.05012583429452343;0.05055887783449399;0.050957590942508985;0.05132137590829341;0.05164978027978866;0.051942235050156944;0.05219811871786888;0.052416924277403014;0.052598072082105374;0.05274096538239256;0.0528449510608347;0.05290950188765899;0.0529339231…
0.04634502123754506;0.04700674170606876;0.047637662910466755;0.04823734765293025;0.04880529286486793;0.04934103497698437;0.049844007385619435;0.050313728839518575;0.05074970435590645;0.05115139480032534;0.051518203674640245;0.051849679070335546;0.05214525296773975;0.052404303837989316;0.052626326556402446;0.05281074095255478;0.05295695206739207;0.053064307255712984;0.0531322800777934;0.0531601772…
0.04651361511339876;0.04717796654334202;0.04781155965113678;0.04841395809344502;0.04898465923678895;0.04952320025221759;0.05002901506302096;0.05050162346465208;0.05094053065869702;0.051345198783503125;0.05171503157171907;0.05204957801218196;0.05234827055913718;0.052610489162148305;0.05283572841505012;0.053023410104407045;0.0531729390799005;0.053283663813361304;0.053355058679733426;0.0533864306118…
0.04668220886547811;0.04734919123334597;0.04798545637732171;0.04859056835775787;0.04916402541754218;0.04970536530321991;0.050214022743090884;0.050689517822824846;0.05113135698415126;0.051539002436118767;0.05191185912238537;0.052249476575731806;0.052551288236798784;0.05281667402946585;0.05304513042598756;0.05323607869185656;0.05338892546469675;0.05350301968936686;0.053577836530780014;0.05361268430…
0.04685080259977359;0.04752041592406527;0.048159352966196944;0.04876717864038757;0.049343391625149495;0.04988753040716862;0.05039903024196355;0.05087741226086986;0.05132218309145079;0.051732806213744854;0.05210868680345434;0.05244937529021821;0.05275430558916104;0.05302285910034707;0.053254532017815416;0.05344874756002614;0.05360491217618294;0.05372237592722935;0.05380061479256882;0.0538389373272…
0.04701939621032844;0.04769164046761821;0.04833324954041628;0.04894378874699817;0.04952275764181426;0.05006969528721826;0.05058403774333003;0.05106530643242114;0.05151300922120888;0.0519266096614913;0.05230551413884434;0.05264927362725349;0.05295732302746488;0.053229043715517774;0.05346393376143873;0.05366141586532977;0.053820898261738456;0.053941731485439695;0.05402339230572666;0.054065190663225…
0.047187989802944905;0.04786286501169923;0.04850714597745279;0.049120398871740814;0.049702123685152276;0.05025186021997705;0.050769045063824285;0.05125320068358507;0.05170383513329018;0.05212041323390447;0.0525023416043156;0.05284917211487086;0.053160340141370735;0.0534352285337867;0.053673335087213246;0.05387408445068116;0.05403688467317608;0.054161087404605644;0.05424617022857567;0.054291443322…
0.04735658327186007;0.048034089408722946;0.04868104239966764;0.049297008820654395;0.04988148953778078;0.050434024929177236;0.050954052386644244;0.05144109466873243;0.051894661067632276;0.052314216477132816;0.0526991687248546;0.05304907022589673;0.053363357340904735;0.05364141289749327;0.05388273656429921;0.05408675247472421;0.05425287046048729;0.0543804426461351;0.05446894740508393;0.054517696298…
0.047525176722686746;0.048205313806092054;0.048854938684833066;0.04947361878752049;0.05006085541690725;0.05061618969085514;0.05113905952892612;0.051628988733239525;0.05208548678478617;0.05250801984469141;0.05289599597516126;0.05324896848715858;0.053566374216957396;0.053847597463842004;0.05409213762481554;0.05429942077815309;0.05446885657288372;0.05459979824773054;0.05469172499024461;0.05474394859…
0.047693770049856934;0.04837653805651902;0.049028834955016;0.04965022857875464;0.050240221105564975;0.05079835422932339;0.05132406667337192;0.05181688253221721;0.05227631252401029;0.05270182288377189;0.053092822881295326;0.05344886637270278;0.05376939117833394;0.05405378157679346;0.054301538836169484;0.054512088521851805;0.05468484206298072;0.05481915317372995;0.054914501831382065;0.0549702012162…
0.04786236335879293;0.048547762307113225;0.04920273108828943;0.04982683838776694;0.05041958682055101;0.05098051882004361;0.05150907363762265;0.05200477641030807;0.05246713804654537;0.05289562604685344;0.053289649916891293;0.05364876440814513;0.053972407817160846;0.05425996589194036;0.05451093963225119;0.054724756544284665;0.05490082787737689;0.055038508458917286;0.055137279080145464;0.05519645316…
0.048030956544122774;0.04871898641088656;0.049376627206424474;0.05000344802135153;0.05059895234531663;0.05116268318791168;0.051694080603881976;0.05219267002336681;0.05265796359096732;0.053089428882175604;0.05348647660908725;0.053848662068757706;0.05417542454101652;0.054466149754871934;0.05472034057870684;0.054937424008586;0.05511681307132315;0.055257863070573746;0.05536005558723029;0.055422705420…
0.04819954971107714;0.04889021051465353;0.049550523187796396;0.05018005767254514;0.0507783178962464;0.051344847607811654;0.05187908739029814;0.052380563715298624;0.05284878891920996;0.053283231841176684;0.05368330343044706;0.054048559878938855;0.0543784409432692;0.05467233381956144;0.05492974111120575;0.05515009175098009;0.0553327985887932;0.055477218040551564;0.055582832500926715;0.0556489570107…
0.04836814275448108;0.04906143447172692;0.04972441915387889;0.05035666714852223;0.050957683257211756;0.05152701180522542;0.05206409417857383;0.05256845714270541;0.05303961426916315;0.05347703447314905;0.05388012990919221;0.05424845731519205;0.05458145743026459;0.054878517433234277;0.055139141793624925;0.05536275893686142;0.055548783487685174;0.055696572339088056;0.055805608675316115;0.05587520891…
0.048536735779372585;0.04923265842862477;0.04989831498335105;0.05053327664194423;0.051137048644182455;0.05170917605445658;0.05224910078736713;0.05275635064875164;0.053230439403457216;0.05367083722848525;0.054076956516810805;0.054448354900692365;0.05478447359661835;0.05508470124823675;0.05534854206342081;0.055575426400204256;0.055764768709336276;0.05591592699509062;0.056028385255314776;0.056101460…
0.048705328680774825;0.049403882238962284;0.05007221079738764;0.05070988596036801;0.05131641384145241;0.051891340081575824;0.052434107397877135;0.052944243890789805;0.05342126455929262;0.05386463965753518;0.054273782782612814;0.05464825211318041;0.05498748984743783;0.05529088461343769;0.055557942482693225;0.05578809330867324;0.05598075331430324;0.05613528098176572;0.056251161098404646;0.056327711…
0.048873921563532;0.04957510604895969;0.05024610647497302;0.050886495296077715;0.051495779064574365;0.05207350416030367;0.05261911382927425;0.053132137211240035;0.05361208949999949;0.05405844220964083;0.054470609177005545;0.054848149474602176;0.05519050577859178;0.05549706817954911;0.055767342490693594;0.0560007604939825;0.05619673824127521;0.056354635325062984;0.056473937346113376;0.056553962586…
0.04904251432286645;0.04974632971253588;0.0504200021369815;0.05106310445701436;0.05167514409826663;0.052255668017302165;0.05280412026225146;0.05332003026820905;0.05380291446208532;0.05425224443621443;0.054667435230392275;0.05504804646394112;0.05539352179394323;0.05570325129709062;0.055976742647736645;0.05621342712607664;0.05641272255347884;0.056573989001170485;0.05669671285933796;0.05678021378356…
0.049211107063427455;0.049917553375611795;0.05059389766270426;0.051239713635082944;0.05185450915766291;0.052437831925705926;0.05298912651649398;0.053507923403368955;0.053993739209583586;0.054446046785542594;0.05486426141209448;0.05524794360190836;0.0555965374906199;0.055909434615132314;0.05618614239487651;0.05642609403439986;0.05662870718694389;0.056793343033067434;0.056919488776202724;0.05700646…
0.04937969968063768;0.050088776892411514;0.050767793172713536;0.0514163226386106;0.05203387402790805;0.052619995612771205;0.05317413277218617;0.0536958162755842;0.05418456397830545;0.054639848810104454;0.05506108725361388;0.055447840368735846;0.055799553271234745;0.05611561748585212;0.05639554229063497;0.05663876039118635;0.0568446912075782;0.05701269639993621;0.05714226396103426;0.05723271516438…
0.04954829227895036;0.05026000040855528;0.05094168854660886;0.05159293165912117;0.05221323892371465;0.05280215935104396;0.05335913884953051;0.05388370922577544;0.05437538853299086;0.0548336509571267;0.055257913223180986;0.0556477372838942;0.05600256873417995;0.056321800556670784;0.0566049417778766;0.05685142702360062;0.05706067554874063;0.05723205012177276;0.057365039548539054;0.05745896535008548…
0.049716884753989374;0.05043122377857374;0.051115583904658896;0.05176954050532976;0.05239260363065598;0.052984322868377245;0.05354414492820014;0.05407160191356815;0.054566213108751385;0.05502745278015993;0.05545473885340075;0.05584763382886934;0.05620558428081267;0.05652798318143164;0.05681434141332244;0.057064093106176154;0.05727665927903148;0.05745140318076626;0.057587814406487414;0.05768521584…
0.049885477210011034;0.05060244714778479;0.05128947912677294;0.05194614936837733;0.05257196836302147;0.05316648643672567;0.053729150828917355;0.054259494679128176;0.05475703747103664;0.05522125472536606;0.0556515646114079;0.056047530521885755;0.05640859951079526;0.05673416600589885;0.05702374064165514;0.05727675946378784;0.05749264332912743;0.057670756593916815;0.05781058966615374;0.0579114656860…
0.05005406954284148;0.050773670371027334;0.05146337433291464;0.05212275805736858;0.05275133290681497;0.053348649784541784;0.053914156730841566;0.05444738718284534;0.0549478618542554;0.05541505634737196;0.055848390030915546;0.056247426845688855;0.05661161482422345;0.05694034838558839;0.05723314001778725;0.05748942527327822;0.057708626770332234;0.057890109346432905;0.058033364198766084;0.0581377158…
0.05022266185653894;0.05094489359331544;0.05163726940330453;0.05229936676305971;0.05293069747590052;0.053530813183186136;0.054099162455217294;0.0546352797641273;0.05513868602457026;0.05560885809127012;0.05604521557795758;0.056447323317251566;0.0568146298220352;0.05714653096460063;0.05744253898822709;0.05770209135722284;0.05792461053062941;0.058109462452306145;0.058256139132152635;0.05836396532930…
0.05039125404713286;0.051116116669797464;0.05181116445759968;0.052475975294947116;0.053110061856714734;0.05371297636171339;0.054284168180687695;0.05482317208413156;0.05532951021568365;0.0558026595127681;0.05624204078736011;0.05664721942058415;0.05701764490305918;0.05735271310013113;0.057651938106071075;0.05791475689478273;0.05814059368403702;0.05832881489977664;0.0584789133410132;0.05859021513299…
0.05055984621848227;0.0512873397451824;0.051985059376333305;0.052652583843400096;0.053289426262694034;0.053895139590887306;0.05446917372902202;0.0550110644815041;0.055520334194474434;0.05599646105588443;0.05643886612405128;0.056847115671402285;0.057220659669514576;0.05755889543460933;0.05786133681966068;0.05812742270622457;0.05835657715583432;0.058548167699815204;0.05870168794971553;0.05881646428…
0.050728438266821045;0.051458562674929494;0.05215895427885447;0.052829192218308584;0.053468790480709884;0.054077302600367354;0.05465417927834464;0.055198956618173596;0.05571115819393548;0.056190262277411855;0.05663569112397502;0.05704701155498665;0.057423674518957274;0.057765077326917505;0.05807073568026855;0.05834008797303723;0.058572560022764605;0.058767519843705616;0.05892446183644512;0.059042…
0.05089703029580803;0.05162978560344105;0.05233284904601054;0.05300580060965329;0.0536481547237691;0.05425946566031789;0.05483918465095196;0.0553868488320208;0.055901981981665225;0.05638406362029043;0.05683251625094898;0.057246907585790284;0.057626689054893245;0.057971259417807015;0.058280134138076874;0.058552753513169145;0.05878854320739189;0.058986872339385786;0.05914723612209531;0.059268962551…
0.051065622201882335;0.05180100838648874;0.05250674379684098;0.05318240882771934;0.053827518779179906;0.054441628501005715;0.05502419002444713;0.05557474078574901;0.056092805789943634;0.05657786464240251;0.05702934104203955;0.057446803250369556;0.05782970367360005;0.05817744106785382;0.05848953274252694;0.0587654185104463;0.05900452578919554;0.059206224181195026;0.05937000968835097;0.059495211668…
0.05123421408850165;0.051972231168166655;0.05268063841250882;0.05335901706209707;0.05400688285951746;0.054623791391993096;0.05520919522165606;0.055762632816470405;0.05628362938709178;0.05677166578560514;0.057226165959948956;0.057646699061909314;0.05803271797987578;0.05838362291612404;0.058698930945648965;0.05897808378048935;0.05922050868801335;0.05942557637402628;0.059592783652617276;0.0597214601…
0.05140280585231147;0.05214345380456033;0.05285453301174246;0.05353562512346863;0.0541862467525288;0.05480595406415684;0.05539420041965827;0.05595052458766599;0.05647445300467359;0.056965466608874714;0.05742299054287097;0.05784659450824712;0.05823573236871423;0.05858980432489442;0.05890832929504544;0.05919074850947076;0.059436490986071434;0.05964492791528646;0.05981555690009204;0.0599477089144128…
0.051571397596567155;0.05231467643945429;0.053028427476022044;0.05371223320103204;0.05436561067035534;0.054988116786454454;0.05557920544181152;0.05613841643567622;0.05666527641173591;0.05715926755298078;0.05761981525238756;0.058046490101294146;0.058438746446211054;0.05879598593153867;0.059117727244602;0.059403413510674075;0.059652473600470754;0.05986427980681127;0.06003833054467855;0.060173957045…
0.05173998921812162;0.052485898929249215;0.05320232192376341;0.053888841105868376;0.05454497440118499;0.05517027929037532;0.05576421046466935;0.056326308024763;0.05685609983912338;0.05735306817799826;0.05781663962782454;0.05824638533017448;0.05864176060607072;0.05900216710004128;0.05932712534007486;0.0596160779726274;0.059868455616194534;0.06008363104908714;0.06026110347510105;0.0604002054837168;…
0.05190858082002685;0.05265712141741864;0.05337621623676516;0.054065449026781454;0.05472433815672333;0.055352441844269594;0.055949215312123705;0.05651419969049177;0.05704692305661187;0.057546868923604555;0.058013464129638814;0.058446280705520194;0.05884477445569175;0.05920834846607668;0.059536523037212345;0.0598287427062678;0.06008443794759638;0.06030298264088068;0.06048387680174732;0.06062645327…
0.052077172299344165;0.052828343760679804;0.05355011053312922;0.054242056775253025;0.05490370172560104;0.05553460418024173;0.05613422016019957;0.05670209109790859;0.057237746294323474;0.05774066935097768;0.05821028829829294;0.05864617571774718;0.059047788387484014;0.05941452939534375;0.05974592087991709;0.06004140690248823;0.06030041968242709;0.06052233358576945;0.06070664941688135;0.060852701380…
0.052245763758921156;0.052999566102193925;0.05372400469497403;0.054418664539690964;0.05508306531908602;0.055716766566031986;0.05631922483332564;0.05688998258180047;0.05742856932276617;0.057934469898698424;0.05840711259311406;0.058846070876203194;0.05925080201015419;0.05962071052181079;0.05995531832580728;0.06025407136987008;0.06051640173228226;0.060741684879439206;0.060929422427362094;0.061078948…
0.05241435509602864;0.05317078829899609;0.053897898840086195;0.05459527213197947;0.05526242872625365;0.05589892873436249;0.05650422950699589;0.057077873808001056;0.05761939237133635;0.05812827012905211;0.05860393655570608;0.05904596567260101;0.05945381571481199;0.059826891212897866;0.06016471591692464;0.06046673530168011;0.06073238318769072;0.0609610355285703;0.0611521947290064;0.0613051966086005…
0.05258294641330863;0.05334201049393371;0.05407179285090533;0.05477187974012854;0.05544179215793202;0.05608109095236086;0.05668923400617802;0.05726576511051553;0.057810215211277195;0.05832207047951859;0.0588007606442617;0.059245860614998674;0.059656829111477655;0.060033072100860334;0.060374113112764305;0.060679399504134986;0.06094836495747957;0.06118038652575581;0.06137496742513114;0.061531443737…
0.052751537608242506;0.05351323254436122;0.05424568684490124;0.05494848717642666;0.055621155403643235;0.056263252953369494;0.05687423850583273;0.05745365615596825;0.05800103807125624;0.05851587051349483;0.05899758440153076;0.05944575519641131;0.059859842589955366;0.060239252554846114;0.06058351045350005;0.06089206317288416;0.061164346134965845;0.06139973688079031;0.06159773941511899;0.06175769117…
0.05292012878326576;0.0536844545928108;0.054419580704836275;0.055125094628484306;0.05580051867377357;0.056445415003900906;0.05705924283146896;0.05764154727757946;0.05819186072325499;0.058709670667355315;0.05919440828456682;0.0596456499236019;0.06006285576158416;0.06044543320539074;0.06079290740051098;0.06110472711177059;0.06138032762619795;0.061619087583162827;0.06182051179873155;0.06198393797120…
0.05308871983607122;0.053855676496957564;0.054593474547861905;0.05530170190899573;0.05597988175829393;0.05662757683792014;0.05724424715751172;0.057829438142767434;0.05838268339520894;0.05890347050561304;0.05939123183727027;0.05984554429089294;0.06026586901485738;0.06065161342337686;0.06100230449209561;0.06131739051883524;0.06159630852729127;0.06183843764579346;0.06204328347893049;0.06221018507511…
0.053257310868886784;0.054026898399017025;0.054767368257064554;0.05547830920517018;0.0561592448671466;0.05680973872132202;0.05742925131001363;0.05801732908396405;0.058573505859840905;0.05909727046353269;0.05958805551555088;0.06004543880374722;0.06046888196243799;0.060857793837613285;0.0612117011915241;0.06153005419553847;0.061812289741505044;0.062057788055055574;0.06226605555190892;0.062436431546…
0.05342590177961782;0.05419812015698644;0.05494126194927603;0.055654916330109584;0.0563386077907532;0.056991900388696885;0.05761425546286157;0.05820521976938477;0.05876432834435135;0.05929107010674753;0.05978487886446406;0.0602453329577997;0.06067189499150335;0.06106397382072391;0.06142109803521269;0.06174271734232139;0.06202827036776329;0.06227713782700612;0.062488826924220156;0.0626626783217476…
0.053594492670283655;0.05436934191276327;0.0551151555079082;0.05583152347062001;0.05651797073861027;0.057174062105319265;0.057799259442654176;0.058393110530669944;0.05895515062220751;0.05948486986940823;0.05998170233877132;0.06044522725720781;0.06087490771604538;0.06127015399978432;0.06163049448832943;0.06195538075825307;0.06224425130652597;0.06249648794489153;0.0627115986884762;0.062888924467172…
0.05376308343900305;0.054540563524668115;0.055289049049471704;0.0560081304402128;0.05669733350159193;0.05735622360640719;0.05798426342273782;0.05858100103683532;0.059145972919871455;0.059678669318272405;0.06017852548468755;0.06064512119892408;0.061077920521920195;0.061476333749166216;0.061839891085401305;0.06216804364618342;0.06246023165953539;0.06271583742791674;0.06293436975483463;0.06311517091…
0.05393167418758582;0.054711785134279066;0.055462942457705354;0.05618473742528913;0.05687669628874691;0.05753838515661248;0.058169267230259405;0.05876889161872654;0.059336795011558086;0.05987246888637259;0.06037534875582127;0.060845015285795355;0.061280933024454;0.06168251369420517;0.06204928729350123;0.06238070680278131;0.06267621232444244;0.06293518725618985;0.06315714121231342;0.06334141673803…
0.054100264814365126;0.05488300660024147;0.055636835848797105;0.056361344239771495;0.05705605889140397;0.057720546491783285;0.058354271038022494;0.058956781946162676;0.05952761712298792;0.060066268141594846;0.060572171699551564;0.0610449090160968;0.061483945608176285;0.06188869321102722;0.06225868364525977;0.06259336943331416;0.06289219240581756;0.06315453645207487;0.06337991197468697;0.063567662…
0.05426885542094014;0.055054228063812674;0.05581072910681404;0.05653795106965432;0.05723542151816189;0.05790270787594617;0.05853927467372455;0.059144672349191595;0.05971843902912643;0.06026006751584921;0.06076899476832933;0.06124480289135959;0.06168695788975259;0.062094872923221404;0.06246807960966155;0.06280603233204192;0.06310817279849243;0.0633738859925306;0.0636026831273666;0.0637939083632388…
0.0544374459058595;0.05522544938396407;0.05598462234762025;0.05671455772927309;0.05741478396080607;0.05808486904558192;0.05872427830962401;0.05933256249843875;0.05990926095494973;0.06045386657815456;0.06096581751070216;0.061444696411186495;0.06188997025238078;0.0623010522086746;0.06267747571743394;0.0630186947066581;0.06332415260987564;0.06359323490309086;0.06382545358775599;0.06402015416608765;0…
0.054606036370510765;0.05539667070163083;0.05615851545561232;0.05689116440421371;0.057594146427483374;0.058267030264089345;0.058909281773971214;0.05952045272315112;0.06010008267617668;0.06064766575929419;0.061162640377959016;0.06164459007578801;0.062092982314070615;0.06250723168922266;0.06288687143948002;0.06323135734900508;0.0635401327319697;0.06381258415755414;0.06404822443764738;0.064246399347…
0.05477462671365897;0.055567891876111816;0.05633240854632892;0.05706777090922623;0.057773508710437654;0.0584491912685842;0.05909428523847692;0.059708342694763536;0.06029090441703601;0.06084146462942379;0.061359462919820335;0.061844483386099464;0.06229599445668327;0.06271341074451972;0.06309626730461707;0.06344401946921084;0.06375611227503085;0.06403193278463502;0.06427099459808577;0.0644726448302…
0.054943217036478996;0.055739113048018665;0.056506301504497716;0.05724437742948637;0.05795287101736209;0.05863135232183513;0.059279288531946764;0.05989623274171894;0.06048172595400293;0.061035263618195834;0.06155628558640858;0.062044376841005444;0.0624990062995778;0.06291958999464202;0.0633056627856732;0.06365668185669172;0.06397209212822286;0.0642512817549606;0.06449376514723204;0.06469888969440…
0.05511180723795333;0.05591033407697899;0.05668019444533057;0.0574209837801605;0.05813223314096074;0.058813513161595374;0.059464291825541644;0.06008412253626474;0.060672547510555744;0.061229062296906805;0.0617531079286215;0.06224426994277895;0.06270201822327355;0.06312576882101717;0.06351505840954888;0.06386934372401845;0.06418807140465918;0.06447063010043691;0.06471653500978473;0.064925134859947…
0.05528039741904316;0.056081555103279536;0.05685408725388744;0.057597590146012324;0.05831159528847118;0.05899567405000082;0.059649294948624546;0.06027201240603666;0.06086336886392906;0.06142286109407432;0.061949930395410704;0.06244416318897381;0.06290502984848377;0.06333194784195559;0.0637244536510041;0.06408200585817307;0.06440405099065512;0.0646899787885091;0.06493930526026104;0.065151379409388…
0.05544898747894937;0.05625277598687796;0.05702798004505198;0.0577741963426263;0.0584909572530596;0.05917783472544457;0.059834298071804286;0.06045990202409771;0.06105419023684754;0.06161665958213974;0.062146752538855356;0.0626440560832053;0.06310804155438098;0.06353812644066453;0.06393384903501567;0.06429466747417713;0.06462003000219071;0.06490932685428497;0.06516207482702505;0.06537762425971175;…
0.055617577518418414;0.0564239968677348;0.0572018727042179;0.057950802554352365;0.05867031924150595;0.05935999544942744;0.06001930102500339;0.06064779171727328;0.06124501140730824;0.06181045818848151;0.06234357480673193;0.06284394912169151;0.06331105296303761;0.06374430523368213;0.0641432440382818;0.06450732935657001;0.06483600932272336;0.06512867526201704;0.06538484478093812;0.06560386849678032;…
0.055786167436870655;0.05659521760613906;0.05737576534593927;0.05812740859719471;0.05884968104744061;0.059542155960984625;0.06020430397827632;0.060835681159445036;0.06143583259727926;0.06200425648669009;0.06254039675230544;0.06304384180939505;0.0635140644522743;0.06395048360600161;0.06435263918384918;0.06471999072283247;0.06505198807110917;0.0653480230500255;0.0656076140540418;0.0658301130342139;…
0.0559547573348368;0.056766438341723846;0.057549657855944805;0.05830401465508788;0.059029042877183885;0.05972431652097964;0.06038930676210745;0.06102357067662499;0.06162665358552291;0.06219805490300067;0.0627372188221727;0.06324373464119334;0.06371707564552749;0.06415666217238253;0.06456203395036088;0.0649326523550528;0.06526796712793799;0.06556737117935973;0.06583038371352971;0.06605635696126481…
0.056123347111957454;0.05693765893511068;0.057723550348457664;0.05848062054445732;0.05920840452483211;0.059906476869091986;0.06057430954599451;0.06121145994351638;0.0618174745932478;0.0623918530121566;0.06293404057078882;0.06344362712340103;0.06392008691926103;0.06436284031961027;0.06477142885892666;0.065145313473179;0.06548394561495116;0.06578671869156245;0.06605315269513243;0.06628260118817429;…
0.056291936868546825;0.05710887952560378;0.0578974427095429;0.058657226448820536;0.05938776619624421;0.060088637265545426;0.06075931216098592;0.0613993492853149;0.062008295399984405;0.06258565123924599;0.06313086244356667;0.06364351974954999;0.06412309789828023;0.06456901866065942;0.06498082339014084;0.06535797485684018;0.06569992440986193;0.06600606654446946;0.0662759220623641;0.0665088448075958…
0.056460526504466695;0.05728009997415869;0.05807133505309137;0.05883383218502592;0.05956712768598425;0.060270797450666325;0.06094431477602052;0.0615872383775482;0.06219911622617882;0.06277944916016896;0.06332768399615574;0.0638434120273116;0.0643261089576872;0.06477519658411376;0.06519021806316994;0.06557063572845967;0.06591590263730582;0.06622541378285637;0.06649869075465599;0.0667350887263805;0…
0.05662911611981355;0.05745132041974942;0.05824522726550579;0.05901043793617232;0.05974648919944785;0.06045295768403614;0.06112931722271296;0.06177512754459272;0.06238993685213262;0.06297324719886245;0.06352450567278065;0.06404330444886758;0.0645291197236609;0.0649813747011568;0.06539961236056581;0.06578329686519921;0.06613188117211022;0.06644476136133502;0.06672145983183096;0.066961332040594;0.0…
0.05679770561467156;0.05762254072366672;0.0584191194603434;0.05918704351953259;0.05992585053166866;0.060635117706630395;0.061314319669440856;0.061963016462803576;0.06258075749752647;0.06316704493238727;0.06372132703028936;0.06424319652325068;0.06473213056993692;0.06518755240217651;0.06560900679954527;0.06599595749196532;0.066347859141814;0.06666410832792402;0.06694422823703236;0.06718757565368613…
0.056966295088918484;0.057793761024553046;0.0585930115243458;0.059363649117785196;0.06010521188757714;0.06081727777738597;0.061499321948387274;0.062150905455734755;0.0627715779434358;0.0633608427835254;0.063918148511714;0.06444308874128746;0.06493514112407256;0.0653937302965593;0.06581840086462405;0.06620861838344445;0.06656383741834944;0.06688345563400097;0.06716699702638032;0.06741381866514573;…
0.05713488444286164;0.0579649811840357;0.05876690357073536;0.05954025454862923;0.060284573062678384;0.06099943763792988;0.06168432422736645;0.06233879420057172;0.06296239840877303;0.0635546403305021;0.0641149696751053;0.064642980613377;0.0651381517584319;0.06559990777650349;0.0660277950710627;0.06642127876703408;0.06677981513216776;0.06710280233083755;0.06738976514674157;0.06764006197501007;0.067…
0.0573034737761593;0.05813620134042434;0.05894079548659392;0.05971685999432108;0.06046393426143576;0.06118159754655201;0.061869326339131996;0.0625266830200433;0.06315321867539028;0.06374843799494036;0.06431179096229861;0.06484287262898583;0.06534116210195552;0.06580608544959218;0.06623718890534717;0.06663393941493752;0.06699579315229712;0.06732214936656711;0.06761253365052211;0.06786630468620229;…
0.05747206298934276;0.05830742135568398;0.05911468738480741;0.05989346527298766;0.06064329527982769;0.06136375724553312;0.06205432845093256;0.06271457159216809;0.06334403896142879;0.06394223535623385;0.06450861193255143;0.06504276429988393;0.06554417252563122;0.0660122627098399;0.0664465828807755;0.06684659955705097;0.06721177061210987;0.06754149579572409;0.06783530148832315;0.06809254769533596;0…
0.05764065218184974;0.058478641367790185;0.05928857915279944;0.060070070566461534;0.060822656321848426;0.06154591699251386;0.06223933039609447;0.06290246023884673;0.06353485904952019;0.06413603283484264;0.06470543302649825;0.06524265611417328;0.06574718265978734;0.06621844016302049;0.06665597648581002;0.06705925996308663;0.06742774837772106;0.06776084256318762;0.06805806970882526;0.06831879010877…
0.05780924125443663;0.058649861239046926;0.05946247090311809;0.06024667569329919;0.06100201718395171;0.061728076530430914;0.06242433234129852;0.0630903486389338;0.06372567915703159;0.0643298300113326;0.06490225380460744;0.06544254758499918;0.06595019287403067;0.06642461720497059;0.06686537023177988;0.06727191986544712;0.06764372558543301;0.06798018872676483;0.06828083726637534;0.06854503281971097…
0.057977830306319575;0.05882108110709453;0.059636362523529926;0.06042328083490768;0.06118137806966088;0.06191023611627348;0.062609334120446;0.06327823711349893;0.06391649906737705;0.06452362730499712;0.06509907470630852;0.06564243919909439;0.06615320280008206;0.06663079443964887;0.06707476360912999;0.0674845800313459;0.06785970309843889;0.06819953522807065;0.06850360520591722;0.06877127493795518;…
0.058146419238481004;0.05899230083457709;0.05981025412624409;0.06059988581027463;0.06136073877590651;0.06209239549363641;0.06279433589964754;0.06346612534223561;0.06410731899714675;0.06471742429757787;0.06529589529328465;0.06584233047098426;0.0663562128061626;0.06683697126471978;0.0672841571272144;0.06769723969569956;0.06807568005597943;0.06841888112819448;0.06872637248555437;0.06899751735324544;…
0.05831500814991444;0.05916352055879831;0.05998414559937116;0.060776490800380015;0.06154009950573942;0.06227455491885504;0.06297933751338154;0.06365401364537937;0.06429813873053979;0.06491122140719775;0.06549271600375628;0.06604222188602753;0.06655922252539016;0.06704314828232093;0.06749355027846649;0.06790989962321492;0.06829165731831728;0.06863822736547745;0.06894914014648298;0.0692237591788717…
0.058483596941829315;0.059334740142743723;0.06015803705478001;0.06095309562464415;0.06171946005656877;0.062456714136184685;0.0631643391271864;0.0638419017034655;0.06448895848336662;0.0651050182167782;0.06568953640062551;0.0662421129601342;0.06676223232459537;0.06724932489195047;0.06770294357025927;0.06812255905133026;0.06850763402764017;0.06885757300430073;0.06917190715057381;0.06945000130111183;…
0.05865218571299566;0.05950595972337918;0.060331928380926776;0.06112970046361819;0.061898820630970935;0.06263887340130463;0.06334934057611961;0.0640297898358926;0.0646797780406142;0.06529881514326759;0.06588635692089942;0.06644200417728444;0.06696524183829777;0.06745550169391895;0.06791233649702061;0.0683352187422383;0.06872361104127149;0.0690769189797219;0.06939467453526454;0.06967624283673224;0…
0.058820774364850774;0.05967717916403292;0.06050581968933854;0.06130630513715688;0.06207818102683558;0.0628210324591328;0.06353434202514528;0.06421767772404051;0.06487059761731036;0.0654926117707708;0.06608317712870325;0.0666418950547772;0.06716825143193302;0.06766167808956408;0.06812172956413629;0.06854787793590611;0.06893958750435453;0.06929626435942339;0.06961744126620385;0.06990248466854398;0…
0.05898936299594016;0.059848398601331544;0.06067971086881824;0.06148290982538099;0.06225754144626265;0.0630031915646901;0.06371934330990202;0.0644055656864681;0.06506141699923272;0.06568640851505819;0.06627999745982671;0.06684178607520966;0.06737126074142664;0.06786785467736339;0.06833112226803452;0.06876053739200486;0.06915556427126479;0.06951561007516975;0.0698402083770601;0.07012872591680078;0…
0.05915795150792997;0.06001961789894727;0.060853602030549916;0.061659514348580975;0.06243690168762419;0.06318535046355933;0.06390434459477745;0.0645934534054025;0.06525223640062373;0.0658802049614215;0.06647681747962175;0.06704167675727427;0.06757427013081471;0.06807403086049989;0.06854051511210799;0.06897319635303786;0.06937154049010946;0.06973495519795393;0.07006297483727049;0.07035496746083642…
0.05932653999914029;0.06019083719316624;0.06102749306368458;0.06183611888644583;0.06261626195254201;0.06336750941010084;0.0640893457159935;0.06478134119856005;0.06544305560805429;0.06607400152444934;0.06667363762265695;0.06724156758218051;0.06777727923743339;0.06828020723561248;0.0687499075947911;0.06918585557614733;0.06958751701230777;0.06995430065623803;0.07028574167672347;0.07058120842440191;0…
0.059495128371466977;0.06036205634800583;0.061201384079062074;0.06201272325970342;0.06279562203987206;0.06354966815056444;0.06427434683735919;0.06496922874901792;0.0656338748349787;0.06626779779062415;0.06687045745551506;0.06744145807001871;0.06798028842391453;0.06848638320773479;0.06895930021747729;0.06939851430638003;0.06980349298893901;0.07017364552433472;0.07050850786865495;0.0708074496833434…
0.05966371672300379;0.06053327549941051;0.06137527496618245;0.06218932764760902;0.06297498215075627;0.06373182693864758;0.06445934779568174;0.06515711637364703;0.0658246938687639;0.06646159417334895;0.06706727741153928;0.06764134870060641;0.06818329732900931;0.06869255937166158;0.06916869248061316;0.06961117329834171;0.07001946926845784;0.07039299072739433;0.0707312744391631;0.07103369036491958;0…
0.05983230495587713;0.06070449451174399;0.061549165835540126;0.062365931871329605;0.06315434208453638;0.06391398552126934;0.06464434875418948;0.0653450037563774;0.0660155129220733;0.06665539026030047;0.06726409705854702;0.06784123899543604;0.068386306313941;0.0688987351342827;0.06937808488358707;0.06982383179963;0.07023544500492365;0.07061233534305833;0.07095404036529286;0.0712599313414786;0.0715…
0.06000089316795351;0.060875713520607846;0.061723056576985735;0.06254253610968528;0.06333370204187258;0.0640961441514622;0.06482934955027696;0.06553289121323178;0.06620633178307246;0.06684918646369255;0.0674609168286523;0.06804112943292866;0.06858931501887999;0.06910491108854301;0.06958747692886338;0.07003649056230682;0.07045142104381849;0.07083168029315616;0.07117680666934165;0.07148617174379632…
0.060169481261590906;0.06104693239071324;0.06189694730066671;0.06271914018428351;0.06351306182259417;0.06427830257681648;0.06501435034658966;0.06572077842899571;0.0663971506636312;0.06704298237239975;0.0676577362909111;0.0682410195359833;0.06879232380363659;0.0693110866431941;0.06979686911381956;0.07024914883652773;0.07066739654218988;0.07105102465866708;0.07139957233217357;0.07171241244071336;0.…
0.060338069334427445;0.06121815125731778;0.062070837896785476;0.06289574427350766;0.06369242162687767;0.06446046104969745;0.06519935098111168;0.06590866571884098;0.06658796935271642;0.06723677839744312;0.06785455587620418;0.06844090978162007;0.06899533230980481;0.06951726238932543;0.07000626094294343;0.07046180737180364;0.07088337234253887;0.07127036935809042;0.07162233837227508;0.071938652566532…
0.06050665728905369;0.061389369985481196;0.062244728475141384;0.0630723481994073;0.06387178125504175;0.0646426193183689;0.06538435161590346;0.06609655276841134;0.06677878806140157;0.0674305741288985;0.06805137515482984;0.06864079969414888;0.06919834089577744;0.0697234377375557;0.07021565291159582;0.07067446542085504;0.07109934760490931;0.07148971347575211;0.07184510377433942;0.07216489298657688;0…
0.06067524522287851;0.06156058871011578;0.062418618926289735;0.06324895213992743;0.06405114090677767;0.0648247776345268;0.06556935208954064;0.06628443989202497;0.0669696065794575;0.06762436997659069;0.06824819455643188;0.06884068974918463;0.06940134920457652;0.06992961327711339;0.07042504452629371;0.07088712373063485;0.07131532316881316;0.07170905792681254;0.072067869553032;0.07239113283868603;0.…
0.06084383303872587;0.06173180729663119;0.06259250935968069;0.06342555591756116;0.06423050038289489;0.06500693574711044;0.06575435256349657;0.0664723267761864;0.06716042511715871;0.0678181655318002;0.06844501365255481;0.06904057947245218;0.06960435759317286;0.07013578842048981;0.0706344362803755;0.07109978155643522;0.07153129819729837;0.07192840179895295;0.07229063469688507;0.07261737298465498;0.…
0.06101242083377441;0.06190302587959316;0.06276639966622359;0.06360215970981373;0.06440985988259781;0.0651890939071443;0.06593935287694044;0.0666602137343575;0.06735124346508256;0.06801196120315202;0.06864183287160128;0.06924046933815693;0.06980736570602086;0.07034196375504703;0.07084382768239272;0.0713124396426442;0.07174727352687986;0.07214774600398596;0.07251340021673294;0.0728436125658703;0.0…
0.06118100851108251;0.06207424432476241;0.06294028995501794;0.06377876333962336;0.06458921920718844;0.06537125186424525;0.06612435319075648;0.06684810045390625;0.06754206183270182;0.06820575658313491;0.06883865178636586;0.06944035887344309;0.07001037389866502;0.0705481386951542;0.07105321922365596;0.0715250972471324;0.07196324832361739;0.07236708963295678;0.07273616510495667;0.07306985244058935;0…
0.061349596167597574;0.06224546276635684;0.06311418011732858;0.06395536698405367;0.06476857855538241;0.0655534098687642;0.06630935334470933;0.06703598724743548;0.06773288001140305;0.06839955207917038;0.06903547082400648;0.06964024855110208;0.07021338181699623;0.07075431382630142;0.07126261041475669;0.07173775511171603;0.07217922342102125;0.07258643359432139;0.07295893036854964;0.0732960917537547;…
0.06151818370661327;0.06241668107048958;0.0632880702619031;0.06413197046648968;0.06494793772897615;0.06573556767099771;0.06649435349909215;0.0672238738031793;0.06792369820985475;0.06859334728495899;0.0692322895585712;0.06984013789970166;0.0704163898151284;0.0709604885647412;0.07147200174497206;0.07195041249685101;0.07239519798817048;0.07280577698249771;0.07318169500375127;0.07352233136007665;0.07…
0.06168677122484494;0.06258789937102938;0.06346196028036291;0.06430857396355195;0.06512729692619468;0.06591772552062092;0.0666793534942671;0.06741176043287878;0.06811451622025508;0.06878714260671534;0.0694291084159696;0.0700400273906152;0.07061939754039319;0.07116666349408635;0.07168139272693907;0.0721630701417748;0.0726111728555629;0.07302512070257637;0.07340446001370436;0.07374857040806328;0.07…
0.061855358625822365;0.06275911753444285;0.06363585028110257;0.06448517729907363;0.06530665594933054;0.06609988316861216;0.06686435348993403;0.06759964682563675;0.06830533425046563;0.06898093763935494;0.06962592697150694;0.0702399165538379;0.0708224053454696;0.07137283803247772;0.07189078384789574;0.0723757273095353;0.0728271471953045;0.07324446385235622;0.073627224398516;0.07397480974886803;0.07…
0.062023946006027904;0.06293033569424857;0.0638097401561012;0.06466178064923075;0.06548601499611639;0.06628204086396872;0.06704935332705461;0.06778753329232991;0.06849615209349885;0.06917473278788215;0.06982274564984049;0.07043980585932093;0.07102541287913412;0.07157901276164566;0.0721001746225299;0.07258838473678438;0.07304312183487291;0.07346380733355426;0.07384998915746896;0.07420104853457384;…
0.06219253326922834;0.0631015537172677;0.06398363001339905;0.06483838383830606;0.06566537386934265;0.06646419835835277;0.06723435316473358;0.06797541952293237;0.06868696995640672;0.06936852764843089;0.07001956402753652;0.07063969483849125;0.07122842049262665;0.07178518710162453;0.07230956553603517;0.07280104168916868;0.07325909594940859;0.07368315024735853;0.07407275329454739;0.07442728761276798;…
0.06236112051167213;0.06327277173666754;0.06415751974533428;0.06501498704202956;0.06584473276624789;0.06664635590008157;0.0674193528445339;0.0681633058274538;0.0688777876330185;0.0695623226247918;0.07021638252799636;0.0708395839598734;0.0714314278361727;0.07199136163225697;0.07251895610515549;0.07301369890074774;0.07347507036336147;0.0739024934921039;0.0742955178051645;0.07465352613911737;0.07497…
0.06252970763736394;0.06344398961962484;0.0643314094595915;0.06519159008513506;0.06602409149012192;0.06682851324150323;0.06760435252496313;0.06835119189674221;0.06906860532957397;0.06975611731432044;0.07041320072905072;0.07103947275633016;0.07163443525956896;0.07219753577547591;0.07272834681303458;0.0732263556397733;0.07369104425491359;0.07412183617237576;0.07451828169719066;0.07487976495763377;0…
0.06269829474231747;0.06361520749895443;0.06450529904886902;0.06536819314290501;0.06620345023770766;0.06701067063025294;0.06778935204818766;0.06853907803993756;0.06925942284072178;0.06994991211959035;0.07061001905284141;0.07123936169495548;0.07183744241449373;0.07240371010923105;0.0729377371784778;0.07343901263770614;0.07390701844548;0.07434117918311868;0.07474104596216023;0.07510600322757711;0.0…
0.06286688173077605;0.06378642524218989;0.06467918862049477;0.06554479604052577;0.06638280881279592;0.06719282781936664;0.06797435157211579;0.06872696394876425;0.06945024037188696;0.07014370663918221;0.0708068370784671;0.07143925031005187;0.07204044964929647;0.07260988405735913;0.07314712768257364;0.07365166916540945;0.07412299211629157;0.07456052163232353;0.07496380961183893;0.0753322417893746;0…
0.06303546869851778;0.0639576429817924;0.0648530780675283;0.06572139895283069;0.06656216741163234;0.0673749850557955;0.06815935093951916;0.06891484993149018;0.06964105771853996;0.0703375012744491;0.07100365522680649;0.07163913906727866;0.07224345661711246;0.07281605819591165;0.07335651784619406;0.07386432595173874;0.07433896608572092;0.07477986441153621;0.07518657363387306;0.07555847980588787;0.0…
0.06320405555002555;0.06412886058565344;0.06502696749693959;0.0658980017054602;0.0667415258385103;0.06755714209326526;0.0683443503077049;0.0691027356807185;0.06983187508528844;0.07053129562519976;0.07120047307822981;0.07183902750238201;0.07244646366483964;0.07302223195063404;0.07356590814836701;0.07407698227017506;0.07455493953805503;0.074999206632161;0.07540933704393256;0.07578471811395061;0.076…
0.06337264238084084;0.06430007818587936;0.06520085680215074;0.06607460447279702;0.06692088428917642;0.06773929917804106;0.06852934952005194;0.0692906215038424;0.07002269226842721;0.07072509009156372;0.07139729105234889;0.07203891607958259;0.07264947044707436;0.0732284058956747;0.07377529811203608;0.07428963884696202;0.07477091328861678;0.0752185491823373;0.07563210082576671;0.0760109558800351;0.0…
0.06354122909568712;0.06447129565072077;0.06537474608977244;0.06625120708093704;0.06710024256842845;0.06792145606454032;0.06871434873326418;0.06947850709434629;0.07021350947174414;0.07091888427458111;0.07159410873080906;0.07223880433607413;0.0728524773092589;0.07343457945869264;0.07398468821416376;0.07450229495820503;0.07498688652475635;0.07543789117689056;0.07585486399895842;0.07623719393737241;…
0.0637098157898682;0.064642513111928;0.06554863525359052;0.06642780970381101;0.06727960087151219;0.0681036129983402;0.06889934779132971;0.06966639275874624;0.07040432649236077;0.07111267857315444;0.07179092653195185;0.0724386927346347;0.0730554839074546;0.07364075321192814;0.07419407797977015;0.0747149513275294;0.0752028600587398;0.07565723350054562;0.07607762754335104;0.07646343145605422;0.07681…
0.06387840236834909;0.06481373043811178;0.06572252439985529;0.06660441216797165;0.06745895900373135;0.0682857697345518;0.0690843468503472;0.06985427819141042;0.07059514353324248;0.07130647258955841;0.07198774403870106;0.07263858081390955;0.07325849058564422;0.07384692658495867;0.07440346788374697;0.07492760723367084;0.07541883308098729;0.07587657527155688;0.0763003904824491;0.07668966926570014;0.…
0.06404698892619512;0.06498494776066538;0.06589641342271743;0.06678101464689619;0.06763831715982932;0.06846792651806223;0.06926934575491592;0.07004216369797506;0.07078596039234016;0.07150026672146544;0.07218456166812431;0.07283846903522996;0.07346149700135784;0.07405310014811135;0.07461285745319604;0.07514026339763034;0.07563480640070107;0.07609591737122678;0.07652315379218132;0.07691590654002972…
0.06421557536861351;0.06515616494856083;0.06607030242806551;0.06695761696759565;0.06781767514561739;0.0686500831046782;0.06945434466052737;0.07023004897369452;0.07097677727179431;0.07169406057238782;0.0723813790044274;0.07303835693869659;0.07366450349711469;0.07425927333288702;0.07482224716093322;0.07535291910077996;0.07585077921137827;0.07631525892124627;0.07674591649998229;0.07714214410504251;0…
0.0643841617904303;0.06532738213283312;0.06624419131041633;0.06713421930309224;0.06799703315533497;0.06883223973859487;0.06963934341239372;0.07041793432332295;0.07116759397038737;0.07188785453876462;0.07257819646340058;0.07323824498419026;0.07386750973191752;0.07446544670769478;0.0750316365361469;0.07556557506149007;0.0760667523191503;0.07653460079948779;0.07696867957785741;0.07736838113809438;0.…
0.06455274809709578;0.06549859918281659;0.06641808017529569;0.06731082148085689;0.06817639099530236;0.06901439617631641;0.06982434216539757;0.07060581944300323;0.07135841068943252;0.07208164822534906;0.07277501363053494;0.0734381327132707;0.07407051604681811;0.07467161970596344;0.07524102604957204;0.0757782305637752;0.0762827249205978;0.0767539421310863;0.07719144205717991;0.07759461846155619;0.0…
0.06472133438319586;0.06566981622918697;0.0665919689175875;0.06748742367345519;0.06835574885925332;0.06919655266134403;0.0700093407653658;0.07079370463660484;0.07154922722854631;0.07227544202734355;0.07297183092033988;0.07363802058436436;0.07427352210229579;0.07487779289417934;0.07545041523248855;0.07599088632336906;0.07649869781877483;0.07697328379047656;0.0774142049060233;0.07782085525642853;0.…
0.06488992055442476;0.06584103314164196;0.06676585764245352;0.06766402570881926;0.06853510655401897;0.06937870895088145;0.07019433936656996;0.07098158960116167;0.07174004378821205;0.07246923555074515;0.07316864791959538;0.07383790814049379;0.07447652823793074;0.07508396570770405;0.07565980455354557;0.07620354162693443;0.07671467021335208;0.07719262490624489;0.07763696715970758;0.07804709234144509…
0.06505850670512724;0.06601225005049678;0.066939746245146;0.0678406277590568;0.06871446427282558;0.0695608652877338;0.07037933781545377;0.07116947463965605;0.07193086016888267;0.07266302918951666;0.07336546504152634;0.07403779583862724;0.07467953411568276;0.07529013871109619;0.07586919354611915;0.07641619718756229;0.07693064290429935;0.07741196634938084;0.07785972978236606;0.07827332890125921;0.0…
0.06522709274124236;0.06618346682581376;0.06711363483046161;0.06801722965256252;0.06889382182301675;0.06974302142980626;0.07056433626567586;0.07135735945001521;0.07212167657020932;0.0728568225509021;0.07356228187420485;0.07423768322325389;0.07488254007365673;0.0754963113416548;0.0760785826767678;0.0766288522945697;0.07714661509438409;0.07763130725192957;0.07808249181327365;0.0784995657509592;0.07…
0.0653956787568729;0.06635468359754643;0.06728752329402184;0.06819383156098476;0.06907317939730981;0.06992517761920601;0.07074933456429844;0.07154524433433193;0.07231249279348356;0.07305061602762142;0.07375909882956817;0.0744375707498799;0.07508554577529639;0.07570248416200612;0.07628797148096852;0.07684150765839891;0.07736258758048503;0.07785064848142796;0.07830525421261528;0.07872580207885935;0…
0.06556426465820367;0.06652590023612283;0.06746141174025724;0.06837043331318214;0.06925253680356205;0.07010733361454141;0.07093433286436529;0.07173312899142927;0.072503309037522;0.07324440922816862;0.0739559154969838;0.07463745796446479;0.07528855155722768;0.07590865661139116;0.07649736042318435;0.07705416257102689;0.07757855956847302;0.07806998917338707;0.0785280160236287;0.07895203869639417;0.0…
0.06573285053909439;0.06669711687113361;0.06763530006515979;0.06854703508034227;0.06943189423398044;0.07028948965722004;0.07111933101355915;0.07192101372250796;0.07269412510445723;0.07343820254401773;0.0741527322870978;0.07483734532104887;0.07549155708438197;0.07611482925049909;0.0767067490409978;0.07726681774024145;0.0777945318521293;0.078289330191884;0.07875077820254231;0.07917827479554693;0.07…
0.0659014363059766;0.06686833337337367;0.06780918837279241;0.06872363669178909;0.06961125149693766;0.0704716455065552;0.07130432916430705;0.0721088982272891;0.0728849411922689;0.07363199558491576;0.0743495487905764;0.07503723236706573;0.07569456269190236;0.0763210015205175;0.07691613779677171;0.07747947246068523;0.07801050364043403;0.0785086706759025;0.07897353979656467;0.0794045111840903;0.07980…
0.0660700220524662;0.06703954987206973;0.06798307655951896;0.06890023831824801;0.0697906087841285;0.07065380140325282;0.07148932716491384;0.07229678280607911;0.07307575710393292;0.07382578874108776;0.0745463654167712;0.07523711955508605;0.07589756804621166;0.07652717398019393;0.07712552623019887;0.0776921274374856;0.07822647572406463;0.0787280114860529;0.07919630175795957;0.07963074705768423;0.08…
0.06623860768524205;0.06721076623838441;0.06815696472903365;0.06907683978950968;0.06996996590444267;0.07083595710733312;0.07167432516718823;0.07248466715949953;0.0732665730365896;0.07401958162353678;0.0747431817576504;0.07543700643402101;0.07610057348096633;0.07673334607266696;0.07733491480153719;0.07790478196795658;0.07844244731511725;0.07894735176479885;0.07941906313791418;0.07985698322043179;0…
0.06640719329767544;0.06738198260117963;0.06833085277807303;0.06925344127583595;0.07014932304906119;0.07101811285879842;0.07185932302005885;0.07267255158695995;0.07345738879406045;0.07421337462123576;0.07493999822126785;0.07563689345496813;0.07630357866408419;0.07693951835473774;0.077544303052594;0.07811743675455941;0.07865841920115875;0.07916669236927644;0.07964182488471983;0.0800832188716772;0.…
0.0665757787966935;0.06755319883198677;0.06850474080996166;0.06943004260748549;0.07032868002739229;0.07120026841837776;0.07204432087471407;0.07286043578998459;0.0736482045726441;0.07440716734644656;0.07513681440089673;0.07583678016831964;0.07650658392773135;0.07714569027150053;0.07775369144151781;0.07833009109728495;0.0788743905974073;0.07938603244543602;0.07986458605354975;0.08030945481184595;0.…
0.06674436427542192;0.0677244150593017;0.06867862872180981;0.06960664395425513;0.07050803703010171;0.07138242402536799;0.07222931858070836;0.07304832006708406;0.07383902017701006;0.07460096018688743;0.07533363070329002;0.07603666702369628;0.07670958894132435;0.07735186237780561;0.0779630795122351;0.07854274569592279;0.07909036228831332;0.07960537284693278;0.08008734758871529;0.08053569024397428;0…
0.066912949641037;0.06789563115502564;0.0688525166165713;0.06978324514687305;0.07068739386711768;0.07156457944120863;0.07241431628860781;0.07323620412068754;0.07402983580261269;0.07479475275608162;0.07553044672302917;0.07623655357297487;0.07691259403553519;0.0775580341207071;0.07817246772078029;0.07875539985314602;0.07930633349222281;0.07982471272321046;0.08031010854938318;0.08076192596480233;0.0…
0.06708153498641796;0.06806684724728748;0.06902640439173117;0.06995984635466958;0.07086675072858908;0.07174673490448942;0.07259931384859447;0.07342408824840413;0.07422065125497192;0.07498854544048977;0.07572726286556287;0.07643644026429576;0.0771155988812826;0.07776420605309993;0.07838185561320342;0.07896805426606701;0.07952230499046359;0.08004405292443642;0.08053286987587711;0.08098816118106586;…
0.06725012021899104;0.06823806320835922;0.06920029214987143;0.07013644740884367;0.07104610742496574;0.07192889017736204;0.07278431141061038;0.07361197215357018;0.07441146672869559;0.0751823378548996;0.07592407872678399;0.07663632665102395;0.07731860380774105;0.07797037762400254;0.07859124364342032;0.0791807082400465;0.07973827600451563;0.0802633926035544;0.08075563063136465;0.081214396685812;0.08…
0.0674187054313882;0.06840927916600167;0.06937417978885303;0.07031304847825796;0.07122546414587808;0.07211104549770715;0.07296930882546689;0.07379985613289135;0.07460228203015613;0.075376130384511;0.07612089471083383;0.07683621317981572;0.07752160848733486;0.07817654938435019;0.078800631359609;0.07939336246951421;0.07995424731257801;0.08048273260723722;0.08097839175217454;0.08144063168948341;0.08…
0.06758729053128647;0.0685804949928588;0.06954806741088485;0.07048964939458355;0.07140482070229899;0.07229320062839062;0.07315430624248022;0.07398773989061319;0.07479309735311275;0.07556992264537903;0.07631771041491968;0.07703609940552773;0.0777246132477373;0.07838272078512976;0.07901001921356234;0.07960601626252373;0.08017021813927044;0.08070207209193513;0.08120115230548229;0.08166686698142671;0…
0.06775587561106959;0.06875171081632203;0.06972195491420495;0.07066625032621378;0.07158417728333888;0.0724753558065822;0.07333930351309277;0.07417562372253549;0.07498391250479237;0.07576371502143998;0.07651452624187235;0.07723598577332867;0.07792761776288182;0.07858889237531243;0.07921940675559037;0.0798186703108168;0.08038618925965735;0.08092141190081988;0.08142391322361425;0.08189310177579875;0…
0.06792446057866618;0.0689229265094084;0.06989584240064792;0.07084285110529319;0.07176353370049524;0.07265751079586347;0.07352430078599306;0.07436350733381533;0.07517472767810335;0.07595750713001898;0.07671134179021659;0.07743587183957025;0.0781306223589369;0.07879506360785776;0.07942879443535857;0.08003132392514505;0.08060215990150395;0.0811407511938544;0.08164667357776105;0.08211933685823815;0.…
0.06809304552621111;0.06909414219913905;0.07006972976883014;0.07101945189974468;0.07194289014235701;0.07283966583269164;0.07370929791325626;0.07455139101934438;0.07536554268112954;0.07615129935378599;0.07690815746146958;0.07763575804793009;0.07833362671134861;0.07900123502976869;0.07963818180531357;0.08024397779455679;0.0808181308367342;0.08136009081070308;0.08186943429623954;0.08234557144662305;…
0.06826163036188529;0.06926535775890498;0.07024361712021072;0.07119605254218755;0.07212224642094754;0.07302182068136569;0.07389429504294154;0.07473927448519349;0.07555635770592588;0.07634509131133892;0.07710497285547654;0.07783564395625837;0.07853663114477721;0.07920740609598158;0.07984756931298896;0.080456631232507;0.08103410129626441;0.0815794299148478;0.08209219445426227;0.0825718063228769;0.0…
0.06843021517757376;0.06943657331535602;0.07041750435378522;0.07137265320007279;0.07230160272433295;0.07320397557762853;0.07407929202775863;0.07492715802534393;0.0757471725614354;0.07653888338407847;0.07730178837243792;0.07803553000673823;0.0787396353361846;0.07941357735152679;0.08005695651297215;0.08066928492534547;0.08125007204887238;0.0817987693424391;0.08231495497612953;0.08279804070860623;0.…
0.06859879988171072;0.06960778874225808;0.07059139157063649;0.0715492537064957;0.07248095886506405;0.07338613028649828;0.07426428901513529;0.07511504134678233;0.07593798743885756;0.07673267519187811;0.07749860361352261;0.0782354157587215;0.07894263960871942;0.07961974825332158;0.08026634385066057;0.08088193818923531;0.08146604232863107;0.08201810826048399;0.08253771494108285;0.08302427538201203;0…
0.06876738456593046;0.06977900416588873;0.07076527867014025;0.0717258542284342;0.07266031503068228;0.07356828504300174;0.07444928585841766;0.07530292474257759;0.07612880214799662;0.07692646711486664;0.07769541897761098;0.07843530165289352;0.07914564364086274;0.07982591934441968;0.08047573088278637;0.08109459170782272;0.08168201290116628;0.08223744750161294;0.08276047526939875;0.08325050956843599;…
0.06893596913892125;0.06995021946038976;0.07093916575300183;0.07190245459946083;0.07283967103426753;0.07375043961287793;0.07463428270440048;0.0754908079206342;0.07631961687919428;0.07712025877419562;0.07789223406719857;0.07863518725011114;0.07934864775424814;0.08003209008372315;0.08068511805260693;0.08130724479998398;0.08189798300371327;0.08245678623636417;0.08298323504435441;0.08347674404234982;…
0.06910455369206582;0.07012143475166543;0.07111305271897835;0.07207905498607897;0.07301902706283527;0.07393259423043583;0.07481927940706777;0.07567869117310638;0.07651043144311827;0.0773140505487193;0.07808904927984296;0.07883507298955843;0.07955165162887932;0.08023826101230508;0.08089450491900302;0.08151989814665658;0.08211395339874042;0.08267612529384177;0.08320599518219605;0.08370297803283723;…
0.0692731381343073;0.07029264991423444;0.07128693966839646;0.07225565522233986;0.07319838292999563;0.07411474866213691;0.0750042761125796;0.0758665742088187;0.07670124602925026;0.07750784206086998;0.07828586421936899;0.07903495843360056;0.07975465558487124;0.08044443159105634;0.08110389192308773;0.08173255106943483;0.08232992332665033;0.08289546384812127;0.08342875477024286;0.08392921231063348;0.…
0.06944172255677604;0.07046386507362669;0.07146082650139562;0.07243225547427098;0.07337773882223662;0.07429690314157053;0.07518927267555957;0.07605445731900849;0.07689206044912351;0.0777016336882245;0.07848267928200843;0.0792348440199169;0.07995765930375347;0.08065060235906503;0.08131327862589452;0.08194520424654259;0.08254589354674861;0.08311480272477427;0.08365151472070409;0.08415544610857091;0…
0.06961030686867083;0.07063508010473873;0.07163471331792291;0.07260885557640344;0.0735570945537003;0.07447905743592259;0.07537426924153132;0.07624234021342247;0.07708287489135765;0.0778954250544986;0.07867949407291842;0.07943472931238434;0.08016066310411903;0.08085677277921507;0.08152266546638824;0.08215785700229691;0.08276186330261061;0.08333414110141936;0.08387427412494737;0.08438168019364185;0…
0.06977889116086883;0.07080629513272514;0.07180860001850113;0.07278545569428758;0.07373645031034558;0.07466121177806097;0.07555926566575971;0.07643022318237899;0.0772736891683535;0.07808921653598913;0.07887630898700196;0.07963461474717426;0.08036366666902678;0.08106294338860551;0.08173205200775886;0.0823705100122032;0.08297783335037355;0.08355347980008984;0.08409703389113846;0.08460791380243357;0…
0.06994747534282521;0.07097751003286135;0.07198248670269658;0.07296205566293566;0.0739158059068478;0.0748433659358975;0.07574426209313025;0.07661810593654905;0.07746450346786643;0.07828300775769778;0.07907312363075139;0.07983449988967814;0.08056667031554436;0.08126911365211704;0.08194143868681882;0.082583162603306;0.08319380293679078;0.08377281800195302;0.08431979311469973;0.08483414769818882;0.0…
0.07011605950516321;0.07114872492992552;0.07215637327141651;0.07313865564741959;0.07409516152863543;0.07502552014157703;0.07592925837955067;0.07680598876532978;0.07765531760316698;0.07847679909463877;0.07926993839773785;0.08003438517455644;0.08076967372826285;0.08147528410485579;0.08215082506891863;0.08279581544838742;0.08340977281482613;0.0839921565254981;0.08454255269974698;0.08506038112125638;…
0.07028464355759519;0.07131993969957293;0.07233025982384543;0.07331525548323406;0.07427451699091851;0.07520767416373904;0.07611425466926663;0.0769938713803185;0.0778461317611441;0.0786705901731023;0.07946675289579186;0.08023427016871833;0.08097267722272168;0.08168145421370314;0.08236021158871447;0.08300846787722414;0.08362574223441573;0.08421149455544659;0.08476531174576364;0.08528661483112261;0.…
0.0704532275904895;0.07149115446620441;0.072504146261276;0.07349185533497112;0.07445387247859356;0.07538982823380365;0.07629925081883049;0.07718175406998914;0.07803694575594008;0.0788643813668174;0.07966356751714983;0.08043415530530995;0.08117568048504717;0.08188762451176833;0.08256959781372102;0.08322112055987022;0.08384171194534487;0.0844308329067381;0.08498807115280924;0.08551284807190422;0.08…
0.07062181151381657;0.07166236910585594;0.07267803268251001;0.07366845503860923;0.0746332278074067;0.07557198212113936;0.07648424697184633;0.07736963654686724;0.07822775977357539;0.07905817230336516;0.07986038187098304;0.08063404015276149;0.08137868382924714;0.08209379446793702;0.08277898417643437;0.083433772828839;0.08405768120073756;0.0846501707676537;0.0852108300244341;0.08573908159932485;0.08…
0.07079039541768907;0.07183358374255007;0.0728519189892263;0.07384505475825935;0.07481258316172107;0.07575413605644009;0.07666924298551264;0.07755751909850157;0.07841857362906603;0.07925196335518686;0.0800571963481906;0.08083392514270148;0.08158168694298626;0.08229996461331787;0.082988370246537;0.0836464253514518;0.08427365074719528;0.0848695089495777;0.08543358925663541;0.08596531466127515;0.086…
0.07095897921233625;0.07200479825270455;0.07302580527984291;0.07402165433038488;0.07499193835782035;0.07593628980980495;0.0768542390027903;0.07774540143834785;0.07860938750756193;0.07944575415115719;0.08025401055928709;0.0810338098450842;0.0817846901387377;0.08250613441880464;0.08319775645436117;0.08385907746296324;0.08448961984103497;0.08508884664435631;0.08565634795703635;0.08619154800970968;0.…
0.07112756298761427;0.07217601275996244;0.07319969145642628;0.07419825391861438;0.0751712935795328;0.0761184436112;0.07703923488152563;0.07793328385302754;0.07880020122495483;0.0796395450624269;0.08045082489383144;0.0812336946900174;0.08198769310570762;0.08271230441350148;0.08340714237176093;0.08407172982795735;0.08470558922566933;0.08530818465981299;0.08587910701756582;0.08641778089629928;0.0869…
0.07129614665401202;0.07234722714112432;0.07337357761700927;0.07437485335989744;0.07535064864368096;0.07630059723145668;0.07722423076403462;0.0781211660569286;0.07899101496552204;0.07983333571916672;0.08064763896368461;0.08143357924898241;0.08219069615483118;0.08291847407031384;0.0836165284269008;0.08428438178443426;0.08492155816061286;0.0855275221913643;0.0861018655499255;0.08664401406922316;0.0…
0.07146473030112833;0.07251844151945289;0.07354746366404685;0.07455145281737903;0.07553000373355694;0.07648275089981134;0.07740922650881299;0.07830904833574326;0.07918182854603306;0.08002712649123458;0.08084445315706229;0.08163346395056345;0.08239369897685915;0.08312464391633768;0.08382591419381012;0.08449703399423626;0.08513752738608478;0.08574686004326748;0.08632462444197014;0.08687024678393825…
0.07163331383971246;0.07268965577213232;0.07372134969518593;0.07472805212849608;0.07570935866652348;0.07666490438782937;0.07759422225753017;0.07849693040479351;0.07937264214989044;0.08022091701009951;0.08104126708717445;0.08183334836777159;0.08259670188118567;0.08333081342649382;0.08403530009848183;0.08470968579811329;0.08535349616480173;0.08596619741451465;0.08654738280948554;0.0870964797848423;…
0.07180189735910512;0.07286087002204411;0.07389523561327094;0.07490465145590879;0.075888713625335;0.07684705792401596;0.07777921786933292;0.07868481254884044;0.0795634555947436;0.08041470764432422;0.08123808114089094;0.08203323292766439;0.0827997045601089;0.08353698312586638;0.08424468571712411;0.08492233785516166;0.08556946523378463;0.08618553510579163;0.08677014153624668;0.08732271233118424;0.0…
0.07197048077031687;0.0730320841467569;0.0740691215155618;0.07508125063754252;0.07606806842789593;0.07702921128067186;0.07796421348524239;0.07887269448414198;0.07975426906311815;0.0806084980266783;0.0814348949327734;0.08223311720478585;0.08300270732147898;0.0837431524913949;0.08445407147355498;0.08513498950888525;0.08578543385895691;0.086404872319671;0.0869928997421289;0.08754894516357442;0.08807…
0.07213906416242927;0.07320329826876995;0.07424300730529329;0.0752578498355715;0.07624742325642159;0.07721136468556943;0.07814920896505806;0.07906057649452598;0.07994508237354526;0.08080228852442685;0.08163170884834296;0.08243300162466367;0.08320570985914451;0.08394932204614808;0.08466345694616459;0.08534764141562991;0.08600140277413647;0.08662420985326193;0.08721565830682161;0.08777517754505922;…
0.07230764744671493;0.0733745122660374;0.07441689307933738;0.07543444888841074;0.07642677792935938;0.07739351791174648;0.07833420444915117;0.0792484582971884;0.08013589570767192;0.08099607877164243;0.08182852250351567;0.08263288576337778;0.08340871247940845;0.08415549126908785;0.08487284255659255;0.0855602929216578;0.08621737124845806;0.0868435469127226;0.0874384163542953;0.08800141021245601;0.08…
0.07247623071199576;0.07354572626067535;0.07459077874132015;0.07561104795774723;0.07660613262838409;0.07757567118624095;0.07851919979797531;0.0794363401750218;0.08032670888491278;0.08118986913429008;0.08202533628246138;0.08283277004492305;0.08361171487767283;0.0843616606812637;0.0850822278854146;0.08577294468056003;0.08643334001253197;0.08706288429158053;0.08766117476014829;0.08822764243261418;0.…
0.07264481386980692;0.0737169401310242;0.07476466438772478;0.07578764688248692;0.07678548717248769;0.07775782428282917;0.07870419515125038;0.07962422184616208;0.08051752208603405;0.0813836592477477;0.08222214980245288;0.08303265404691805;0.0838147173586905;0.08456782976366348;0.08529161335208817;0.08598559604136109;0.08664930833870851;0.08728222119958402;0.08788393265245135;0.08845387493855227;0.…
0.07281339700870987;0.07388815399881606;0.07493854992256947;0.07596424582382823;0.07696484174280287;0.07793997742781307;0.07888919037008571;0.07981210359256455;0.08070833513133613;0.08157744947667787;0.08241896344630616;0.08323253819182212;0.08401771961941967;0.08477399903531399;0.085500998539378;0.08619824765489317;0.08686527695438619;0.08750155842667427;0.08810669090270647;0.08868010700092824;0…
0.0729819800405033;0.0740593677427786;0.07511243544194748;0.07614084462116927;0.07714419615886725;0.078122130395709;0.07907418559354804;0.0799999851333069;0.08089914820070236;0.08177123945776599;0.0826157768326534;0.08343242205879521;0.08422072196306016;0.08498016797923233;0.085710383864556;0.08641089887294706;0.08708124513513492;0.0877208951861944;0.08832944864308975;0.0889063393489562;0.0894511…
0.07315056305348724;0.07423058148425873;0.07528632085027037;0.07631744343521858;0.07732355060127051;0.07830428341208152;0.07925918068340394;0.08018786674940544;0.08108996111532059;0.08196502955436993;0.08281259034295407;0.08363230606875813;0.0844237240881292;0.08518633711241917;0.08591976891257919;0.08662355034359205;0.08729721360513691;0.08794023226449428;0.08855220674100159;0.08913257125710795;…
0.07331914595972472;0.0744017951023725;0.07546020624324026;0.07649404210586781;0.07750290489009716;0.07848643625218824;0.07944417577806567;0.08037574816088132;0.08128077405418958;0.08215881940448498;0.08300940359720226;0.0838321898024152;0.08462672629627077;0.08539250591992421;0.0861291540985306;0.08683620142138905;0.08751318164318626;0.0881595688785167;0.08877496433272852;0.08935880345078771;0.0…
0.07348772884725359;0.07457300871808065;0.07563409152566317;0.07667064079333434;0.07768225920539219;0.07866858914085491;0.0796291707399585;0.08056362964780986;0.0814715868393865;0.08235260937016184;0.08320621697549832;0.08403207367914556;0.08482972828756376;0.08559867491671845;0.08633853900956258;0.08704885275164051;0.08772914997024439;0.08837890581101528;0.08899772228156415;0.08958503520828638;0…
0.0736563116284018;0.07474422221088833;0.0758079767928491;0.07684723933800425;0.07786161336778846;0.07885074185408193;0.07981416570683841;0.08075151093115768;0.08166239964902329;0.08254639909070786;0.08340303009920073;0.08423195728120078;0.08503273036209343;0.08580484358988755;0.08654792405856601;0.08726150369168112;0.08794511786833355;0.08859824228253696;0.08922047972791024;0.08981126725119291;0…
0.07382489439094447;0.07491543570136949;0.07598186194999923;0.07702383789960285;0.07804096755678519;0.07903289461595471;0.07999916054179101;0.08093939229005721;0.08185321230606864;0.08274018892686441;0.08359984334704815;0.08443184102641564;0.08523573222150327;0.08601101245236963;0.08675730883489201;0.08747415488404266;0.08816108605519028;0.08881757907223477;0.08944323753094874;0.09003749886162238…
0.07399347704747525;0.0750866490694191;0.07615574709203081;0.07720043631901177;0.07822032159356454;0.07921504720321788;0.08018415538191456;0.08112727344642237;0.0820440249877457;0.08293397851925302;0.08379665634176597;0.08463172449859153;0.08543873416431681;0.08621718099328919;0.0869666937492358;0.08768680568883756;0.08837705381606907;0.08903691540426391;0.08966599483520135;0.09026373075734319;0.…
0.07416205968550545;0.07525786243522328;0.07632963212454089;0.07737703475546305;0.0783996756570786;0.07939719983921482;0.08036915009095642;0.08131515467844086;0.08223483751791628;0.08312776822730353;0.08399346946072861;0.08483160811401613;0.08564173589374482;0.08642334972354837;0.08717607839315022;0.08789945674582288;0.08859302186547745;0.08925625205417245;0.08988875249573357;0.09048996222429971;…
0.07433064221789533;0.07542907567906793;0.07650351714205295;0.07755363305033502;0.07857902956906052;0.07957935230143617;0.08055414480535554;0.0815030357089754;0.08242565007291314;0.08332155769295378;0.08419028232803072;0.08503149145804331;0.08584473770674653;0.08662951813431391;0.08738546317513192;0.08811210741789237;0.08880898949190584;0.08947558824972808;0.09011150966119148;0.09071619397643456;…
0.07449922473189169;0.07560028892075042;0.0766774020505611;0.07773023136236516;0.07875838350791364;0.0797615048124817;0.0807391393895226;0.08169091681526738;0.08261646247749288;0.08351534727431982;0.08438709531968008;0.08523137494541098;0.08604773930810258;0.08683568673444839;0.0875948476889385;0.08832475834202479;0.08902495740662902;0.08969492476286961;0.09033426718251956;0.09094242530352627;0.0…
0.07466780714062213;0.07577150204094829;0.07685128694419396;0.07790682953342976;0.07893773729592334;0.0799436571505893;0.08092413397923558;0.08187879772113023;0.08280727490709597;0.08370913661465802;0.08458390806114305;0.08543125816302796;0.08625074099320497;0.0870418550171638;0.0878042323408649;0.08853740888389872;0.08924092490137718;0.08991426082498136;0.09055702421249275;0.09116865691568676;0.…
0.07483638953106814;0.07594271515906925;0.07702517172934358;0.07808342772177049;0.07911709111094294;0.08012580953761388;0.08110912843957002;0.08206667870285696;0.08299808718737574;0.08390292607076848;0.08478072092705821;0.08563114152407983;0.08645374246840704;0.08724802348928033;0.08801361672687628;0.08875005967771088;0.08945689268418817;0.09013359720438845;0.09077978159792975;0.09139488810653344…
0.07500497181662516;0.07611392815618354;0.07719905649974264;0.07826002576976268;0.0792964447758114;0.08030796175254179;0.0812941229056415;0.08225455948521346;0.08318889949287837;0.08409671528722805;0.08497753354426593;0.08583102461703289;0.08665674402753075;0.08745419164605814;0.08822300125106274;0.08896271009192831;0.0896728600500357;0.090352933136096;0.09100253849573878;0.09162111958234247;0.09…
0.07517355408400893;0.07628514115130818;0.07737294116218223;0.07843662383515122;0.07947579846783066;0.08049011401648178;0.08147911724319178;0.08244244034354258;0.08337971165015574;0.08429050461951884;0.08517434628603329;0.08603090785351768;0.08685974537850473;0.0876603599922717;0.08843238551160032;0.08917536075796209;0.08988882770371716;0.09057226938481133;0.09122529574860838;0.09184735064057492;…
0.0753421362468835;0.07645635402590689;0.07754682580999821;0.07861322176081151;0.07965515201039447;0.08067226610917007;0.08166411158667253;0.08263032100356456;0.08357052383285787;0.08448429371354012;0.08537115878057693;0.08623079082356071;0.0870627468135783;0.0878665280252326;0.08864176991037101;0.08938801104707104;0.09010479494345316;0.09079160518916432;0.09144805251758427;0.09207358198366648;0.…
0.07551071839169783;0.07662756689860535;0.07772071035038144;0.07878981970399039;0.07983450558025222;0.08085441825096767;0.08184910580249319;0.08281820173967025;0.08376133586843708;0.084678082923454;0.08556797139979012;0.08643067393723466;0.08726574804225783;0.08807269624766643;0.08885115404776443;0.08960066158787712;0.09032076247079697;0.09101094131024029;0.09167080964122046;0.09229981291292627;0…
0.07567930043238538;0.07679877965126145;0.07789459487627004;0.0789664175080645;0.08001385900135359;0.08103657022236219;0.08203410002444003;0.08300608227853579;0.08395214792964527;0.08487187189648428;0.08576478377326797;0.08663055678612883;0.08746874935521759;0.08827886415893904;0.08906053832345186;0.0898133117544343;0.09053672958721966;0.09123027699029772;0.09189356628470413;0.09252604412694491;0…
0.07584788245512761;0.07696999240210863;0.07806847929525566;0.0791430153297816;0.08019321244989407;0.08121872224296539;0.08221909411959163;0.08319396289359839;0.084142959844837;0.08506566098547078;0.08596159627152755;0.08683043977875558;0.08767175046354395;0.08848503225972422;0.08926992234003911;0.09002596217257193;0.09075269699102659;0.09144961298679627;0.0921163232824507;0.09275227493088395;0.0…
0.07601646437412829;0.07714120503339983;0.07824236369987768;0.07931961301302055;0.08037256575038067;0.08140087409401768;0.08240408822106737;0.08338184331249175;0.08433377178586432;0.08525944983896394;0.0861584085255449;0.0870303225082693;0.08787475165633353;0.08869120005144504;0.08947930649498376;0.09023861221914238;0.09096866398694285;0.09166894854562639;0.0923390798037927;0.09297850601948439;0.…
0.07618504627530037;0.0773124176629754;0.07841624799812938;0.07949621071402892;0.08055191907845369;0.08158302599438019;0.08258908219661634;0.08356972380769782;0.08452458358198563;0.08545323880847928;0.08635522090445842;0.08723020538161959;0.08807775264625543;0.08889736803272046;0.08968869039311085;0.09045126251717925;0.09118463127002258;0.0918882844206183;0.09256183667900306;0.09320473670176456;0…
0.07635362807311864;0.07748363017348416;0.07859013228215053;0.0796728082771889;0.08073127225917853;0.08176517772604733;0.08277407617868958;0.08375760410780939;0.08471539540415142;0.08564702754389576;0.08655203304062728;0.08743008799352833;0.0882807537208259;0.08910353570703344;0.08989807442966123;0.09066391244633623;0.09140059814824794;0.09210761986129834;0.09278459308156338;0.09343096766861134;0…
0.07652220985322701;0.07765484268237247;0.07876401646033686;0.07984940585824671;0.0809106254676392;0.08194732950712838;0.08295907003570817;0.08394548448435142;0.08490620708252553;0.08584081639540264;0.08674884530180889;0.08762997074937966;0.08848375459429912;0.08930970357094528;0.09010745821168165;0.09087656262684796;0.09161656531341825;0.0923269556178633;0.09300734983759977;0.09365719823290393;0…
0.07669079153037194;0.07782605507268592;0.07893790062442774;0.08002600330208896;0.08108997852946062;0.08212948112037302;0.0831440638994533;0.08413336466687749;0.08509701878715531;0.08603460501420919;0.08694565732174783;0.08782985324546574;0.08868675555260867;0.08951587113000184;0.0903168421321938;0.09108921244117266;0.09183253207677627;0.09254629094347881;0.09323010612474712;0.09388342908167098;0…
0.07685937318992736;0.07799726746147594;0.07911178468322211;0.08020260076395937;0.08126933161916926;0.0823116327831373;0.08332905763901936;0.08432124492595391;0.08528783034911169;0.08622839374917655;0.08714246946681838;0.08802973588560264;0.08888975631159599;0.08972203887870367;0.09052622580046871;0.09130186250674263;0.09204849912686328;0.0927656265847049;0.09345286276498099;0.09410965953165656;0…
0.07702795474691228;0.07816847973218574;0.07928566872805805;0.08037919808925016;0.08144868456295087;0.08249378427892753;0.08351405138551633;0.08450912499209659;0.08547864193753689;0.08642218225284624;0.08733928137215245;0.08822961826765496;0.08909275715560955;0.08992820632466225;0.0907356096073061;0.09151451220882383;0.0922644657781855;0.09298496179834982;0.09367561894009264;0.09433589026602672;0…
0.07719653628643001;0.07833969200147098;0.07945955266813871;0.08055579543270142;0.0816280375347729;0.08267593582434511;0.08369904500871335;0.08469700513491166;0.0856694533844109;0.08661597087274928;0.08753609340273902;0.08842950079386847;0.08929575780208061;0.09013437396031464;0.09094499316420383;0.09172716216204292;0.09248043271602303;0.09320429732733318;0.0938983754679036;0.09456212060539437;0.…
0.07736511772377255;0.07851090415317337;0.0796334365943998;0.08073239264021191;0.08180739036138336;0.08285808720365431;0.08388403863904768;0.0848848850858788;0.08586026485796902;0.08680975926276129;0.08773290519509962;0.08862938306368237;0.08949875853376998;0.09034054129534057;0.09115437685973699;0.09193981175447664;0.09269639925814853;0.09342363243210919;0.094121131534365;0.0947883512290592;0.09…
0.07753369914377209;0.07868211630355194;0.0798073204164496;0.08090898986601702;0.08198674321618947;0.08304023863270056;0.08406903214696457;0.08507276511364237;0.08605107619110182;0.08700354776908117;0.08792971711283558;0.08882926547776998;0.08970175906970101;0.09054670882011095;0.09136376030763292;0.09215246159794327;0.09291236608657788;0.09364296785195368;0.09434388795314082;0.09501458146150663;…
0.07770228046199429;0.0788533283368475;0.07998120422482055;0.08108558695652326;0.0821660959265025;0.08322238989650732;0.08425402566222724;0.08526064495064745;0.08624188755113613;0.08719733604692055;0.08812652879386017;0.08902914763714728;0.0899047596910444;0.09075287604637627;0.09157314389423937;0.09236511108333269;0.09312833252235315;0.09386230285097014;0.09456664391434534;0.09524081197816567;0.…
0.07787086176299929;0.07902454036892181;0.08015508792952696;0.08126218406546007;0.08234544866516821;0.08340454121016276;0.08443901905595824;0.08544852486457481;0.08643269877187461;0.08739112444114444;0.088323340600385;0.08922902994091256;0.09010776011841794;0.09095904346243865;0.0917825272355155;0.09257776081965184;0.09334429924422279;0.0940816381647872;0.0947894002274814;0.09546704210739827;0.09…
0.07803944296262726;0.07919575228441564;0.08032897162069709;0.08143878103974282;0.08252480126006241;0.08358669235945072;0.08462401245724537;0.08563640458883681;0.08662351001973394;0.08758491260830206;0.08852015217171705;0.08942891199166116;0.09031076063139991;0.09116521058212189;0.09199191071557937;0.09279041020060702;0.09356026557650118;0.09430097306116043;0.09501215608682968;0.095693272520759;0…
0.0782080241451656;0.07936696419879251;0.08050285520875211;0.08161537803259389;0.08270415388346822;0.08376884355870098;0.08480900573789002;0.08582428439014884;0.08681432112943059;0.08777870089192276;0.08871696386867609;0.08962879418691383;0.09051376095220474;0.09137137789165663;0.09220129395262433;0.09300305983239074;0.09377623219466656;0.09452030827206864;0.09523491229772882;0.09591950255048978;…
0.07837660522672969;0.07953817599709388;0.08067673878341526;0.08179197489143855;0.08288350636382706;0.08395099459445893;0.08499399902630302;0.08601216400289191;0.08700513226646932;0.08797248894989518;0.08891377533196479;0.08982867613084755;0.09071676135881597;0.09157754490694255;0.09241067732853621;0.09321570911152807;0.09399219842630828;0.09473964306892203;0.09545766805862872;0.09614573286426704…
0.07854518629133331;0.07970938779438441;0.0808506222555153;0.08196857176899122;0.0830628588728583;0.0841331456802945;0.08517899219496597;0.08620004369281478;0.08719594326648199;0.08816627712441111;0.08911058692100908;0.09002855821940332;0.09091976157504685;0.0917837121121362;0.09262006046374477;0.09342835864139466;0.09420816494363143;0.09495897818004652;0.09568042417070066;0.09637196279821604;0.0…
0.07871376725536783;0.07988059947610704;0.08102450571436969;0.0821451685131877;0.08324221123957005;0.08431529660351607;0.08536398537161134;0.08638792319526846;0.08738675429405993;0.08836006507470043;0.08930739827790947;0.09022844005834169;0.09112276187728395;0.09198987902521562;0.09282944373790138;0.09364100782133704;0.09442413107750303;0.09517831288051011;0.09590317983656675;0.0965981930161316;0…
0.07888234820257287;0.08005181115692651;0.08119838907121568;0.08232176527623376;0.08342156363511669;0.08449744757693249;0.08554897842940228;0.08657580277503349;0.08757756518575191;0.0885538531416155;0.08950420976069573;0.09042832204202185;0.09132576199094149;0.09219604612826066;0.0930388267736745;0.09385365725191104;0.09464009749685226;0.09539764789498263;0.09612593585322786;0.0968244228580258;0.…
0.07905092904961619;0.08022302272268815;0.08137227241496385;0.08249836190657671;0.08360091588907428;0.08467959838861615;0.08573397149539151;0.0867636821684324;0.08776837610523405;0.08874764098572915;0.08970102101286813;0.09062820377779016;0.09152876219080677;0.0924022129413302;0.09324820994847853;0.09406630633528723;0.09485606353582644;0.09561698250219267;0.09634869142748108;0.09705065298380801;0…
0.07921950987996257;0.08039423428765605;0.08154615565726085;0.08267495855591228;0.08378026817203098;0.08486174925061361;0.08591896444342495;0.08695156163927592;0.0879591868899737;0.08894142894655256;0.08989783239105846;0.09082808565842157;0.09173176220389714;0.0926083799444249;0.09345759288722293;0.09427895566919917;0.09507202986007621;0.09583631742315096;0.09657144735215387;0.09727688273738037;0…
0.07938809061055715;0.08056544573807858;0.08172003888660977;0.08285155507320074;0.08395962031413193;0.08504389995176254;0.08610395739987439;0.08713944092485967;0.08814999770273019;0.08913521668600315;0.09009464354016856;0.09102796729285034;0.09193476230339842;0.09281454665968675;0.09366697596508275;0.09449160465864379;0.0952879958070314;0.09605565194024956;0.09679420283822117;0.09750311277476398;…
0.0795566713245888;0.0807366571878184;0.08189392201506726;0.08302815160962648;0.08413897248539785;0.08522605070334603;0.08628895023926976;0.08732732028802302;0.08834080838189093;0.08932900454224932;0.09029145481543036;0.09122784907226525;0.09213776221793323;0.09302071356503483;0.09387635880921048;0.09470425389852968;0.09550396203906177;0.09627498677083735;0.09701695867433423;0.09772934244375353;0…
0.07972525193928078;0.08090786852352787;0.0820678051307279;0.08320474801466375;0.08431832451654413;0.08540820129496805;0.0864739430873005;0.08751519946703609;0.08853161908929694;0.08952279217855459;0.09048826586314909;0.09142773060719038;0.09234076221908381;0.09322688018469664;0.09408574179254;0.09491690279668273;0.09571992789688205;0.09649432120097212;0.09723971407564816;0.09795557239647883;0.09…
0.07989383253754552;0.08107907985866726;0.0822416881460595;0.08338134443898465;0.08449767657702296;0.08559035193714708;0.0866589358191819;0.08770307872376545;0.08872242966425715;0.08971657993174291;0.09068507703715477;0.09162761228722617;0.09254376203707977;0.09343304699450714;0.09429512454446869;0.09512955194518419;0.09593589403957854;0.09671365594433855;0.09746246982663546;0.0981818019846303;0.…
0.08006241303688498;0.08125029108029351;0.08241557114874704;0.08355794073257825;0.08467702849812103;0.08577250242025457;0.08684392855991978;0.0878909577974571;0.08891324026769265;0.08991036746642551;0.09088188798515807;0.09182749372448859;0.09274676194189788;0.09363921352078168;0.09450450743568686;0.09534220075469094;0.09615185981115326;0.09693299029066248;0.09768522514663396;0.09840803185644288;…
0.08023099351993444;0.08142150230146393;0.08258945405167031;0.08373453704560366;0.08485638044872078;0.08595465295404306;0.08702892118541583;0.08807883694900336;0.0891040507398355;0.09010415511808025;0.09107869905958507;0.09202737530698768;0.09294976166537697;0.09384538023726878;0.09471389009783913;0.09555484981445457;0.0963678258674066;0.09715232494996183;0.0979079808159347;0.09863426136750597;0.…
0.08039957390447527;0.0815927134096409;0.08276333694210411;0.08391113322856537;0.08503573226068134;0.08613680332965293;0.08721391381999112;0.08826671591862746;0.08929486124068525;0.09029794255266767;0.09127550990955369;0.09222725664843323;0.093152761475886;0.0940515466723737;0.09492327289937008;0.09576749853796526;0.09658379155562993;0.0973716592156328;0.09813073605806051;0.09886049116215666;0.09…
0.08056815427286479;0.08176392451747785;0.08293721973334078;0.08408772943110855;0.08521508410231435;0.08631895375606934;0.08739890634023514;0.08845459496624608;0.08948567161139855;0.09049173010431792;0.09147232088608424;0.0924271381352428;0.09335576110687473;0.09425771329775649;0.09513265547417336;0.09598014751164251;0.0967997575283357;0.09759099379402435;0.09835349164911879;0.09908672059988581;0…
0.08073673454316448;0.08193513551284315;0.08311110251224413;0.08426432550425432;0.08539443580605234;0.08650110402520259;0.08758389886978256;0.08864247383306105;0.08967648201105187;0.09068551744034221;0.09166913163970361;0.0926270193827221;0.09355876082510266;0.09446387964391419;0.09534203818844586;0.0961927961518121;0.09701572313610647;0.09781032798220486;0.09857624681681929;0.0993129503211298;0.…
0.08090531479745312;0.08210634650798587;0.08328498519251978;0.08444092159713272;0.08557378753963507;0.08668325434526966;0.08776889128591209;0.088830352778012;0.08986729228172792;0.09087930489352151;0.09186594252002458;0.09282690077569403;0.09376176036563247;0.09467004618041634;0.09555142067833214;0.09640544504205913;0.09723168902816474;0.09802966248285211;0.09879900233308357;0.09953917968928391;0…
0.08107389495407288;0.08227755739118107;0.08345886786061982;0.08461751756128252;0.0857531391360697;0.08686540450895174;0.08795388371157074;0.08901823154328067;0.09005810258157866;0.09107309213251938;0.09206275317898474;0.09302678193106205;0.09396475999361184;0.09487621243985395;0.09576080330777952;0.09661809360154691;0.09744765455838639;0.09824899659670898;0.0990217574298103;0.09976540934088073;0…
0.08124247509482328;0.08244876827427253;0.08363275043066398;0.08479411354531756;0.0859324907625227;0.08704755472369635;0.08813887602472764;0.08920611038682826;0.09024891275361428;0.0912668794887658;0.09225956396478735;0.09322666323205278;0.09416775944571845;0.0950823788897035;0.09597018571518519;0.0968307424110241;0.09766362037270149;0.09846833102277977;0.09924451287473311;0.09999163864322237;0.1…
0.08141105513832791;0.08261997904594283;0.08380663298869175;0.08497070940129532;0.08611184225257712;0.08722970478295675;0.08832386834764092;0.08939398905181772;0.0904397229550605;0.09146066663227821;0.09245637453078266;0.0934265442971691;0.09437075898548625;0.0952885450646522;0.096179568262245;0.09704339089249361;0.09787958582828123;0.09868766506548388;0.09946726790394148;0.10021786822893536;0.10…
0.0815796351661063;0.08279118981762967;0.08398051544923775;0.08514730527731237;0.08629119377282506;0.08741185489340994;0.08850886055897114;0.08958186779523049;0.09063053302985666;0.09165445389313409;0.0926531852237626;0.09362642550803918;0.09457375835120962;0.09549471143008163;0.0963889505896106;0.09725603962386549;0.09809555156776155;0.0989069994201499;0.0996900232809792;0.10044409746923087;0.10…
0.08174821509706418;0.08296240047842397;0.08415439789792802;0.08532390102594581;0.08647054515742637;0.08759400484928233;0.08869385278028652;0.08976974636121213;0.09082134313430089;0.09184824094270629;0.09284999569849169;0.09382630648476747;0.09477675780480703;0.09570087752277683;0.09659833305672447;0.09746868802998415;0.09831151695161056;0.09912633339487564;0.0999127782461283;0.10067032699282663;…
0.08191679501244029;0.08313361113935659;0.08432828024971296;0.08550049679477414;0.08664989657239795;0.0877761548564792;0.08887884489094026;0.08995762500576276;0.09101215311326269;0.09204202810971827;0.09304680630034881;0.0940261876073818;0.09497975708619126;0.09590704380602245;0.09680771530649443;0.09768133668591909;0.09852748261916817;0.0993456676813121;0.10013553355874052;0.10089655617484543;0.…
0.08208537483142313;0.08330482168992731;0.08450216258980421;0.0856770924368948;0.08682924785247721;0.087958304710001;0.08906383701180914;0.09014550347401185;0.0912029631221113;0.09223581506689943;0.09324361668551423;0.0942260684975897;0.09518275645566329;0.09611320981870347;0.0970170976961077;0.09789398501935784;0.09874344793420103;0.09956500159123723;0.10035828846329223;0.1011227856400937;0.1018…
0.0822539546349702;0.08347603224075954;0.08467604483356875;0.08585368809936737;0.08700859916310466;0.08814045461498042;0.08924882902294047;0.09033338202097708;0.09139377300664796;0.0924296021416181;0.09344042719795238;0.09442594953381694;0.09538575565475636;0.09631937602200549;0.09722647987073006;0.09810663360252773;0.09895941353275135;0.0997843358126227;0.10058104371494184;0.1013490147676078;0.1…
0.08242253434255323;0.08364724268176271;0.08484992706580315;0.08603028363581057;0.08718795033959673;0.08832260436719318;0.08943382104451832;0.09052126039277297;0.09158458292131144;0.09262338900796145;0.09363723749526075;0.09462583033937608;0.09558875494215195;0.09652554195691519;0.09743586218529178;0.09831928186596113;0.09917537878188591;0.1000036696609279;0.10080379856236107;0.10157524417828089;…
0.08259111403484776;0.08381845312315192;0.08502380920229165;0.08620687919276403;0.08736730154681631;0.08850475417099793;0.08961881295728513;0.09070913884343339;0.09177539271283604;0.09281717599194127;0.09383404791998745;0.09482571129108874;0.09579175406100533;0.0967317080825173;0.09764524428721798;0.0985319303790411;0.09939134431434743;0.10022300382044368;0.10102655375651326;0.10180147325506483;0…
0.08275969363160958;0.08398966345524699;0.08519769132741484;0.08638347462436866;0.08754665262065969;0.08868690382294675;0.08980380488073114;0.09089701712005917;0.09196620253472854;0.09301096276900388;0.09403085813114914;0.09502559201387428;0.09599475326837699;0.09693787394190223;0.09785462652918037;0.09874457857514658;0.09960730950050443;0.10044233761031249;0.10124930855026741;0.1020277026149373;…
0.08292827321323146;0.08416087378785397;0.0853715733573751;0.08656007007664326;0.0877260037254112;0.08886905352662341;0.08998879669629507;0.09108489547569915;0.09215701223465791;0.09320474966380292;0.09422766846987576;0.09522547288294864;0.0961977523090459;0.09714403999205157;0.09806400856086511;0.09895722702081483;0.09982327496979854;0.10066167171114249;0.10147206369038989;0.10225393164476744;0.…
0.08309685269975385;0.08433208401170372;0.08554545537613624;0.08673666540425193;0.08790535469754816;0.08905120307935713;0.09017378852277219;0.09127277365844168;0.09234782196519752;0.09339853635314554;0.09442447859660465;0.09542535352483926;0.09640075143844949;0.09735020577816135;0.09827339073268358;0.09916987515227292;0.10003924009590141;0.10088100544576072;0.10169481843394829;0.10248016095761553…
0.08326543217128629;0.0845032942361927;0.08571933730031953;0.08691326075269137;0.08808470570077503;0.08923335268395576;0.09035878024229865;0.09146065192034926;0.09253863157495201;0.0935923231603257;0.0946212888510461;0.09562523431315485;0.0966037504029922;0.09755637175510831;0.0984827726965845;0.09938252353321035;0.10025520550495198;0.1011003394910911;0.10191757352351082;0.10270638994427012;0.103…
0.08343401154815443;0.08467450435246332;0.08589321921347134;0.08708985597715004;0.08826405657215121;0.08941550213852684;0.09054377197297345;0.09164853001049905;0.0927294412155603;0.09378610976351245;0.09481809889505954;0.0958251148760327;0.09680674945648698;0.09776253747019553;0.09869215480071727;0.09959517160270409;0.10047117057392632;0.10131967317364668;0.10214032822034447;0.10293261921387156;0…
0.08360259091018368;0.08484571446950169;0.08606710103263226;0.08726645122260168;0.08844340747480046;0.0895976516451012;0.09072876359763118;0.09183640817996584;0.09292025073656392;0.09397989648463904;0.0950149090669341;0.09602499558547233;0.09700974834696491;0.09796870337619334;0.09890153669929462;0.0998078199215942;0.10068713592565953;0.1015390071666656;0.10236308326281818;0.10315884816112957;0.1…
0.08377117017798581;0.08501692447886268;0.08624098284093056;0.08744304634475963;0.08862275824636504;0.0897798010025655;0.09091375523367365;0.09202428617881676;0.09311106028866581;0.09417368300323747;0.09521171902995276;0.09622487607122264;0.09721274732661296;0.09817486902251361;0.09911091873820263;0.10002046793180892;0.10090310094043317;0.10175834080034808;0.1025858379163996;0.10338507739126326;0…
0.08393974943110144;0.08518813448912109;0.08641486455582709;0.08761964148807408;0.08880210904938703;0.08996195041217263;0.0910987467646351;0.0922121642571378;0.09330186972234596;0.09436746963987905;0.09540852912098184;0.09642475670367223;0.09741574614509058;0.09838103485981832;0.09932030057391912;0.10023311619133744;0.10111906623777711;0.10197767474424528;0.10280859291525705;0.10361130630290469;0…
0.08410832859042892;0.08535934439224505;0.08658874626003113;0.08779623650878407;0.08898145972209248;0.09014409967358954;0.09128373830721863;0.09240004216598711;0.09349267918736973;0.09456125607545998;0.09560533900472952;0.09662463711418326;0.09761874505295681;0.09858720043962971;0.09952968255006561;0.10044576414496045;0.1013350312012795;0.1021970083322456;0.10303134752905962;0.1038375354973499;0.…
0.08427690773522353;0.08553055429639748;0.08676262787142447;0.08797283155081517;0.08916081042644085;0.09032624898728991;0.0914687297456594;0.09258792015446067;0.09368348853515698;0.09475504262918834;0.09580214901663761;0.09682451767153175;0.09782174380150124;0.09879336621049989;0.09973906432538637;0.10065841234781515;0.10155099644716385;0.10241634223021216;0.10325410248777431;0.10406376437715514;…
0.08444548678667078;0.0857017640939601;0.08693650947229664;0.08814942647093317;0.0893401610012431;0.09050839815372193;0.09165372119596076;0.09277579797460911;0.09387429791453421;0.09494882898332574;0.09599895882284111;0.0970243980086944;0.09802474263965331;0.09899953172606288;0.09994844624123675;0.10087106024753578;0.10176696136232614;0.1026356757757225;0.10347685706527211;0.10428999353969155;0.1…
0.08461406582374;0.0858729738926835;0.08711039098095122;0.08832602141253809;0.08951951160787479;0.0906905473725794;0.09183871254305977;0.09296367587453676;0.09406510717786228;0.09514261545571562;0.09619576875735578;0.09722427849283337;0.0982277413203342;0.09920569743275946;0.10015782795862879;0.10108370839640607;0.10198292655968202;0.10285500963095039;0.10369961198731799;0.104516222391441;0.10530…
0.08478264476790447;0.08604418358536371;0.087284272479257;0.08850261623292323;0.08969886208573286;0.09087269644509233;0.09202370390225884;0.09315155360728787;0.09425591647302757;0.09533640172998635;0.09639257848774459;0.09742415875854143;0.09843074009084223;0.09941186288633685;0.10036720981665044;0.10129635624491518;0.1021988914294363;0.10307434313716363;0.10392236653198543;0.10474245152584821;0.…
0.08495122369784686;0.08621539327933803;0.08745815388594022;0.0886792110749622;0.08987821259560792;0.09105484557017367;0.09220869515919809;0.09333943141997433;0.09444672565333309;0.09553018812261556;0.09658938834659608;0.09762403917136511;0.09863373870573149;0.09961802853112273;0.10057659147858253;0.10150900434249198;0.10241485658119602;0.10329367695284558;0.10414512142083658;0.10496868035332163;…
0.08511980253532894;0.0863866028678176;0.08763203528244828;0.0888558057964767;0.09005756297748395;0.09123699454983648;0.0923936864284779;0.0935273090666349;0.094637534865724;0.09572397431859925;0.09678619800290245;0.09782391936751478;0.09883673741066783;0.09982419392497927;0.1007859732812445;0.10172165214248163;0.10263082140847539;0.10351301042295498;0.10436787593614809;0.10519490946337862;0.1059…
0.08528838135874597;0.08655781245772591;0.08780591658793059;0.08903240053981301;0.0902369133915656;0.09141914358221169;0.09257867759644242;0.09371518679338772;0.09482834396444664;0.09591776063304822;0.09698300778782358;0.09802379971091973;0.09903973596183961;0.10003035951011935;0.10099535489018706;0.10193430019145705;0.10284678651757197;0.10373234420228405;0.10459063079527844;0.1054211382703552;0…
0.08545696009014894;0.08672902194268965;0.08797979788341252;0.08920899516332215;0.09041626367842472;0.09160129247009628;0.09276366877698891;0.09390306435526735;0.09501915309550354;0.09611154675232736;0.09717981737178229;0.09822367983940937;0.09924273460327866;0.10023652484652147;0.1012047366399598;0.10214694794562051;0.1030627513053101;0.10395167763948301;0.10481338528470793;0.10564736735984005;0…
0.08562553880764495;0.08690023142921775;0.08815367908846729;0.08938558980882216;0.09059561399767914;0.09178344141083825;0.09294865985716672;0.09409094199739716;0.09520996211408558;0.09630533299017911;0.09737662708450832;0.09842356011529456;0.09944573309280919;0.10044269037428237;0.1014141181983845;0.10235959594868763;0.1032787163746771;0.10417101138565234;0.10503614011759103;0.1058735961500977;0.…
0.08579411743357485;0.08707144081135335;0.08832756028369762;0.0895621843351941;0.0907749641904894;0.09196559020801943;0.09313365095016872;0.0942788194758082;0.09540077116525152;0.09649911903433853;0.09757343659785651;0.0986234401780248;0.09964873167282723;0.10064885565549817;0.10162349989773975;0.10257224365971887;0.10349468112580809;0.10439034479313415;0.10525889458461178;0.10609982522278719;0.1…
0.08596269604575708;0.08724265019519008;0.08850144138910124;0.089738778883727;0.09095431441588571;0.09214773905820402;0.09331864194375057;0.09446669703462826;0.09559158010513798;0.09669290519717885;0.09777024624012504;0.09882332038829114;0.09985173010279424;0.10085502112814802;0.10183288140811941;0.10278489161957152;0.10371064615837938;0.10460967850933656;0.10548164939472024;0.10632605400010248;0…
0.08613127456682274;0.08741385947518797;0.08867532248485734;0.0899153733138328;0.09113366451561822;0.09232988776575957;0.09350363295039982;0.09465457443088593;0.09578238907785862;0.09688669116780584;0.09796705568460211;0.09902320038716468;0.10005472862346942;0.10106118635644688;0.10204226305952997;0.10299753929016507;0.10392661087583734;0.10482901189029399;0.10570440384280431;0.1065522830597715;0…
0.08629985307430099;0.08758506875702485;0.08884920349138883;0.09009196776627061;0.09131301464812817;0.09251203652646534;0.09368862385857923;0.09484245190771205;0.0959731979404969;0.09708047725722263;0.09816386525815282;0.0992230805337149;0.10025772699595252;0.10126735177625505;0.10225164452433817;0.10321018720949747;0.10414257587454659;0.10504834557972162;0.1059271586336095;0.10677851182791881;0.…
0.08646843149111397;0.08775627793557822;0.08902308448845085;0.09026856210098413;0.09149236465575665;0.09269418514547555;0.09387361478006999;0.09503032922313404;0.09616400683622026;0.09727426315590686;0.09836067463550013;0.09942296047063609;0.10046072545936431;0.10147351695390758;0.10246102613027745;0.1034228348423481;0.10435854056126533;0.10526767893734672;0.1061499130662276;0.10700474087834048;0…
0.08663700989450085;0.08792748711610955;0.08919696539689216;0.09044515645820166;0.09167171469635498;0.09287633381778387;0.09405860560404311;0.09521820661928466;0.09635481562306032;0.0974680491734902;0.09855748414207485;0.09962284055537483;0.10066372377644422;0.1016796823231445;0.10267040755198845;0.10363548272385477;0.10457450552904601;0.10548701260319086;0.10637266784119938;0.10723096964109183;0…
0.08680558820767531;0.08809869619391436;0.08937084629604292;0.09062175069839946;0.09185106461285585;0.09305848234933178;0.0942435964415723;0.09540608385519109;0.09654562444323687;0.09766183500182331;0.09875429345403568;0.09982272043224971;0.10086672218467359;0.1018858474524222;0.10287978911493063;0.10384813032165731;0.104790470187959;0.10570634594067448;0.10659542226182038;0.10745719868603662;0.1…
0.08697416650758596;0.08826990527383698;0.08954472710717855;0.09079834496127415;0.0920304145625198;0.09324063093432658;0.09442858718253773;0.09559396117198715;0.09673643315573073;0.09785562094916556;0.09895110289537795;0.1000226004570831;0.10106972044843254;0.10209201277335928;0.10308917049601904;0.10406077816803264;0.1050064351277439;0.10592567958612527;0.10681817702442667;0.10768342744716146;0.…
0.08714274471773867;0.08844111425159175;0.0897186079092036;0.0909749391078354;0.0922097643888721;0.09342277937949783;0.09461357793730472;0.09578183832970048;0.09692724190181305;0.09804940670874124;0.0991479121436974;0.10022248027581908;0.10127271880356145;0.10229817785653439;0.10329855201843842;0.10427342573348167;0.10522239976178369;0.10614501290665672;0.10704093143651727;0.10790965649039688;0.1…
0.0873113229147909;0.08861232323160521;0.08989248862382071;0.09115153327724738;0.09238911424858161;0.09360492787826546;0.0947985685964636;0.09596971556846509;0.09711805054141497;0.09824319258743656;0.09934472152155253;0.10042236024265476;0.10147571701608248;0.10250434313144356;0.10350793336137912;0.10448607354741976;0.10543836467650479;0.1063643465349027;0.10726368619022382;0.10813588525366152;0.…
0.0874799010225412;0.08878353211001101;0.09006636932950808;0.0913281273310538;0.09256846398576686;0.09378707623814819;0.09498355926967007;0.09615759264931015;0.09730885921485773;0.09843697827985042;0.0995415307079772;0.10062224000516065;0.10167871532019396;0.10271050817078888;0.10371731484575018;0.10469872108320945;0.10565432928860281;0.10658367984166976;0.10748644059724832;0.108362114298952;0.10…
0.08764847911735517;0.08895474099081735;0.09024024994839634;0.0915047214078857;0.09274781375650429;0.0939692246517775;0.0951685498482258;0.09634546981136864;0.09749966778302396;0.09863076409149484;0.09973834002409207;0.10082211991590734;0.10188171348356126;0.10291667340194262;0.10392669615301792;0.1049113688674038;0.10587029418119095;0.10680301345589759;0.10770919534551814;0.10858834306811926;0.1…
0.08781705712332483;0.0891259497705778;0.09041413055853664;0.09168131536982153;0.09292716340550655;0.09415137292746203;0.09535354044107575;0.09653334681667229;0.09769047638528382;0.09882454971834413;0.09993514915037013;0.10102199962409311;0.10208471173873894;0.10312283839973135;0.10413607760181501;0.1051240163762276;0.10608625877427734;0.10702234675208581;0.10793194975093796;0.10881457211922556;0…
0.08798563511652327;0.08929715855288153;0.0905880110824882;0.09185790935495838;0.09310651308825657;0.09433352125704426;0.09553853094023396;0.09672122390335207;0.09788128488347246;0.09901833546453523;0.10013195840649296;0.10122187948066069;0.10228770985503703;0.10332900358940238;0.10434545887588426;0.10533666413337095;0.10630222364766181;0.1072416803554801;0.10815470449723122;0.10904080089805415;0…
0.08815421302133647;0.08946836723470261;0.09076189159787444;0.09203450322591028;0.09328586265006228;0.09451566944962338;0.09572352145393355;0.09690910083444315;0.0980720934160079;0.09921212102741896;0.10032876747437376;0.10142175913643725;0.10249070806336548;0.10353516854790767;0.10455484029158121;0.10554931161792121;0.10651818822466513;0.10746101364427281;0.10837745890450458;0.109267029958733;0.…
0.08832279091354446;0.08963957591921065;0.09093577202768384;0.0922110971202395;0.09346521224581199;0.09469781769625192;0.09590851187490192;0.09709697784707366;0.09826290184567879;0.09940590670975594;0.10052557667225401;0.10162163894073643;0.1026937061346795;0.10374133369836878;0.10476422153492604;0.10576195935070516;0.10673415308177349;0.10768034724001553;0.10860021365227811;0.10949325875097765;0…
0.08849136871782781;0.0898107845038008;0.09110965244911137;0.09238769090109644;0.09364456172140978;0.09487996580682045;0.09609350231065947;0.09728485470528307;0.09845371030995001;0.09959969221027433;0.10072238568348821;0.10182151854601544;0.10289670429824338;0.10394749861986385;0.10497360291999626;0.10597460681367313;0.10695011764562025;0.10789968052459327;0.10882296806485962;0.10971948782498141;…
0.08865994650967268;0.08998199309122239;0.09128353278557547;0.09256428470550772;0.0938239112311485;0.0950621139715909;0.09627849265464766;0.09747273164519549;0.09864451867256477;0.0997934778303578;0.1009191948248764;0.10202139829995772;0.10309970232665876;0.10415366373338761;0.10518298413508982;0.10618725452478796;0.10716608248937814;0.10811901411586369;0.10904572281756673;0.10994571663439205;0.1…
0.08882852421405506;0.09015320157929228;0.09145741311384205;0.09274087839716104;0.09400326062152921;0.09524426200124582;0.09646348301367344;0.0976606084318558;0.09883532707003354;0.09998726327011251;0.10111600378121559;0.10222127785665155;0.10330270044754312;0.10435982862014542;0.10539236549200585;0.10639990196886343;0.1073820470429928;0.10833834739940418;0.10926847723890738;0.11017194572546829;0…
0.08899710190616657;0.090324410070339;0.09163129335775998;0.09291747211254629;0.09418261004624845;0.09542641008525585;0.09664847328189319;0.09784848530038326;0.09902613536705508;0.10018104882954441;0.1013128128678633;0.10242115756214906;0.10350569843514545;0.10456599369900416;0.10560174668132052;0.10661254966099794;0.10759801187632355;0.10855768098937853;0.10949123199999719;0.11039817455578987;0.…
0.08916567951127896;0.09049561846260155;0.09180517359366548;0.09309406571588934;0.09436195935240502;0.0956085580350962;0.09683346356539908;0.09803636201682865;0.09921694369918466;0.10037483421013828;0.10150962177105986;0.1026210370721705;0.10370869651543535;0.10477215855329701;0.1058111280125538;0.10682519708886881;0.10781397642262798;0.10877701427505594;0.10971398643354355;0.11062440366768085;0.…
0.08933425710428906;0.09066682685798717;0.09197905374583856;0.09327065934314278;0.09454130869309833;0.09579070603944523;0.09701845375906389;0.09822423881530576;0.09940775193207747;0.10056861971052158;0.10170643080471946;0.10282091673113568;0.10391169446431014;0.10497832359976242;0.10602050917856058;0.10703784476471;0.10802994124845232;0.10899634786690714;0.109936741206461;0.11085063252265304;0.11…
0.08950283461076478;0.09083803515515754;0.09215293389018507;0.09344725285907096;0.09472065791602576;0.09597285391057207;0.09720344396826391;0.0984121154628722;0.09959856020033245;0.1007624050335584;0.10190323965652652;0.10302079619639781;0.10411469250609041;0.10518448842386215;0.1062298904865814;0.10725049217906224;0.10824590579036576;0.10921568115789217;0.11015949565565522;0.1110768616590957;0.1…
0.08967141210530744;0.09100924345559794;0.09232681395141676;0.09362384639908876;0.0949000071736887;0.09615500183636162;0.09738843408858897;0.09859999219263504;0.09978936837056224;0.10095619047649701;0.10210004863895093;0.10322067581074344;0.10431769041832287;0.10539065344020505;0.10643927163174999;0.10746313984129495;0.10846187061160148;0.10943501475478923;0.11038225044384055;0.11130309054245213;…
0.08983998951378194;0.09118045165839338;0.09250069400500839;0.09380043982849975;0.09507935631438391;0.0963371496298775;0.0975734242246986;0.09878786877265992;0.09998017657640837;0.10114997574358178;0.10229685744112227;0.10342055523315954;0.10452068842367818;0.10559681823638259;0.10664865291902698;0.10767578724481236;0.10867783515204012;0.10965434805424865;0.1106050049121198;0.11152931970717744;0.…
0.09000856691049332;0.09135165986460657;0.09267457397610424;0.09397703328218003;0.09525870549001396;0.09651929747821093;0.09775841427290055;0.09897574543504614;0.10017098468544207;0.10134376113068054;0.10249366637406498;0.10362043480479832;0.10472368630135309;0.10580298322487301;0.1068580340458255;0.1078884348961192;0.10889379997160215;0.1098736816593567;0.11082775971900831;0.11175554862264561;0.…
0.09017714422160411;0.0915228679737464;0.09284845393974724;0.09415362662597336;0.09543805454947576;0.09670144519522035;0.09794340433713697;0.09916362194886805;0.10036179283034632;0.10153754634341872;0.10269047512835476;0.1038203141862817;0.10492668427236757;0.10600914799539804;0.10706741531482578;0.10810108229148312;0.10910976451347887;0.1100930149704532;0.11105051420980455;0.11198177781937822;0.…
0.09034572152112247;0.09169407608645246;0.09302233382151469;0.09433021999421631;0.0956174036440722;0.0968835929672027;0.09812839431443425;0.09935149854521666;0.10055260087965177;0.10173133167628338;0.10288728401356954;0.10402019371712651;0.10512968211756915;0.10621531295830484;0.10727679642572036;0.10831372993454408;0.1093257293342785;0.11031234858693298;0.11127326903882616;0.11220800677067938;0.…
0.090514298735509;0.09186528410265792;0.09319621369601717;0.09450681325329333;0.09579675262330116;0.09706574060881173;0.09831338430801602;0.09953937499417553;0.10074340896508203;0.10192511683628105;0.10308409272173212;0.10422007305959011;0.10533268005632615;0.10642147770544584;0.10748617767890897;0.10852637732443308;0.10954169388050253;0.11053168191282456;0.1114960235555657;0.1124342360031371;0.1…
0.09068287593847457;0.09203649212257886;0.09337009348926568;0.09468340653700084;0.09597610163786507;0.09724788830554941;0.0984983742156283;0.09972725152582664;0.10093421695612811;0.10211890211651777;0.10328090156097307;0.10441995255155329;0.10553567787113781;0.10662764264503648;0.10769555877636375;0.10873902496192525;0.10975765870544771;0.11075101554383229;0.11171877841014476;0.11266046499398526;…
0.09085145305677829;0.09220770004657328;0.09354397327543768;0.09485999971226483;0.09615545053786355;0.09743003587286589;0.09868336413977542;0.09991512791126349;0.10112502498355305;0.10231268722538182;0.10347771022476297;0.10461983185690996;0.1057386757797199;0.10683380737106045;0.10790494001620361;0.10895167234901507;0.10997362325892439;0.11097034888767215;0.111941532956248;0.11288669426587913;0.…
0.09102003016383316;0.092378907974433;0.09371785298097848;0.09503659291234068;0.09633479947339754;0.09761218349546699;0.09886835397892374;0.10010300437955834;0.10131583291780943;0.10250647245459718;0.10367451901978424;0.10481971131190371;0.10594167356622412;0.10703997228960088;0.10811432110268038;0.10916431998361267;0.11018958809091882;0.1111896825363591;0.11216428783980266;0.11311292329998111;0.…
0.09118860718669745;0.09255011580694147;0.09389173267963197;0.0952131860046965;0.09651414829516941;0.09779433098959998;0.09905334383485745;0.10029088070281536;0.10150664088869862;0.10270025751393477;0.1038713276409559;0.10501959058206549;0.1061446714467128;0.10724613699677304;0.10832370233163202;0.1093769673705755;0.1104055526545496;0.11140901590129541;0.11238704241868396;0.11333915261501457;0.11…
0.09135718419848565;0.0927213236434657;0.09406561229827808;0.09538977912204616;0.09669349715267782;0.09797647853917406;0.09923833360676415;0.10047875710909607;0.1016974487676355;0.1028940426937357;0.10406813639351147;0.10521947000200131;0.10634766920699093;0.10745230189652744;0.10853308340959014;0.1095896150049494;0.11062151749649285;0.11162834957080753;0.11260979733462613;0.11356538169606954;0.1…
0.09152576112655567;0.09289253138521518;0.0942394919102266;0.09556637213240053;0.0968728458972286;0.09815862596123408;0.09942332339570677;0.10066663337151635;0.10188825668345909;0.10308782770515418;0.1042649449738193;0.10541934923887993;0.10655066706146643;0.1076584665871113;0.10874246463011154;0.10980226239445431;0.11083748207317472;0.11184768295998294;0.11283255194969308;0.11379161105793828;0.1…
0.09169433804372305;0.09306373913113153;0.09441337144279292;0.0957429651679311;0.09705219467771727;0.09834077343889205;0.09960831310159528;0.1008545097171261;0.10207906450854738;0.10328161283714801;0.10446175368566293;0.10561922862566853;0.10675366479759837;0.10786463147034181;0.10895184570200757;0.1100149100312719;0.11105344692796199;0.11206701665346071;0.11305530690142787;0.11401784018963736;0.…
0.0918629148776459;0.09323494678285069;0.0945872509688518;0.09591955809719217;0.09723154334605381;0.098522920789991;0.09979330282477042;0.10104238592005345;0.1022698723707761;0.10347539780225483;0.10465856222686101;0.10581910783117462;0.10695666262813969;0.10807079614659873;0.10916122691655385;0.110227557425984;0.11126941152058716;0.1122863500700123;0.11327806155608129;0.11424406960202885;0.11518…
0.09203149170083999;0.09340615443888842;0.09476113041615464;0.09609615105181223;0.09741089205052997;0.09870506819684488;0.09997829246586519;0.10123026220633606;0.10246068014348701;0.1036691828880488;0.10485537089974613;0.10601898718672596;0.10715966034220392;0.10827696101556532;0.10937060798484144;0.11044020506790873;0.11148537639110871;0.11250568379059042;0.11350081654700682;0.11447029878805477;…
0.09220006844126447;0.09357736200130762;0.09493500985714087;0.09627274390088979;0.09759024064366066;0.09888721547809565;0.10016328212449724;0.10141813835111507;0.10265148795359187;0.1038629678084516;0.10505217940358796;0.1062188663627693;0.10736265815088837;0.10848312567975443;0.10957998919586462;0.11065285247048949;0.11170134100256465;0.11272501723764895;0.1137235712446402;0.11469652825464799;0.…
0.09236864517113456;0.09374856956819767;0.09510888921999833;0.0964493367755095;0.09776958927313287;0.09906936281525885;0.10034827170202362;0.1016060145794151;0.10284229567539707;0.10405675284965282;0.10524898803926758;0.10641874568899219;0.1075656558449617;0.10868929053671489;0.1097893702629941;0.11086550012018076;0.11191730589170588;0.11294435098845604;0.11394632627814735;0.11492275749867459;0.1…
0.09253722181871095;0.09391977704204897;0.09528276857673033;0.0966259295453147;0.09794893779206727;0.09925151002777567;0.10053326129733807;0.10179389066739095;0.10303310343484938;0.10425053772695889;0.10544579650750603;0.10661862483748143;0.10776865363386484;0.10889545519109264;0.1099987514729431;0.11107814753328728;0.11213327052487466;0.11316368446914615;0.11416908102214646;0.11514898702313973;0…
0.09270579845590807;0.09409098452052389;0.09545664785596195;0.09680252234084562;0.09812828634754545;0.09943365729636246;0.10071825081252224;0.10198176683905348;0.10322391110722073;0.1044443227251745;0.10564260510773239;0.10681850413628349;0.1079716513100222;0.10910162003830215;0.11020813254136162;0.11129079519340038;0.11234923543551564;0.11338301825330419;0.11439183610161839;0.11537521632883165;0…
0.0928743750112885;0.0942621919065409;0.09563052712925973;0.09697911503229098;0.0983076347932943;0.09961580444126049;0.10090324034574533;0.10216964287157178;0.10341471881749194;0.10463810756099089;0.1058394135421197;0.10701838325912584;0.10817464908121766;0.10930778468512257;0.11041751375268173;0.11150344261968537;0.11256520009327396;0.11360235177074395;0.11461459089536129;0.11560144591482933;0.1…
0.09304295155646518;0.09443339929733474;0.09580440632568644;0.09715570774964603;0.09848698327578946;0.09979795164238632;0.10108822979981427;0.10235751898794251;0.10360552644190131;0.10483189251782761;0.10603622210864422;0.10721826253241352;0.10837764674153202;0.10951394952483344;0.11062689482483272;0.11171609029287098;0.11278116502828926;0.11382168559136842;0.114837346024173;0.11582767528584198;0…
0.09321152802030326;0.09460460659625251;0.09597828551637155;0.09733230036364546;0.09866633164936495;0.09998009872078166;0.10127321927217278;0.10254539496634937;0.10379633410446298;0.10502567731376115;0.10623303051093186;0.10741814163151481;0.10858064449709137;0.10972011416634767;0.1108362760399657;0.1119287377349824;0.11299712971350813;0.11404101914866875;0.11506010087102937;0.11605390493702333;0…
0.09338010447411361;0.09477581390010087;0.09615216463081579;0.09750889300373877;0.09884568005988915;0.10016224585556273;0.10145820866635412;0.10273327102877412;0.10398714168238232;0.10521946223082514;0.10642983904550501;0.10761802088119277;0.10878364214363338;0.10992627900080938;0.1110456571182888;0.1121413854238866;0.11321309467576632;0.11426035300886805;0.11528285605254764;0.11628013437700195;0…
0.09354868084706446;0.0949470211126559;0.09632604373971085;0.09768548554120739;0.09902502836230422;0.1003443928685724;0.10164319807907561;0.10292114695441591;0.1041779492987059;0.10541324698848203;0.10662664741744317;0.10781789995845728;0.10898663988562589;0.11013244363926536;0.11125503833967233;0.11235403288446752;0.11342905939131069;0.11447968660913284;0.1155056109558787;0.11650636409700808;0.1…
0.09371725721016409;0.09511822833029593;0.09649992277299636;0.09786207810495422;0.09920437670187071;0.10052653993812577;0.10182818741459754;0.1031090229642409;0.10436875683160687;0.10560703186737908;0.10682345592181448;0.10801777918642858;0.10918963752046382;0.11033860847072438;0.111464419426603;0.11256668059173129;0.11364502438367446;0.11469902051200793;0.11572836619346154;0.11673259360958771;0.…
0.09388583349288425;0.09528943545722615;0.09667380180092545;0.09803867056680828;0.09938372493413948;0.1007086868868675;0.10201317676890992;0.10329689883846413;0.1045595644031636;0.10580081658836475;0.10702026426515227;0.10821765824375876;0.10939263525095641;0.11054477310836683;0.11167380065667087;0.11277932807341974;0.11386098913240293;0.1149183541583335;0.11595112115661949;0.11695882340204927;0.…
0.09405440976593014;0.09546064258939604;0.09684768075387717;0.09821526305512517;0.09956307320376238;0.10089083389231106;0.10219816604700094;0.10348477479703558;0.10475037189251778;0.10599460143069989;0.10721707274106995;0.10841753745192464;0.10959563287615605;0.11075093793906604;0.11188318175464043;0.11299197580167865;0.11407695415772855;0.11513768810697785;0.11617387645361606;0.11718505299085438…
0.09422298595907762;0.09563184963144071;0.09702155970166564;0.09839185544228204;0.09974242136689968;0.10107298077790326;0.10238315534413278;0.10367265062118697;0.10494117942077856;0.1061883861166191;0.10741388105755517;0.1086174164912209;0.10979863059721291;0.11095710257813642;0.11209256299582189;0.11320462330710734;0.1142929189424933;0.11535702180245265;0.1163966314799439;0.1174112828593914;0.11…
0.09439156214272827;0.09580305667888027;0.09719543857510976;0.09856844785608655;0.09992176956759406;0.10125512772035546;0.1025681445660219;0.10386052652985128;0.10513198686805704;0.10638217092399649;0.10761068950676603;0.10881729568148073;0.11000162821483725;0.11116326741031542;0.11230194410725733;0.11341727105899177;0.11450888400363039;0.11557635579995186;0.11661938683969368;0.11763751252803535;…
0.09456013824696241;0.09597426363677991;0.09736931744358408;0.0987450401694645;0.10010111766261569;0.10143727454391711;0.10275313380720187;0.10404840230527734;0.10532279435449246;0.10657595557645327;0.10780749779814515;0.10901717470464166;0.1102046259285198;0.1113694320530513;0.1125113253619771;0.11362991859078761;0.11472484882727683;0.11579568954765633;0.11684214193252503;0.11786374247625667;0.1…
0.09472871434187746;0.09614547060023;0.09754319623834784;0.09892163250967519;0.10028046579539736;0.101619421424497;0.10293812297411842;0.10423627816538086;0.10551360176116588;0.10676974035047598;0.10800430622239447;0.10921705387889241;0.11040762354062905;0.11157559688894597;0.11272070648930055;0.11384256636892222;0.1149408139270682;0.11601502359708764;0.11706489735835823;0.11808997222834161;0.119…
0.09489729035785897;0.09631667747472643;0.09771707502833556;0.09909822475019349;0.10045981382331985;0.10180156818714764;0.10312311216057539;0.10442415389342805;0.1057044092072459;0.10696352497107312;0.1082011144904122;0.10941693288781408;0.11061062124899562;0.1117817615375812;0.11293008775997873;0.11405521392970618;0.11515677879243454;0.1162343574000938;0.11728765252101643;0.11831620225984442;0.1…
0.09506586636469942;0.09648788435492914;0.09789095374524738;0.09927481701772982;0.10063916188920533;0.10198371500697477;0.10330810127374873;0.10461202970631685;0.1058952165747843;0.10715730971334345;0.10839792289144377;0.10961681204795067;0.11081361885764689;0.11198792637942341;0.1131394689056075;0.11426786173670957;0.11537274393371574;0.11645369150452607;0.11751040801625312;0.11854243209896075;0…
0.0952344422930901;0.09665909114676516;0.09806483245757709;0.09945140918630865;0.1008185098510459;0.1021658617098344;0.10349309040671195;0.10479990538833146;0.10608602398197826;0.10735109430368252;0.10859473113784308;0.10981669104452689;0.11101661656275287;0.11219409103618791;0.11334885019465898;0.11448050932909687;0.11558870884363302;0.11667302536589719;0.11773316325205165;0.11876866221733072;0.…
0.09540301821251815;0.09683029794446367;0.0982387110974663;0.09962800138209087;0.1009978578510523;0.1023480084700286;0.10367807946737154;0.10498778115535132;0.10627683131185095;0.10754487901580143;0.10879153951739882;0.1100165701924417;0.11121961416999988;0.11240025588620543;0.11355823136100532;0.11469315716758152;0.11580467402923225;0.11689235952839046;0.11795591882000152;0.11899489214705657;0.1…
0.09557159405398113;0.0970015046543834;0.09841258973296761;0.09980459347965133;0.10117720574782879;0.10253015511421747;0.10386306854807009;0.10517565679267932;0.10646763868162742;0.10773866357748281;0.1089883477439209;0.11021644917856366;0.11142261187389725;0.11260642055332486;0.11376761267084008;0.11490580479418071;0.11602063898652402;0.11711169345118087;0.11817867413224305;0.11922112235586699;0…
0.0957401698866602;0.097172711370322;0.09858646829666441;0.09998118560460041;0.10135655368297386;0.10271230181589901;0.10404805755744545;0.10536353251517572;0.1066584459753029;0.10793244826104993;0.10918515610374073;0.11041632831614638;0.11162560948179055;0.11281258541374123;0.11397699386031071;0.11511845266675277;0.11623660421926169;0.1173310276747862;0.1184014297762053;0.11944735237976828;0.120…
0.09590874564185958;0.09734391799907043;0.09876034685616777;0.10015777763206417;0.1015359015157046;0.10289444840253775;0.10423304658710844;0.10555140810916254;0.10684925330912959;0.10812623279567267;0.10938196431212484;0.11061620729370271;0.11182860718652776;0.11301875009343695;0.1141863751933334;0.11533110033016597;0.1164525692267434;0.117550361662041;0.1186241851681819;0.1196735826825799;0.1206…
0.09607732138845416;0.09751512463399445;0.0989342253445035;0.10033436968710191;0.10171524938700656;0.10307659504682702;0.10441803554642892;0.10573928378848052;0.10704006056807551;0.10832001745228613;0.10957877265394665;0.11081608642284033;0.11203160479711413;0.11322491496647129;0.11439575640832972;0.11554374823942488;0.11666853450943238;0.11776969594979997;0.11884694089144461;0.11989981280420973;…
0.09624589705805524;0.0976863311823175;0.09910810382884017;0.10051096164539133;0.10189459715671033;0.10325874157703632;0.1046030245262853;0.10592715934047113;0.10723086786741906;0.10851380196144766;0.1097755808459297;0.11101596539371669;0.11223460250473619;0.11343107966095979;0.11460513776693905;0.11575639594224749;0.11688449956991144;0.1179890300045546;0.11906969636643705;0.12012604320457027;0.1…
0.09641447271923087;0.09785753773697323;0.09928198224264677;0.10068755363144025;0.10207394496518779;0.10344088816505394;0.10478801343678008;0.1061150349779551;0.10742167509310187;0.108707586592704;0.10997238917148933;0.11121584451629335;0.1124376001200586;0.11363724454882664;0.1148145190098567;0.11596904389078576;0.11710046490535604;0.11820836435949927;0.11929245217227716;0.12035227342746853;0.12…
0.09658304830389994;0.09802874420561786;0.09945586065264886;0.10086414552147815;0.10225329267288369;0.10362303463995456;0.10497300236805854;0.10630291048929373;0.10761248235942801;0.1089013710780002;0.11016919734880606;0.11141572348237229;0.11264059783260652;0.11384340926031983;0.1150239003964458;0.11618169163560618;0.11731643002163158;0.11842769848477942;0.11951520773355467;0.12057850392891259;0…
0.09675162388032311;0.09819995068075241;0.09962973899275895;0.10104073743946114;0.10243264041955567;0.10380518117282114;0.10515799123095651;0.10649078608628734;0.10780328955331292;0.10909515568549438;0.1103660056598368;0.11161560260026904;0.11284359545470418;0.11404957416522873;0.11523328166967443;0.11639433962600923;0.1175323954126278;0.11864703290993174;0.11973796362523736;0.12080473425660569;0…
0.09692019938072748;0.09837115707046638;0.0998036173292593;0.1012173292621712;0.10261198806626314;0.10398732759353406;0.10534298011488538;0.10667866155831766;0.10799409678808605;0.1092889401485191;0.11056281382421954;0.11181548156343017;0.11304659317421509;0.11425573889593363;0.11544266308663033;0.11660698741540856;0.11774836058749043;0.11886636710875301;0.1199607192760575;0.12103096486265418;0.1…
0.0970887748730656;0.09854236346682775;0.09997749559650636;0.1013939211130116;0.10279133575214888;0.10416947407237015;0.10552796893141511;0.10686653711616395;0.10818490395163713;0.10948272473384416;0.11075962212245234;0.11201536067852469;0.11324959080512306;0.11446190382008921;0.11565204439255358;0.11681963545025456;0.11796432603682548;0.11908570160712482;0.1201834752568362;0.12125719529865457;0.…
0.09725735028987349;0.09871356977835966;0.10015137386033844;0.10157051286931777;0.10297068333888748;0.10435162044001604;0.10571295776922245;0.10705441255022857;0.10837571115632039;0.10967650917618973;0.11095643027563092;0.11221523964064427;0.11345258853362983;0.11466806857220763;0.1158614258422572;0.11703228328680633;0.1181802912730569;0.11930503588249229;0.12040623100044431;0.12148342601281455;0…
0.09742592569879505;0.09888477609669657;0.10032525205555644;0.10174710465393962;0.10315003096500648;0.1045337668659422;0.10589794654061188;0.10724228807026959;0.10856651829100043;0.10987029374093674;0.11115323856279401;0.11241511875481101;0.113655586175379;0.11487423351780927;0.1160708071832521;0.11724493136866596;0.11839625678350918;0.11952437045708497;0.12062898707356015;0.12170965656062054;0.1…
0.09759450103267543;0.09905598233079577;0.10049913024755432;0.1019236963447661;0.10332937849279604;0.10471591318164171;0.10608293533352507;0.10743016346771032;0.1087573254670553;0.11006407816419317;0.11135004670649545;0.11261499771776175;0.11385858391491015;0.11508039829353767;0.11628018866807788;0.11745757925493602;0.11861222208388177;0.11974370481199297;0.120851742913189;0.12193588738638451;0.1…
0.09776307635884962;0.09922718857185762;0.10067300837157776;0.1021002880640936;0.10350872606016773;0.10489805955577818;0.1062679240610018;0.10761803895128717;0.10894813257432544;0.11025786270995115;0.11154685498431449;0.11281487683287168;0.11406158156952696;0.11528656326277939;0.11648957004651517;0.11767022738637198;0.11882818765822059;0.11996303946579713;0.12107449908187064;0.12216211804947988;0…
0.09793165161047228;0.09939839472927409;0.10084688649257603;0.1022768796903651;0.1036880735300282;0.10508020582065157;0.10645291281024763;0.10780591431344479;0.1091389397232121;0.11045164711570646;0.11174366312026299;0.11301475579852266;0.11426457932210667;0.11549272806430867;0.11669895156883078;0.1178828753249184;0.1190441530254975;0.12018237390322921;0.12129725502074047;0.12238834899032572;0.12…
0.09810022685456912;0.09956960089381109;0.10102076454624014;0.10245347134532275;0.10386742103967207;0.10526235214411846;0.10663790149503843;0.10799378976189747;0.10932974680453193;0.11064543164406228;0.11194047139046061;0.11321463491644307;0.1144675769916129;0.11569889305937892;0.11690833298707445;0.11809552350848551;0.1192601186664823;0.12040170863922418;0.12152001128820353;0.12261457977217942;0…
0.09826880202460486;0.09974080697529544;0.10119464259707367;0.1026300629079642;0.10404676845262321;0.10544449835928582;0.10682289020184312;0.10818166509011158;0.10952055392770887;0.1108392160339021;0.11213727952037751;0.11341451388665974;0.1146705747592606;0.1159050578888944;0.11711771454924094;0.11830817150185792;0.11947608410341713;0.12062104316215258;0.12174276732952141;0.12284081083156999;0.1…
0.09843737718729495;0.09991201306405834;0.10136852058121382;0.10280665449947671;0.10422611590555896;0.10562664463320272;0.10700787884517408;0.10836954050477886;0.10971136098453618;0.11103300054644037;0.11233408778467337;0.11361439300925394;0.11487357244567332;0.11611122291197572;0.11732709600964768;0.11852081974010274;0.11969204981379804;0.12084037798330646;0.12196552369896849;0.12306704173563544…
0.09860595227641501;0.10008321907036175;0.10154239856271827;0.10298324599941319;0.10440546326262054;0.10580879079978367;0.10719286751076292;0.10855741580038779;0.10990216808346007;0.11122678492194793;0.11253089591027687;0.11381427198589782;0.11507657023040377;0.11631738777165694;0.11753647761401906;0.11873346779084261;0.11990801532313437;0.12105971259469187;0.12218827984592806;0.12329327291701841…
0.09877452735836986;0.10025442508410183;0.10171627647817029;0.10315983752840556;0.10458481065986738;0.10599093702526985;0.10737785611385936;0.1087452911826073;0.11009297511725093;0.11142056942025083;0.11272770417038759;0.11401415111502539;0.11527956793573516;0.11652355282492617;0.11774585911893873;0.11894611608630323;0.12012398110565141;0.1212790475039612;0.12241103632054826;0.12351950394673353;0…
0.09894310236724622;0.10042563101597608;0.10189015439118138;0.10333642896656225;0.10476415796205912;0.10617308314438358;0.1075628447394569;0.1089331664469481;0.11028378219337655;0.11161435378300703;0.11292451229339259;0.11421403009995379;0.11548256573955797;0.1167297177169463;0.11795524076786164;0.11915876419694336;0.12033994669012278;0.12149838220675238;0.1226337925763296;0.12374573525354066;0.1…
0.09911167736913785;0.10059683695544498;0.1020640322387814;0.10351302043395935;0.10494350530463627;0.10635522932255764;0.10774783330354296;0.109121041798056;0.11047458920558506;0.11180813826865393;0.11312132055103137;0.11441390923747007;0.11568556346581498;0.11693588280257401;0.11816462231963663;0.11937141255214916;0.12055591254750572;0.12171771720708174;0.12285654915929808;0.12397196641232744;0.…
0.09928025229844312;0.10076804281364225;0.10223791008413513;0.10368961181126157;0.10512285255297751;0.10653737539532271;0.10793282189037279;0.1093089170324642;0.11066539626036535;0.11200192262023705;0.11331812867314951;0.11461378823253636;0.11588856129073483;0.11714204772910027;0.11837400401545026;0.11958406072521344;0.12077187820983525;0.12193705200421547;0.12307930552706703;0.12419819784797438;…
0.09944882722094413;0.10093924867959228;0.10241178786471969;0.10386620321798841;0.10530219984190398;0.10671952152730285;0.10811781041667193;0.10949679235379518;0.1108562032524435;0.11219570709480485;0.11351493693002623;0.11481366738029246;0.11609155903991941;0.11734821284925069;0.11858338561641543;0.11979670914268495;0.12098784414480356;0.12215638709853735;0.1233020622215452;0.12442442913923858;0…
0.09961740207135142;0.10111045446486511;0.10258566564325235;0.10404279453536133;0.10548154703741366;0.10690166755483718;0.10830279896595646;0.1096846675596049;0.11104701028732909;0.11238949143679026;0.11371174505296565;0.11501354638734541;0.1162945568879354;0.11755437781244378;0.11879276736145145;0.12000935738068835;0.12120380988770373;0.12237572199293796;0.12352481870445346;0.12465066070712462;0…
0.09978597691513491;0.10128166025804879;0.10275954335765794;0.10421938588234285;0.10566089427370813;0.10708381364174073;0.10848778745569075;0.10987254285249204;0.11123781726072687;0.11258327590185316;0.11390855331078654;0.11521342554718812;0.11649755466204403;0.11776054296927477;0.11900214901393384;0.12022200586293677;0.12141977590296592;0.12259505718417227;0.12374757551358788;0.12487689213425526…
0.09995455168731783;0.10145286597115008;0.1029334210702059;0.10439597714071168;0.10584024141740504;0.10726595962516147;0.10867277596865142;0.11006041803103571;0.11142862427716643;0.11277706023581333;0.11410536143625181;0.1154133045680722;0.11670055253515002;0.11796670797128882;0.11921153081051603;0.1204346541683849;0.12163574172913853;0.1228143921787515;0.12397033211477256;0.12510312383776293;0.1…
0.10012312645305751;0.10162407169232039;0.10310729871926927;0.1045725684288727;0.10601958860208563;0.10744810566810524;0.10885776442304203;0.11024829329681053;0.11161943123333153;0.11297084469294259;0.11430216969671954;0.11561318374184365;0.11690355033617361;0.11817287316695152;0.11942091251683473;0.12064730271791235;0.12185170782739235;0.12303372746980543;0.12419308904169542;0.12532935540413206;…
0.10029170114769016;0.10179527733400333;0.10328117636666914;0.10474915962916234;0.10619893569498803;0.10763025160852883;0.10904275290089888;0.11043616844941886;0.11181023823277124;0.11316462902044717;0.11449897782641136;0.1158130627783986;0.11710654823635779;0.11837903820993387;0.11963029436727889;0.12085995109330128;0.12206767373952783;0.12325306256746213;0.12441584576427862;0.1255555872466268;0…
0.10046027583605997;0.10196648298391327;0.10345505395122696;0.10492575085942758;0.10637828282907244;0.10781239760862854;0.10922774132116551;0.11062404368941095;0.1120010451731488;0.1133584134712108;0.11469578609122484;0.11601294196793631;0.11730954606628136;0.11858520344657267;0.1198396761297448;0.12107259971260009;0.12228363992345984;0.12347239796122993;0.12463860281210688;0.1257818189555891;0.1…
0.10062885045381682;0.10213768855493145;0.10362893153431531;0.10510234200256281;0.10655762987219806;0.10799454350717044;0.10941272976513731;0.1108119188174128;0.11219185215703263;0.11355219779382641;0.11489259422684003;0.11621282102199718;0.11751254399552617;0.11879136853266373;0.12004905803635842;0.1212852481604163;0.12249960592423739;0.12369173316484977;0.12486135965919547;0.12600805094041898;0…
0.10079742506549122;0.10230889413433442;0.10380280905520435;0.10527893317585661;0.10673697695670353;0.10817668946554104;0.10959771815249841;0.11099979403295004;0.11238265908306552;0.11374598223978952;0.11508940249769413;0.11641270022913382;0.11771554185632915;0.11899753381241585;0.12025843985727429;0.12149789685196917;0.12271557219652267;0.12391106866421232;0.125084116831031;0.12623428279531165;0…
0.10096599960704701;0.10248009963544136;0.10397668657481764;0.1054555242627619;0.10691632395106944;0.10835883532331575;0.10978270656380267;0.11118766913767243;0.11257346605283483;0.11393976655907936;0.11528621064092563;0.1166125793025306;0.11791853981661096;0.11920369894374887;0.12046782182235645;0.12171054537468907;0.12293153828860974;0.1241304039766675;0.12530687380571623;0.12646051492580676;0.…
0.10113457414270069;0.10265130514509091;0.10415056403287463;0.1056321153800084;0.10709567098701236;0.10854098124107121;0.10996769491947503;0.11137554433008065;0.11276427296596322;0.11413355100180367;0.11548301891951118;0.11681245852909379;0.11812153771026655;0.11940986426874448;0.12067720370401608;0.12192319414096862;0.12314750465191172;0.1243497395844922;0.12552963110464505;0.12668674692994877;0…
0.10130314860873058;0.10282251057704023;0.10432444148984929;0.10580870641160789;0.10727501793363507;0.10872312705919217;0.1101526832993277;0.11156341941284852;0.11295507992305667;0.11432733531932772;0.11567982707204771;0.11701233762365168;0.11832453570355579;0.11961602944744532;0.1208865857298574;0.12213584274105838;0.1233634708379642;0.12456907500864106;0.1257523882100026;0.12691297920942138;0.1…
0.10147172306903851;0.10299371601768999;0.10449831888591082;0.10598529747373069;0.10745436492203148;0.10890527293744524;0.1103376716245268;0.11175129458345157;0.11314588682471828;0.11452111976037166;0.11587663536005141;0.11721221687146405;0.11852753363203115;0.11982219481980723;0.1210959676745462;0.12234849158452711;0.12357943729493429;0.12478841072778156;0.12597514563909487;0.1271392113661135;0.…
0.1016402974602178;0.10316492138123563;0.10467219628108315;0.10616188845094811;0.10763371182192664;0.10908741871702499;0.11052265997414218;0.11193916964558763;0.11333669377057196;0.11471490407768642;0.11607344352357742;0.1174120959890027;0.11873053166029184;0.12002836004799451;0.12130534976342824;0.1225611402644429;0.12379540357759579;0.1250077462664686;0.12619790287818416;0.12736544379785714;0.1…
0.10180887184585527;0.10333612675363918;0.10484607361598561;0.10633847945887048;0.10781305876379141;0.10926956455688727;0.11070764827008184;0.1121270447957073;0.1135275006622015;0.11490868851860497;0.1162702518226817;0.11761197525988167;0.1189335296255477;0.12023452546983801;0.12151473177342256;0.12277378918755255;0.12401137013087334;0.12522708209976438;0.12642066044049394;0.1275916761103815;0.12…
0.10197744616285945;0.10350733204953486;0.10501995095019163;0.10651507038262907;0.10799240561797407;0.10945171029903687;0.11089263659067258;0.11231491983853228;0.11371830759824852;0.11510247283726334;0.11646705999887723;0.1178118544022155;0.1191365276907376;0.12044069074962244;0.12172411392761795;0.12298643794973962;0.12422733651277518;0.12544641775581974;0.12664341781635782;0.1278179086976711;0.…
0.10214602047450178;0.10367853735444592;0.10519382822477116;0.10669166133727377;0.10817175251432153;0.10963385610161878;0.1110776248585649;0.11250279496948784;0.11390911448127788;0.11529625727960781;0.11666386831075999;0.11801173369797298;0.11933952569472807;0.12064685622305496;0.12193349600518508;0.1231990869549317;0.12444330316498711;0.12566575370609603;0.1268661755149225;0.12804414116929072;0.…
0.10231459471800657;0.10384974258344545;0.10536770549884673;0.10686825220849612;0.10835109932380557;0.10981600180744826;0.11126261315134194;0.11269066999432004;0.11409992140894855;0.11549004160115911;0.11686067650130062;0.11821161286691112;0.11954252379879843;0.12085302155653974;0.12214287822695742;0.1234117358018245;0.12465926964874809;0.12588508948233537;0.12708893303058733;0.1282703739153821;0…
0.10248316895632918;0.10402094782161747;0.1055415827139391;0.10704484311078533;0.10853044617564905;0.10999814757385891;0.11144760139239715;0.1128785451074287;0.11429072828480676;0.11568382604647709;0.11705748482763514;0.11841149218935343;0.1197455218434711;0.12105918708366091;0.12235226037435505;0.12362438489152942;0.12487523640250864;0.12610442555240262;0.12731169086842758;0.12849660654934078;0.…
0.1026517431270103;0.10419215298447454;0.1057154599287197;0.10722143393039352;0.10870979294144756;0.11018029324447658;0.1116325896585697;0.1130664201155841;0.11448153520552817;0.11587761037246687;0.11725429303419187;0.11861137138669921;0.11994851998836627;0.12126535247294097;0.12256164266595837;0.12383703382555164;0.12509120299073476;0.1263237614516268;0.12753444852690254;0.12872283945747026;0.12…
0.10282031729268881;0.10436335815666095;0.10588933708516046;0.10739802478124874;0.10888913974979933;0.11036243897582385;0.11181757787399621;0.11325429521216043;0.11467234207564107;0.116071394822302;0.11745110137664688;0.11881125073762712;0.12015151807566192;0.12147151805584243;0.12277102488543516;0.12404968300218873;0.12530716984864543;0.12654309764428076;0.12775720650702196;0.1289490722569921;0.…
0.10298889139122204;0.10453456325412906;0.10606321424148113;0.10757461555016419;0.10906848647292446;0.11054458461233685;0.11200256611477144;0.11344217020495255;0.11486314899083747;0.11626517915427195;0.11764790960088585;0.11901112996517821;0.12035451626331944;0.12167768350300472;0.12298040724911383;0.12426233202575272;0.1255231365439296;0.12676243366927567;0.12797996431129902;0.12917530533037638;…
0.10315746548493197;0.10470576836108318;0.10623709134010538;0.10775120635050628;0.1092478332387958;0.1107267303097269;0.11218755430577577;0.11363004528630882;0.11505395585662752;0.11645896361016417;0.11784471796112517;0.11921100934638668;0.12055751439517191;0.12188384914376982;0.12318978954290845;0.12447498129172999;0.12573910350857864;0.12698176998729682;0.1282027224366837;0.1294015382986654;0.1…
0.10332603951199307;0.10487697339391558;0.10641096843880073;0.10792779706964954;0.10942717992025844;0.11090887591324089;0.11237254252235886;0.1138179202650484;0.11524476276771982;0.11665274794965169;0.11804152620470765;0.1194108886059347;0.12076051262752231;0.12209001465089277;0.1233991719808973;0.12468763040723672;0.12595507031350056;0.12720110614083285;0.12842548038973717;0.12962777154050087;0.…
0.10349461353441004;0.10504817843639046;0.10658484548044302;0.10810438782039854;0.10960652664465952;0.11109102157777842;0.11255753069014536;0.11400579533249405;0.11543556963060647;0.11684653241313689;0.11823833458439013;0.11961076801921273;0.12096351080585824;0.12229618035159658;0.12360855435123852;0.12490027976495073;0.12617103738746302;0.12742044258698648;0.1286482386633556;0.12985400468074104;…
0.10366318749067464;0.10521938340534015;0.1067587225223472;0.10828097849068946;0.10978587328546942;0.11127316714939736;0.11274251888373954;0.11419367029848952;0.11562637653901209;0.11704031676167545;0.11843514284897243;0.1198106473125434;0.12116650908482492;0.12250234592075032;0.12381793686576234;0.1251129289747894;0.12638700430458877;0.1276397788718185;0.12887099676814198;0.13008023809420388;0.1…
0.10383176144247401;0.10539058838408842;0.10693259950784154;0.10845756919276456;0.10996521996940929;0.1114553127821855;0.11292750702951047;0.11438154535333142;0.11581718340041133;0.11723410123428513;0.11863195124975214;0.12001052675967382;0.1213695073115638;0.12270851168345916;0.12402731931486881;0.1253255784266252;0.1266029714904261;0.12785911544885403;0.1290937551929446;0.13030647140955842;0.13…
0.10400033532861783;0.10556179328990827;0.10710647649378817;0.10863415981512216;0.11014456657057498;0.11163745832301164;0.11311249520131662;0.11456942030788808;0.11600799030754434;0.11742788559340409;0.11882875953698512;0.12021040608856672;0.1215725056390627;0.12291467731670504;0.12423670190814234;0.1255382277331732;0.12681893852230827;0.12807845186772124;0.1293165134524021;0.1305327049978044;0.1…
0.10416890921047484;0.10573299820568241;0.10728035342396802;0.10881075046944158;0.11032391321506126;0.11181960392515186;0.11329748332627206;0.11475729535143031;0.11619879716886855;0.11762167007666557;0.11902556796051066;0.12041028557132614;0.12177550391611648;0.12312084314347668;0.12444608443822262;0.12575087728150364;0.1270349058225679;0.12829778857837212;0.12953927203132118;0.1307589384914171;0…
0.10433748302717334;0.10590420304912458;0.10745423035479004;0.10898734104478394;0.11050325977759018;0.11200174943628578;0.11348247147748892;0.11494517029585084;0.11638960407613966;0.11781545444788986;0.11922237627204044;0.12061016493755462;0.12197850229405628;0.12332700884286739;0.12465546711245003;0.12596352668712646;0.1272508729717451;0.12851712513399763;0.12976203044836976;0.1309851722575838;0…
0.1045060568397631;0.1060754079026766;0.10762810723048821;0.10916393165226514;0.11068260638362913;0.11218389500887771;0.11366745958282667;0.11513304532939457;0.11658041093879777;0.11800923894332609;0.11941918471995511;0.12081004445771344;0.12218150062332936;0.12353317473575048;0.1248648497257022;0.12617617633431244;0.1274668403889607;0.1287364619809814;0.12998478918431886;0.13121140593258027;0.13…
0.1046746305876914;0.10624661268449315;0.1078019841070178;0.10934052218150916;0.11086195290852707;0.11236604049141824;0.11385244771465071;0.11532092026497857;0.1167712178476138;0.11820302332817605;0.11961599305742214;0.12100992386304397;0.12238449905361093;0.12373934050332948;0.12507423248307742;0.1263888258413631;0.127682807657957;0.12895579867607168;0.13020754776185964;0.13143763987978666;0.132…
0.10484320433168894;0.10641781747657454;0.1079758609290664;0.10951711274306847;0.11104129947712381;0.11254818603555959;0.11403743580156618;0.11550879528982201;0.116962024713011;0.11839680783730555;0.11981280153136396;0.12120980342236617;0.12258749743700009;0.12394550646436403;0.12528361518168882;0.12660147558975318;0.12789877519464804;0.12917513566208932;0.13043030665773417;0.13166387373927396;0.…
0.10501177801152198;0.10658902219751683;0.1081497377521352;0.10969370322713015;0.11122064596539519;0.11273033149060362;0.11422242391519125;0.11569667021786621;0.11715283162477505;0.11859059223729707;0.12000960989640316;0.12140968286855912;0.12279049592151668;0.1241516723021657;0.12549299802439487;0.12681412520057236;0.12811474258597338;0.12939447249933445;0.13065306539865043;0.1318901078706208;0.…
0.1051803516876017;0.10676022692887871;0.10832361452136541;0.1098702937436828;0.11139999249755318;0.11291247700739028;0.11440741198487742;0.1158845452353044;0.11734363849431274;0.11878437676163374;0.12020641839800453;0.12160956246880178;0.1229934943609107;0.12435783833338217;0.12570238081054225;0.1270267750525025;0.12833071024464462;0.12961380962707034;0.13087582445732907;0.1321163419176869;0.133…
0.10534892530001423;0.1069314315896977;0.10849749129180408;0.11004688418347704;0.11157933895020095;0.11309462243603281;0.11459240008149506;0.1160724201571023;0.11753444541042425;0.11897816117827802;0.12040322679224529;0.12180944195761068;0.12319649290154748;0.12456400424343152;0.12591176374075147;0.1272394247694183;0.1285466777607943;0.12983314660914358;0.13109858336448793;0.13234257623625587;0.1…
0.10551749890885051;0.10710263626109046;0.1086713680090466;0.11022347465593708;0.11175868544692225;0.11327676792655868;0.11477738813514232;0.1162602951684273;0.1177252522854998;0.11917194571933092;0.12060003532313289;0.12200932160052425;0.12339949139882726;0.12477017034685102;0.1261211466166003;0.12745207472721176;0.12876264554393588;0.13005248388126506;0.1313213425888326;0.13256881047396984;0.13…
0.10568607245451672;0.10727384086253652;0.10884524472768492;0.11040006505237754;0.11193803186494776;0.11345891332989247;0.11496237621594148;0.11644817008526921;0.1179160592073543;0.1193657301541345;0.12079684374819885;0.12220920113369577;0.12360248999746161;0.12497633633116376;0.12633052963647395;0.12766472455253933;0.12897861318739043;0.13027182101082257;0.1315441016650842;0.13279504498282338;0.…
0.10585464599678346;0.10744504547471016;0.1090191213937693;0.11057665548165789;0.11211737832723259;0.11364105879524937;0.11514736425473758;0.11663604509176968;0.11810686608936131;0.11955951471340798;0.12099365230999382;0.12240908082102395;0.12380548855449977;0.12518250250879792;0.12653991260417866;0.1278773746185066;0.12919458109747745;0.13049115842998033;0.13176686105794022;0.1330212794142345;0.…
0.1060232194763773;0.10761625001753297;0.10919299806143636;0.11075324583565703;0.11229672471163572;0.11382320417436526;0.11533235232090457;0.11682392000494272;0.1182976730183501;0.11975329916787233;0.1211904607675027;0.12260896040029784;0.12400848721300052;0.12538866856938;0.12674929571586677;0.12809002455454793;0.12941054887070214;0.1307104957096624;0.13198962030611755;0.13324751411641578;0.1344…
0.10619179295274783;0.10778745457123665;0.10936687467719113;0.11092983622266923;0.11247607114048282;0.11400534961564289;0.11551734034603459;0.11701179500790403;0.11848847990867793;0.11994708374686588;0.12138726936181994;0.12280884013377705;0.1242114858316616;0.12559483482323075;0.1269586787775705;0.12830267473098614;0.1296265169101947;0.1309298332784917;0.13221237987031315;0.13347374874455367;0.1…
0.1063603663669427;0.10795865905618515;0.10954075129471494;0.11110642653513814;0.11265541749226152;0.11418749497162944;0.11570232839875293;0.11719966991869181;0.11867928684618845;0.12014086822248751;0.12158407785338363;0.12300871976088598;0.12441448455188941;0.12580100096207827;0.12716806198321146;0.12851532478003022;0.12984248481563954;0.13114917071092325;0.1324351392932318;0.1336999836430857;0.…
0.10652893977809008;0.10812986355216749;0.10971462786096785;0.11128301688079248;0.11283476388866777;0.11436964038991528;0.11588731641139918;0.11738754491939596;0.1188700937462223;0.12033465282269548;0.12178088648183227;0.12320859954224576;0.12461748323402928;0.12600716729413763;0.1273774451410459;0.1287279750692233;0.1300584529869824;0.13136850843204467;0.13265789903157782;0.13392621847095998;0.1…
0.10669751312755892;0.10830106797998998;0.10988850442917536;0.11145960715264093;0.11301411020881835;0.11455178572385881;0.11607230445184963;0.11757541982907863;0.11906090069363745;0.12052843732096595;0.12197769500905639;0.123408479218915;0.12482048201783627;0.12621333351323674;0.12758682844276675;0.1289406252335454;0.13027442102708195;0.1315878460198355;0.1328806586320359;0.13415245356884573;0.13…
0.10686608647415552;0.10847227241899864;0.11006238094675305;0.1116361974578464;0.11319345657377895;0.11473393112023797;0.1162572924531916;0.1177632948288042;0.11925170760475841;0.12072222194387758;0.12217450367323933;0.12360835904987752;0.12502348076530231;0.12641949992548676;0.12779621169885175;0.1291532756377638;0.13049038933270454;0.13180718389585408;0.13310341854732533;0.13437868859944546;0.1…
0.10703465975957063;0.10864347679044266;0.1102362574664701;0.11181278768998265;0.11337280286329575;0.11491607643322262;0.11644228048255195;0.11795116973865835;0.11944251456345695;0.12091600646628307;0.12237131223772346;0.12380823877782518;0.12522647961453207;0.1266256662268136;0.12800559509876766;0.12936592591962573;0.13070635750987875;0.13202652164159848;0.13332617832810315;0.13460492389966733;0…
0.10720323304228839;0.10881468117322465;0.11041013393619808;0.11198937795564663;0.1135521491978041;0.11509822180877795;0.11662726847376619;0.11813904473868007;0.11963332148704164;0.12110979111338238;0.12256812093923732;0.12400811866010522;0.12542947842916294;0.1268318327212262;0.12821497845521126;0.12957857644112616;0.13092232595219683;0.1322458596751039;0.13354893842311125;0.1348311591359608;0.1…
0.10737180626432159;0.10898588548903673;0.1105840104082495;0.11216596814897761;0.11373149545767967;0.11528036710188522;0.11681225649321132;0.11832691964997884;0.11982412845839797;0.12130357566140403;0.12276492954257472;0.12420799844104191;0.12563247734565022;0.12703799910674632;0.12842436195542567;0.12979122684277578;0.13113829426885212;0.13246519758138037;0.13377169838697067;0.13505739464148067;…
0.10754037948383173;0.10915708981633815;0.11075788683095208;0.11234255837600594;0.11391084176272698;0.11546251245769713;0.11699724447547133;0.11851479465156795;0.12001493539581841;0.12149736033416958;0.12296173828300978;0.1244078783763466;0.12583547622927557;0.127244165685283;0.12863374541432368;0.130003877483801;0.13135426285026772;0.13268453577494646;0.13399445866445445;0.135283630086415;0.1365…
0.10770895264315418;0.10932829407726412;0.11093176325616146;0.11251914853143694;0.11409018799395185;0.11564465773200626;0.11718223248617304;0.11870266956558047;0.1202057423812024;0.12169114490928286;0.12315854692678709;0.12460775821197531;0.12603847521484624;0.12745033215695195;0.12884312901692768;0.13021652800747224;0.13157023130879664;0.1329038738443174;0.13421721881413898;0.13550986580017352;0…
0.10787752580012722;0.10949949834983003;0.11110563963266168;0.11269573872073402;0.11426953427052755;0.11582680306915265;0.1173672204606492;0.11889054457000449;0.12039654933382621;0.1218849296091879;0.12335535570772735;0.12480763820200431;0.12624147416928705;0.12765649882156363;0.1290525125803639;0.1304291787702513;0.13178620003169805;0.13312321220050205;0.13443997927683704;0.1357361014566746;0.13…
0.10804609889740927;0.1096707025566147;0.11127951601185139;0.11287232883916871;0.1144488804740902;0.11600894832574014;0.11755220846377624;0.11907841948799625;0.12058735633460313;0.12207871421286293;0.12355216439352473;0.12500751809402022;0.1264444732257577;0.12786266538132612;0.12926189628743642;0.13064182941816482;0.13200216863447917;0.1333425504355138;0.13466273961507141;0.1359623373815909;0.13…
0.10821467199251511;0.10984190677518935;0.11145339234297114;0.11304891899163724;0.11462822672318158;0.11619109364529633;0.11773719643163585;0.11926629449651874;0.12077816330379319;0.12227249894137521;0.12374897321654729;0.12520739814046544;0.12664747225282555;0.1280688321339533;0.12947127995748234;0.1308544803049144;0.13221813750124065;0.13356188895685847;0.1348855002657035;0.13618857325256295;0.…
0.10838324502842646;0.11001311092857649;0.11162726867696214;0.11322550907397753;0.11480757290006846;0.11637323888523622;0.11792218442835375;0.11945416941975119;0.12096897032132348;0.12246628357507622;0.12394578194593851;0.12540727809055593;0.12685047138200378;0.1282749987837432;0.1296806637710897;0.13106713107927886;0.1324341062506382;0.13378122736004083;0.13510826079519345;0.13641480939153447;0.…
0.1085518180623342;0.11018431509390303;0.11180114496352199;0.11340209919051857;0.11498691912266058;0.1165553841882749;0.11810717239076067;0.11964204443363183;0.12115977730843809;0.12266006833365775;0.12414259081261386;0.12560715819510127;0.12705347048350105;0.12848116562631545;0.12989004754980402;0.13127978209220323;0.1326500752636198;0.13400056604907062;0.13533102163646035;0.13664104547985964;0.…
0.10872039103754379;0.11035551919463546;0.11197502125313401;0.11357868923766483;0.11516626527385598;0.11673752941263853;0.11829216038223171;0.11982991936336272;0.12135058434407764;0.12285385299884356;0.12433939958716554;0.1258070382049457;0.12725646968718515;0.12868733236805596;0.13009943147200023;0.13149243299521476;0.13286604416198372;0.13421990462293668;0.13555378235989238;0.13686728183576194;…
0.10888896401092167;0.11052672330745594;0.11214889749595305;0.11375527931917766;0.11534561147093188;0.1169196747002297;0.11847714834034674;0.12001779438385712;0.12154139135047004;0.12304763778895067;0.12453620849905754;0.12600691836926706;0.1274594688649048;0.12889349930249192;0.13030881536142905;0.13170508413650595;0.13308201332353103;0.13443924348215994;0.1357765433944756;0.13709351814430012;0.…
0.10905753692609746;0.11069792735627522;0.11232277374200436;0.11393186933202834;0.11552495759741772;0.11710181991008559;0.1186621363277296;0.12020566932133982;0.12173219840556973;0.12324142248707423;0.12473301732032951;0.12620679844053687;0.12766246814488347;0.1290996661380952;0.13051819939425538;0.13191773517034788;0.13329798237319634;0.13465858222920563;0.13599930431451654;0.13731975471998634;0…
0.10922610983961298;0.11086913141733082;0.1124966499419002;0.11410845937941029;0.11570430376995815;0.11728396518329638;0.11884712428271019;0.12039354434969966;0.1219230054325885;0.12343520731015722;0.12492982627899499;0.12640667866630187;0.12786546740060878;0.12930583316630231;0.13072758339643292;0.13213038644218522;0.13351395168564037;0.13487792126111373;0.13622206554507796;0.13754599125157468;0…
0.1093946826954222;0.1110403354149774;0.11267052614520756;0.1142850493588622;0.11588364987271413;0.11746611037971035;0.11903211226716033;0.12058141929618349;0.12211381250849423;0.12362899204266548;0.12512663514854028;0.1266065588006601;0.12806846675866132;0.12951200009766903;0.1309369675419195;0.13234303760902832;0.1337299208889274;0.135097260183818;0.13644482666437494;0.1377722280498754;0.139079…
0.10956325554974179;0.11121153942500779;0.11284440230299657;0.11446163937300885;0.11606299602169742;0.1176482556396051;0.11921710022016009;0.12076929433365607;0.12230461955748263;0.12382277690016884;0.1253234441555288;0.12680643908952832;0.12827146609416595;0.12971816722154378;0.13114635165886898;0.13255568901357836;0.13394589035458404;0.13531659939088514;0.13666758809355664;0.13799846480732827;0…
0.1097318283468507;0.11138274337222114;0.11301827846437529;0.11463822931995656;0.11624234210170094;0.1178304008236399;0.11940208820282953;0.12095716929038622;0.12249542665553531;0.12401656166850282;0.12552025307489317;0.12700631928862968;0.12847446553206165;0.12992433425056343;0.13135573591903488;0.13276834031558024;0.13416185971379815;0.13553593849170945;0.13689034941473657;0.13822470183105104;0…
0.10990040114263994;0.11155394733196493;0.113192154580872;0.11481481930176178;0.11642168822810317;0.11801254607128017;0.11958707615499882;0.12114504433821469;0.12268623372783181;0.124210346561865;0.12571706213174746;0.1272061996422522;0.12867746494910967;0.1301305014719907;0.1315651201527681;0.13298099185499665;0.13437782933496836;0.13575527787639224;0.1371131110451605;0.13845093881715953;0.13976…
0.11006897388171373;0.11172515122948305;0.11336603070113582;0.11499140921709808;0.11660103428632915;0.11819469124399574;0.11977206413703585;0.12133291930643203;0.12287704084936722;0.12440413136745959;0.1259138711024696;0.12740607990774305;0.12888046446860812;0.13033666860054147;0.13177450452962133;0.13319364329430183;0.13459379885239947;0.1359746171577803;0.13733587257083013;0.13867717606908872;0…
0.11023754661963735;0.1118963551396776;0.11353990677715334;0.11516799916745339;0.11678038039112387;0.11837683648043996;0.11995705208952129;0.12152079436585508;0.12306784794630475;0.12459791629811287;0.1261106802107251;0.12760596032776247;0.12908346396895337;0.1305428359213948;0.1319838888821389;0.13340629497072495;0.13480976863136895;0.13619395672251783;0.1375586344050979;0.13890341328662043;0.14…
0.11040611930134024;0.11206755898823723;0.11371378285711428;0.11534458905206911;0.1169597264285447;0.1185589816428931;0.12014204007207069;0.12170866934679597;0.12325865509265345;0.12479170114239654;0.1263074892343361;0.12780584066128042;0.12928646357180407;0.130749003151344;0.13219327337767592;0.13361894654946457;0.13502573830929132;0.13641329618689538;0.13778139613784304;0.13912965076951672;0.14…
0.11057469198206159;0.11223876284961855;0.11388765889346403;0.11552117897186412;0.11713907251270303;0.1187411268691966;0.1203270280260152;0.12189654441904811;0.12344946221556;0.12498548611176707;0.12650429839552074;0.12800572114933073;0.12948946315719045;0.13095517057348702;0.13240265785096678;0.13383159836502143;0.13524170824833018;0.13663263593410874;0.13800415817853562;0.13935588822121542;0.14…
0.11074326460705684;0.11240996664995512;0.11406153493393262;0.11569776882664798;0.11731841853028876;0.1189232720224412;0.12051201601021791;0.12208441941394449;0.12364026938804709;0.12517927099616227;0.12670110747354457;0.12820560155250482;0.1296924628451329;0.13116133790669207;0.13261204246717256;0.13404425008531318;0.13545767808900272;0.13685197558388354;0.1382269201209214;0.13958212593781583;0.…
0.11091183723123842;0.11258117046325782;0.11423541093142421;0.1158743587167702;0.11749776459477898;0.11910541723965624;0.12069700396676072;0.12227229450025542;0.12383107653824503;0.12537305600566961;0.12689791668917894;0.12840548211021116;0.12989546251729397;0.13136750543197842;0.13282142706321404;0.1342569020421173;0.13567364819036534;0.1370713155159755;0.1384496823705989;0.13980836362640112;0.1…
0.11108040980018803;0.11275237421610541;0.11440928693320906;0.11605094854260875;0.1176771105934969;0.11928756238474285;0.1208819919537539;0.12246016951033474;0.12402188373819042;0.1255668409315923;0.12709472582313186;0.12860536258466157;0.1300984622920572;0.13157367287028662;0.13303081180206183;0.13446955390606502;0.13588961819603085;0.1372906553535369;0.13867244452516927;0.14003460157941855;0.14…
0.11124898236849112;0.1129235779820627;0.11458316289265051;0.11622753840394355;0.11785645663928504;0.11946970759391856;0.12106697991403033;0.12264804461192982;0.12421269091699677;0.12576062598264964;0.12729153509472899;0.12880524321364048;0.13030146205271628;0.13177984050055988;0.13324019652281935;0.13468220600621614;0.1361055884619557;0.13750999547289203;0.1388952069863704;0.14026083950758556;0.…
0.11141755488205603;0.11309478168815386;0.11475703885655852;0.11640412820172123;0.11803580262009974;0.11965185273189459;0.12125196790494737;0.12283591963841486;0.12440349814571479;0.12595441095150942;0.1274883442861196;0.12900512376097836;0.1305044619160196;0.13198600804580846;0.1334495813862706;0.13489485801590992;0.13632155863484074;0.1377293355006107;0.13911796935564785;0.1404870776997082;0.14…
0.11158612739514072;0.11326598540749758;0.11493091477875594;0.11658071803515177;0.11821514864814893;0.11983399793407681;0.12143695587008885;0.12302379475651472;0.12459430535444097;0.12614819604552352;0.1276851536151848;0.12920500446283714;0.13070746176689038;0.13219217578290213;0.1336589662336976;0.13510751026149392;0.13653752906755046;0.13794867580959494;0.13934073203089017;0.14071331587012764;0…
0.11175469985398069;0.11343718906756335;0.11510479070559232;0.11675730780575062;0.11839449461202232;0.1200161430659864;0.121621943866059;0.12321166980062338;0.12478511261324024;0.12634198105872305;0.12788196286551406;0.12940488508466477;0.13091046172044357;0.13239834343691764;0.13386835122370155;0.1353201624190096;0.13675349940986542;0.13816801602982257;0.13956349461737563;0.14093955430401908;0.1…
0.11192327231250593;0.11360839274102377;0.11527866659134987;0.11693389761215783;0.11857384062329293;0.12019828826221757;0.12180693183719295;0.12339954493644391;0.12497591985319223;0.12653576619709403;0.12807877225354486;0.12960476586100175;0.13111346166323082;0.1326045112826548;0.13407773619973937;0.1355328148120983;0.1369694700115658;0.13838735653078296;0.1397862575091547;0.1411657927193363;0.14…
0.1120918447172793;0.11377959635579366;0.1154525424819177;0.11711048735645772;0.11875318657118424;0.12038043338910143;0.1219919198393416;0.12358741999938964;0.12516672714337576;0.12672955125602955;0.128275581564306;0.12980464655891213;0.1313164617087352;0.13281067904725366;0.13428712131823323;0.13574546711949756;0.13718544052550458;0.13860669694585243;0.14000902031532692;0.1413920313976352;0.1427…
0.11226041712190273;0.11395079998409943;0.11562641833203781;0.11728707713672006;0.11893253256663389;0.12056257858042076;0.12217690781759147;0.12377529515414179;0.12535753441585362;0.1269233364401507;0.1284723910127919;0.13000452741131635;0.1315194617451348;0.13301684700344676;0.13449650642481076;0.13595811966214846;0.1374014112983852;0.13882603764111687;0.14023178342611664;0.14161827006047029;0.1…
0.11242898947326664;0.1141220035543015;0.11580029418713839;0.11746366685559846;0.11911187849949925;0.12074472370331624;0.12236189582703982;0.12396317023713287;0.1255483417387188;0.12711712154621171;0.12866920038547003;0.13020440818689336;0.1317224618842824;0.13322301488043464;0.13470589167371938;0.1361707721214784;0.1376173819861248;0.13904537825334143;0.14045454645443228;0.14184450898578976;0.14…
0.11259756182464452;0.11429320713817967;0.11597417000242147;0.11764025661059223;0.11929122448008268;0.1209268688907593;0.12254688381352485;0.1241510454120229;0.12573914904501673;0.12731090677746967;0.1288660098958928;0.13040428911694488;0.13192546201598104;0.13342918294888564;0.13491527691275285;0.13638342481573465;0.13783335293235852;0.1392647191452187;0.14067730978668425;0.14207074789873744;0.1…
0.11276613412325494;0.11446441066454023;0.11614804582285396;0.11781684630492419;0.11947057039887567;0.12110901401070019;0.12273187183139013;0.12433892051626287;0.12592995640185511;0.1275046919320384;0.12906281933196492;0.1306041699717637;0.13212846225045496;0.1336353509400575;0.13512466229398867;0.13659607742902796;0.1380493237960591;0.1394840599568922;0.14090007303957744;0.14229698707366512;0.14…
0.11293470642204219;0.11463561420471621;0.11632192160409836;0.11799343603552305;0.1196499163655446;0.1212911591952994;0.12291685982722536;0.1245267957124919;0.12612076374326167;0.12769847721181293;0.12925962890579815;0.13080405098103456;0.13233146247913014;0.1338415191225576;0.1353340476673819;0.13680873027691798;0.13826529491780168;0.1397034010476713;0.14112283659572072;0.14252322623929378;0.143…
0.11310327866855348;0.11480681768795988;0.1164957973906601;0.11817002570618118;0.11982926227121549;0.12147330431331588;0.12310184785462036;0.12471467083917927;0.1263115711353587;0.1278922624162652;0.1294564384067333;0.13100393191666238;0.1325344628106041;0.1340476872296974;0.1355434331828446;0.13702138304619244;0.13848126595960641;0.13992274206106803;0.14134560007560304;0.1427494656663915;0.14413…
0.11327185091540365;0.11497802118515746;0.11666967313866207;0.11834661541325638;0.12000860822491882;0.12165544949609967;0.12328683586091659;0.12490254605794333;0.12650237851315627;0.12808604774592874;0.12965324804544234;0.1312038130067167;0.13273746313792384;0.13425385552802677;0.13575281869248856;0.1372340360497298;0.13869723725899638;0.14014208335301817;0.14156836385804383;0.14297570508724358;0…
0.11344042311046884;0.11514922462600713;0.11684354889214817;0.11852320506111075;0.12018795411841499;0.12183759461321858;0.12347182389894991;0.12509042120827146;0.12669318594179163;0.12827983300163295;0.1298500576127011;0.13140369402471283;0.13294046356806233;0.13446002375290753;0.13596220434406492;0.13744668897698828;0.13891320848103106;0.1403614245703922;0.14179112756730372;0.14320194476904669;0…
0.11360899530603409;0.11532042808094824;0.11701742460770204;0.11869979474553105;0.12036730006009844;0.12201973979521184;0.12365681191681357;0.12527829645076174;0.1268839933572566;0.12847361838255114;0.13004686731774315;0.13160357519710666;0.1331434639956853;0.13466619216883535;0.1361715899918376;0.13765934213817171;0.13912917996018992;0.14058076606576284;0.14201389157842556;0.14342818444763833;0.…
0.11377756745030462;0.1154916314801251;0.11719130032890537;0.11887638437144912;0.12054664594236424;0.12220188491245605;0.1238417999665895;0.12546617162591855;0.1270748008237037;0.12866740369086868;0.13024367695277805;0.13180345629902232;0.13334646452614318;0.13487236051321877;0.13638097578140143;0.13787199522540183;0.1393451513645624;0.140800107489348;0.1422366555194282;0.14365442438665568;0.1450…
0.11394613959523565;0.1156628348935298;0.117365176012803;0.11905297403408058;0.12072599187297041;0.12238403009468013;0.12402678799712262;0.12565404689332094;0.12726560827810646;0.1288611891243999;0.13044048672560188;0.13200333755530366;0.13354946505571824;0.13507852904850326;0.13659036156916762;0.13808464854621488;0.1395611230255941;0.14101944919036818;0.1424594197615911;0.143880664325476;0.14528…
0.11411471168936153;0.11583403825175323;0.11753905170251452;0.1192295636389273;0.12090533774494701;0.1225661752130689;0.1242117760597408;0.12584192209448955;0.12745641578363262;0.12905497448668493;0.13063729642985758;0.13220321874268182;0.13375246568814092;0.13528469751413974;0.1367997474985799;0.138297301795389;0.13977709461439497;0.14123879082237795;0.14268218393667828;0.14410690452418976;0.145…
0.11428328378430735;0.1160052416243399;0.11771292735554571;0.11940615328063332;0.1210846836654154;0.1227483203965413;0.12439676410404109;0.1260297973879844;0.1276472232782371;0.12924875997418037;0.1308341062719051;0.13240310008439046;0.1339554663213075;0.13549086617052755;0.13700913342819113;0.13850995527779983;0.13999306645938542;0.14145813273125632;0.14290494841221887;0.14433314472570094;0.1457…
0.11445185582893716;0.11617644494232729;0.11788680301455401;0.11958274286527086;0.12126402952804073;0.12293046551709012;0.12458175218059689;0.1262176726163425;0.1278380308241035;0.12944254539177963;0.13103091604681907;0.13260298135876566;0.1341584670573306;0.13569703475915623;0.13721851949929928;0.13872260869087483;0.1402090382346873;0.1416774745738835;0.1431277128237086;0.14455938518656622;0.145…
0.11462042787454518;0.1163476482748124;0.11806067863750637;0.11975933248691223;0.12144337543930753;0.12311261070282437;0.1247667402397573;0.126405547937105;0.1280288383601675;0.129636330934583;0.131227725959525;0.1328028627874331;0.1343614677957179;0.1359032035383825;0.13742790557259374;0.13893526233683606;0.14042501026570467;0.14189681669280796;0.14335047753493974;0.144785625653203;0.14620199240…
0.11478899987032577;0.11651885155327917;0.1182345542665976;0.11993592205220004;0.12162272129351641;0.12329475582654482;0.12495172833134137;0.12659342319382488;0.1282196459476288;0.12983011640883585;0.13142453580652783;0.13300274415033156;0.13456446863696717;0.13610937225173073;0.13763729178723177;0.13914791591575315;0.14064098222956167;0.14211615874822447;0.14357324218512602;0.1450118663786475;0.…
0.1149575718672419;0.11669005484637722;0.11840842986025626;0.1201125116546348;0.12180206719651458;0.12347690101555071;0.12513671640645038;0.12678129854302478;0.12841045352640387;0.13002390200828357;0.13162134579131968;0.13320262566748078;0.13476746948219476;0.13631554115551936;0.13784667800603412;0.13936056972720196;0.14085695444865626;0.1423355010793621;0.14379600713433646;0.1452381071128169;0.1…
0.11512614381481846;0.11686125808603705;0.1185823054602144;0.12028910120142944;0.12198141304323828;0.12365904614345034;0.1253217045141488;0.1269691738292731;0.12860126115670836;0.130217687540522;0.13181815571183458;0.1334025071204202;0.13497047043028595;0.1365217099953027;0.1380560643660225;0.13957322347388637;0.14107292660310453;0.14255484334971882;0.14401877202548904;0.14546434810524073;0.14689…
0.11529471576368691;0.11703246134046051;0.11875618102536226;0.12046569078551281;0.1221607589388975;0.12384119133673371;0.12550669260629024;0.1271570492080748;0.12879206877943938;0.13041147319794294;0.13201496577013272;0.13360238872756566;0.13517347138396318;0.13672787902536557;0.13826545073214344;0.13978587745274382;0.14128889901230784;0.1427741858952155;0.1442415372149436;0.145690589109322;0.147…
0.11546328766370302;0.11720366454202483;0.11893005659696887;0.12064228031466816;0.12234010477906407;0.12402333646981628;0.1256916807311844;0.12734492452501278;0.12898287645382892;0.130605258789492;0.13221177576557547;0.13380227027205496;0.13537647244050202;0.13693404799328796;0.13847483723928902;0.13999853136910506;0.14150487135936507;0.14299352838264184;0.14446430234930766;0.14591683037109715;0.…
0.11563185956516628;0.11737486775848427;0.11910393213438632;0.12081886988125233;0.12251945066831055;0.1242054816683788;0.12587666884143706;0.12753279993457486;0.12917368412175437;0.13079904450620888;0.132408585898793;0.13400215197070262;0.13557947350422803;0.13714021715132518;0.1386842237545255;0.1402111855172764;0.14172084396069026;0.14321287114462244;0.14468706778124626;0.14614307164744147;0.14…
0.11580043141826371;0.11754607092266267;0.11927780767842053;0.12099545939361933;0.12269879650284458;0.12438762680764395;0.12606165698460364;0.12772067528335823;0.12936449184146434;0.13099283015838734;0.13260539597057208;0.1342020336082421;0.13578247467080998;0.13734638624907855;0.13889361041062118;0.14042383960520746;0.1419368165023552;0.14343221385122618;0.1449098331610425;0.14636931318091193;0.…
0.1159690032729626;0.1177172741018664;0.11945168318888563;0.12117204894355378;0.12287814238660118;0.12456977201248345;0.126246645114042;0.1279085507248339;0.12955529955581593;0.13118661593571648;0.1328022061801145;0.1344019153998891;0.1359854758461737;0.13755255553677817;0.13910299707675616;0.1406364939245818;0.14215278929779693;0.14365155683179365;0.14513259883768048;0.14659555473184172;0.148040…
0.11613757507978131;0.11788847722936627;0.11962555870612387;0.12134863843998041;0.12305748821642368;0.12475191715892653;0.1264316332765526;0.12809642610661245;0.12974610732207495;0.1313804016498366;0.13299901632963093;0.13460179713197007;0.13618847712438392;0.13775872476604215;0.13931238388358064;0.14084914818595942;0.1423687620360496;0.1438708997596611;0.14535536446510425;0.14682179653932276;0.1…
0.11630614688835479;0.11805968037202057;0.119799434190412;0.12152522797411154;0.12323683409560966;0.12493406237103664;0.12661662142624586;0.12828430158114917;0.1299369150840779;0.13157418748908803;0.1331958266168963;0.1348016790181046;0.13639147841296367;0.13796489418508034;0.1395217707023829;0.1410618026784094;0.1425847350275834;0.14409024296089679;0.1455781303886321;0.14704803836713184;0.148499…
0.11647471864953307;0.11823088346354724;0.11997330968162867;0.12170181745544274;0.12341617992163832;0.12511620752564898;0.12680160960916745;0.12847217699706712;0.13012772289810795;0.13176797326645576;0.13339263684554337;0.13500156084620968;0.13659447980437697;0.13817106354752237;0.1397311576617009;0.1412744571150939;0.1428007079643846;0.14430958611209213;0.1458008962658537;0.14727428045091015;0.1…
0.11664329041261823;0.11840208657035625;0.1201471851405126;0.12187840697461395;0.12359552579716927;0.12529835274601903;0.12698659778018;0.1286600525058063;0.1303185307089806;0.13196175916893294;0.13358944721192223;0.13520144282831106;0.1367974812077406;0.13837723309956282;0.1399405446349248;0.14148711178247556;0.14301668115396698;0.14452892953605528;0.1460236624384364;0.14750052255786336;0.148959…
0.1168118621287924;0.11857328962661261;0.12032106060647912;0.12205499644169174;0.12377487162031812;0.12548049790978774;0.12717158598457462;0.12884792795700215;0.13050933857199704;0.1321555450108478;0.1337862575210855;0.13540132475391364;0.1370004827139212;0.13858340259683805;0.14014993174848672;0.14169976639631063;0.1432326542912584;0.14474827291262052;0.14624642856760073;0.1477267649201964;0.149…
0.1169804338470245;0.11874449269827833;0.12049493604072929;0.12223158594674334;0.12395421749310624;0.1256626431394029;0.1273565741779659;0.1290358035010797;0.1307001464329516;0.13234933097784773;0.13398306796796064;0.13560120683345217;0.13720348423362588;0.13878957228353214;0.14035931887787226;0.14191242124046338;0.1434486276808267;0.14496761656134835;0.14646919499137787;0.14795300730852906;0.149…
0.11714900551882909;0.11891569571996528;0.1206688114822145;0.12240817540040652;0.12413356331428546;0.12584478831331086;0.12754156240489034;0.12922367898868592;0.13089095434616416;0.13254311688560247;0.13417987835901804;0.1358010888580164;0.13740648585612725;0.13899574191728328;0.1405687061474139;0.14212507603327582;0.14366460102053047;0.14518696016530308;0.1466919613746041;0.14817924995164516;0.1…
0.1173175771928414;0.1190868987571874;0.12084268689259849;0.1225847648921758;0.12431290918523924;0.12602693355315192;0.12772655062171473;0.1294115545692316;0.1310817622584072;0.1327369029184158;0.13437668888776447;0.13600097103645326;0.13760948749371946;0.1392019117402699;0.14077809343468642;0.1423377310560224;0.14388057461200243;0.14540630404081037;0.14691472805168956;0.14840549262356317;0.14987…
0.11748614882090887;0.11925810174500347;0.1210165623103686;0.12276135433326006;0.12449225500535552;0.12620907873817752;0.1279115388722208;0.1295994300943746;0.1312725702230198;0.1329306888932964;0.13457349936208587;0.13620085316143415;0.13781248923408435;0.13940808151212672;0.14098748086192903;0.14255038602962183;0.14409654815602102;0.14562564787415144;0.14713749469107076;0.14863173554966086;0.15…
0.11765472045133292;0.11942930474847924;0.12119043769765137;0.12293794381258101;0.12467160087537955;0.12639122398922095;0.12809652711352748;0.1297873057125124;0.1314633781877524;0.13312447499320673;0.1347703099740707;0.13640073544022122;0.13801549099109953;0.13961425147303222;0.1411968683087991;0.1427630412327679;0.1443125219512949;0.14584499197843023;0.1473602616235525;0.1488579785073402;0.15033…
0.11782329203629373;0.1196005077031208;0.12136431309246982;0.12311453324191886;0.12485094669533585;0.12657336918633824;0.12828151538866178;0.12997518127631283;0.13165418620496322;0.1333182610364928;0.13496712053301813;0.1366006176670645;0.1382184928508599;0.13982042138461204;0.14140625589544928;0.14297569638894692;0.144528495701511;0.14606433604313201;0.1475830285211556;0.14908422171858823;0.1505…
0.11799186362375881;0.11977171067354506;0.12153818845741354;0.1232911227096223;0.12503029256533107;0.12675551444955616;0.1284665036554949;0.1301630569331604;0.13184499422338034;0.1335120472047771;0.13516393122960046;0.13680050004764419;0.13842149472882256;0.14002659148504967;0.14161564350361244;0.14318835177428074;0.14474446970246507;0.14628368037815156;0.14780579571109528;0.14931046496417472;0.1…
0.11816043516624157;0.11994291359570601;0.12171206383004111;0.12346771212804303;0.12520963838602636;0.12693765965973472;0.12865149195629885;0.13035093253673272;0.1320358022943822;0.13370583331774102;0.1353607418745279;0.13700038237778597;0.13862449670949925;0.14023276153795683;0.14182503125136176;0.14340100711481463;0.14496044366074132;0.1465030246761651;0.14802856286896074;0.14953670846271166;0.…
0.118329006711375;0.12011411653377167;0.12188593917340523;0.12364430158495644;0.1253889842568899;0.12711980493609445;0.1288364802496971;0.13053880823340203;0.13222661036767328;0.13389961955566945;0.13555755265705893;0.13720026486159143;0.13882749870992286;0.1404389317795275;0.14203441902249883;0.1436136626841074;0.14517641786923385;0.14672236924387172;0.1482513303183937;0.14976295199832076;0.1512…
0.11849757821200618;0.12028531942414332;0.12205981452459974;0.12382089099328589;0.12556833007921947;0.12730195016029963;0.12902146857720706;0.1307266838778551;0.13241741849365285;0.1340934057395769;0.1357543633893121;0.13740014729645844;0.1390305008130256;0.1406451019753532;0.14224380693302374;0.14382631821075392;0.14539239203741292;0.14694171377712484;0.14847409773853537;0.14998919578625478;0.15…
0.1186661497154332;0.12045652233054052;0.1222336898471408;0.12399748044023377;0.12574767595184452;0.12748409545076425;0.12920645689820404;0.13091455961545304;0.13260822662300117;0.1342871920484129;0.13595117425913475;0.1376000298849132;0.13923350293741227;0.14085127235964434;0.14245319486880018;0.14403897396575926;0.1456083664552821;0.1471610585794415;0.14869686544947017;0.15021543961397124;0.151…
0.11883472117483708;0.12062772518981187;0.12240756517765736;0.12417406983929449;0.12592702177669962;0.12766624068995627;0.12939144525345056;0.13110243530189067;0.1327990348051394;0.13448097830452233;0.13614798508005124;0.13779991242592232;0.13943650516443956;0.14105744269996676;0.14266258294376208;0.14425162968025845;0.1458243408351858;0.14738040334983868;0.14891963313387502;0.15044168369337982;0…
0.11900329263718086;0.12079892806522836;0.12258144048012902;0.12435065927709765;0.1261063676519755;0.12784838599548423;0.12957643360307433;0.1312903110815189;0.13298984299172253;0.1346747646855221;0.1363447960385003;0.13799979512044033;0.13963950741428027;0.14126361322855302;0.14287197104582797;0.14446428562271238;0.1460403154642494;0.1475997483886651;0.1491424011082933;0.1506679278152575;0.15217…
0.11917186405597965;0.12097013089408598;0.12275531579071967;0.1245272486677089;0.12628571348024342;0.12803053125061908;0.12976142198708307;0.13147818681104;0.13318065123119424;0.13486855101508516;0.1365416069494094;0.13819967776899886;0.1398425097667193;0.1414697837149371;0.143081359286873;0.1446769415267865;0.1462562900576795;0.14781909339808696;0.14936516905892103;0.15089417218818701;0.15240585…
0.1193404354778611;0.12114133373920703;0.12292919107387275;0.12470383809718467;0.12646505935905544;0.12821267657216423;0.1299464103663563;0.13166606263379524;0.13337145947618356;0.13506233746949783;0.1367384179978113;0.1383995605709842;0.1400455121434933;0.14167595438937958;0.14329074755686286;0.14488959765840714;0.1464722648997347;0.14803843867529892;0.14958793729877737;0.15112041660624867;0.152…
0.11950900685667488;0.12131253653833488;0.12310306636528673;0.12488042748016222;0.12664440519161954;0.12839482184419304;0.13013139878014715;0.1318539384074935;0.1335622677741577;0.13525612387375882;0.13693522900003374;0.13859944332848942;0.14024851462281998;0.14188212502337683;0.14350013596562158;0.14510225375376049;0.14668823970847183;0.1482577839256026;0.1498107055175603;0.1513466612747144;0.15…
0.11967757823871278;0.1214837393538431;0.1232769416298688;0.1250570169021246;0.12682375107484892;0.12857696718270442;0.13031638719008712;0.13204181427446732;0.13375307607871859;0.13544991040282656;0.13713204013970653;0.13879932623933658;0.14045151712799506;0.14208829584522342;0.1437095244051546;0.14531491007624797;0.14690421476529505;0.148477129443052;0.15003347402478176;0.15157290599095097;0.153…
0.11984614957815928;0.12165494212392243;0.12345081690285238;0.12523360627828078;0.12700309691258838;0.12875911247257354;0.1305013756346747;0.13222969009343105;0.13394388443635785;0.13564369688302264;0.1373288512345548;0.13899920910717595;0.14065451973567358;0.14229446662837192;0.14391891298324203;0.14552756636456676;0.1471201897910993;0.14869647493607036;0.15025624251362488;0.15179915095693675;0.…
0.12001472092097024;0.12182614491049809;0.12362469214960828;0.12541019569354026;0.12718244280111235;0.12894125782899546;0.13068636407629367;0.13241756600570992;0.13413469280164952;0.1358374834879803;0.13752566246680806;0.1391990921282692;0.14085752237070612;0.14250063759915693;0.14412830159392157;0.14574022287960328;0.1473361650644461;0.14891582069558526;0.150479011290111;0.15202539597330791;0.15…
0.120183292221665;0.1219973476522078;0.12379856740490452;0.1255867850636838;0.12736178864490236;0.12912340313764675;0.1308713525526882;0.13260544187102252;0.13432550122011067;0.13603127004534138;0.13772247365558588;0.13939897510782032;0.14106052510818906;0.142706808532981;0.1443376903429368;0.1459528793625554;0.1475521403090563;0.14913516643312688;0.1507017800508911;0.1522516412387657;0.153784504…
0.12035186352586306;0.12216855041052806;0.12397244263457596;0.12576337447304742;0.12754113453959384;0.1293055485129185;0.13105634102699384;0.13279331782968745;0.13451630964728584;0.13622505672741642;0.1379192849817206;0.1395988582405339;0.14126352787452331;0.14291297965422523;0.14454707912635026;0.14616553607180452;0.14776811580066107;0.14935451243651102;0.15092454909851355;0.15247788655719866;0.…
0.12052043478841934;0.12233975312454441;0.12414631787292493;0.1259399638379833;0.1277204803903054;0.12948769384128878;0.13124132953620093;0.1329811937424268;0.13470711812771932;0.13641884336316495;0.1381160962657231;0.139798741333164;0.14146653074325144;0.14311915074023562;0.14475646804787684;0.14637819275103964;0.1479840912657947;0.14957385842036;0.15114731813307963;0.1527041321240486;0.15424405…
0.12068900605461655;0.12251095585528411;0.12432019308625036;0.12611655324225426;0.12789982629203325;0.12966983923634506;0.13142631804419644;0.13316906974855372;0.13489792661792463;0.1366126301235777;0.1383129076870317;0.13999862457886225;0.1416695336423201;0.14332532201344608;0.14496585700559564;0.1465908496561468;0.1482000669773707;0.14979320466939267;0.151370087453682;0.15293037774643853;0.1544…
0.1208575772796452;0.12268215854228026;0.12449406830838909;0.1262931426027841;0.12807917215053302;0.1298519845853662;0.13161130658721715;0.13335694570979237;0.1350887351614745;0.13680641683892858;0.13850971906754522;0.14019850778592835;0.1418725366437224;0.14353149325313946;0.14517524610120094;0.14680350653329555;0.14841604266472386;0.15001255090130847;0.15159285676385456;0.15315662361656812;0.15…
0.12102614850845107;0.1228533612461114;0.12466794350610397;0.12646973200276218;0.12825851806016192;0.1300341300011368;0.13179629512990126;0.13354482176445168;0.13527954371585033;0.13700020367889168;0.13870653058531132;0.1403983911459654;0.142075539676946;0.14373766467980925;0.1453846352347803;0.14701616363588754;0.1486320185979629;0.15023189739774423;0.15181562635925214;0.15338286954477784;0.1549…
0.12119471969656055;0.1230245639067582;0.12484181871276614;0.12664632135968373;0.12843786392731235;0.1302162753717357;0.13198128370773204;0.13373269777525665;0.13547035232365431;0.13719399047505268;0.1389033420636135;0.14059827446881432;0.14227854281243946;0.1439438360746685;0.14559402450601558;0.1472288207125622;0.14884799450921002;0.15045124387946154;0.15203839594682342;0.15360911572004238;0.15…
0.12136329088858223;0.12319576658435016;0.12501569389560263;0.12682291075616484;0.12861720984570257;0.13039842080914546;0.1321662722860988;0.1339205738795136;0.1356611609433345;0.13738777739577143;0.13910015367911197;0.1407981579445338;0.14248154598122653;0.14415000765627686;0.14580341381699463;0.1474414780142471;0.1490639706657824;0.15067059062503013;0.15226116581880297;0.15383536195590172;0.155…
0.12153186204037868;0.12336696921931534;0.12518956908751888;0.1269995001102724;0.12879655572236193;0.1305805662022447;0.1323512608997316;0.13410844994094648;0.13585196961652388;0.13758156427394225;0.1392969652564714;0.14099804138450195;0.14268454925221613;0.1443561792077708;0.14601280326539479;0.14765413529204086;0.1492799468025763;0.15088993735825848;0.15248393568553625;0.15406160843812372;0.155…
0.12170043319622087;0.12353817187133447;0.12536344425620602;0.12717608950404863;0.12897590165036937;0.13076271166221437;0.13253624951477028;0.1342963260958604;0.1360427783026356;0.13777535127661428;0.1394937769709681;0.14119792497723713;0.14288755255796293;0.14456235094578274;0.1462221927552962;0.1478667927944077;0.14949592318413013;0.15110928435466456;0.15270670583585574;0.15428785498342948;0.15…
0.12186900431230781;0.12370937448128326;0.12553731943410357;0.12735267885613244;0.1291552475373914;0.13094485707873244;0.13272123816519238;0.13448420220897736;0.1362335870423354;0.13796913823798723;0.13969058864864464;0.14139780853565043;0.14309055596584142;0.14476852265536574;0.1464315823823798;0.14807945027489483;0.14971189954810163;0.15132863134108837;0.15292947598348544;0.15451410177439823;0.…
0.12203757543257274;0.12388057710839315;0.125711194589367;0.12752926824799227;0.12933459347586776;0.13112700256217885;0.1329062268178876;0.1346720784156024;0.13642439579599935;0.1381629253238026;0.1398874004633965;0.14159769224672425;0.14329355940993208;0.1449746945512322;0.14664097205270954;0.14829210797951387;0.14992787615626346;0.15154797859001146;0.1531522464138741;0.15474034863091396;0.15631…
0.12220614651355133;0.12405177969398756;0.12588506975396982;0.12770585759883887;0.12951393937410186;0.13130914800303023;0.13309121550608127;0.13485995458145386;0.13661520460332785;0.13835671236956218;0.14008421224264067;0.14179757592489786;0.14349656295607993;0.14518086642034456;0.1468503618599787;0.14850476566424936;0.15014385274902112;0.15176732583128957;0.15337501684410537;0.15496659573238555;…
0.12237471759883874;0.12422298229684897;0.126058944896532;0.12788244698956694;0.12969328532389418;0.1314912935108661;0.133276204197413;0.1350478308408384;0.13680601342565818;0.13855049953970303;0.14028102415889562;0.14199745975562267;0.143699566539886;0.14538703847550216;0.14705975171222616;0.14871742357267148;0.15035982958539526;0.1519866733343835;0.1535977875562629;0.15519284290184132;0.1567716…
0.12254328864530752;0.12439418485874836;0.12623282004856068;0.12805903633995894;0.12987263123418527;0.13167343897696113;0.13346119292435615;0.1352357070604691;0.1369968223017269;0.13874428667102603;0.14047783604094902;0.14219734355486133;0.14390257022567138;0.14559321050556953;0.14726914170116623;0.148930081463191;0.15057580640852553;0.15220602083214932;0.15382055827077162;0.15541909031553833;0.1…
0.12271185969621454;0.12456538743801908;0.12640669517914052;0.12823562573033603;0.13005197719613623;0.13185558451009516;0.13364618165529918;0.13542358337365604;0.13718763119383112;0.13893807392666682;0.14067464805994595;0.14239722750653852;0.14410557395055218;0.14579938272144038;0.14747853173680414;0.14914273957694787;0.15079178347469405;0.1524253685910425;0.15404332926636857;0.15564533779963052;…
0.12288043070876957;0.12473658997687971;0.12658057031931239;0.1284122150810522;0.13023132311932484;0.1320377300023401;0.13383117042196463;0.13561145964810503;0.13737844013974512;0.139131861144722;0.1408714600460407;0.14259711142813614;0.14430857777733064;0.14600555491387407;0.1476879219088837;0.1493553976747678;0.15100776052976084;0.15264471634690344;0.15426610026680088;0.1558715855272414;0.15746…
0.12304900172589076;0.12490779253321466;0.12675444543862555;0.12858880447185506;0.13041066909427276;0.13221987556167683;0.13401615919348914;0.13579933601613128;0.13756924910272397;0.13932564848702947;0.1410682721690091;0.1427969955020569;0.14451158164463282;0.14621172729186574;0.1478973121293677;0.14956805599537143;0.15122373782728327;0.15286406436319858;0.15448887154747815;0.1560978333276324;0.1…
0.12321757270512534;0.12507899504968983;0.12692832056765438;0.12876539382367017;0.1305900150311951;0.13240202108097376;0.13420114800084487;0.13598721234643193;0.13776005811958147;0.13951943579297763;0.14126508426036827;0.14299687954729637;0.14471458561374742;0.14641789964806223;0.14810670248603844;0.14978071430198825;0.15143971511582785;0.15308341237873596;0.15471164283545047;0.15632408137081194;…
0.1233861436890526;0.12525019758374079;0.12710219567641295;0.12894198321567163;0.1307693610199747;0.1325841666674136;0.13438613681391595;0.1361750887703288;0.13795086715452873;0.1397132232231104;0.14146189648852858;0.14319676374474055;0.14491758962480492;0.14662407218956774;0.14831609289280723;0.14999337283093134;0.15165569264624124;0.15330276065400952;0.15493441440281905;0.15655032948912956;0.15…
0.12355471463555763;0.12542140007848085;0.12727607079500913;0.1291185725693565;0.13094870697146357;0.1327663122146603;0.13457112566292506;0.13636296515750854;0.13814167624342114;0.1399070106181045;0.14165870868636574;0.14339664791489398;0.14512059373758604;0.1468302447109088;0.14852548343550373;0.15020603134782187;0.15187167016978217;0.15352210893077878;0.15515718597991757;0.15677657784949808;0.1…
0.12372328558688012;0.12559260259089663;0.12744994589392172;0.12929516196332536;0.13112805297490565;0.1329484578290995;0.13475611451850286;0.13655084163830156;0.1383324853514239;0.1401007981372132;0.14185552102092872;0.14359653223713084;0.14532359789372007;0.14703641741730622;0.14873487402997876;0.15041869008657707;0.15208764793460058;0.153741457466581;0.15537995783555833;0.1570028262873359;0.158…
0.12389185650124357;0.1257638050645487;0.12762382100279207;0.12947175131964686;0.13130739894179025;0.13313060340518945;0.13494110341012344;0.1367387180833819;0.13852329451343573;0.14029458562239794;0.14205233332644804;0.14379641653345926;0.14552660215148538;0.14724259010515886;0.14894426476011857;0.15063134881519838;0.15230362569463352;0.15396080600611106;0.15560272970333927;0.15722907496647934;0…
0.12406042742054793;0.12593500755597492;0.1277976960925638;0.12964834071634782;0.1314867449607223;0.13331274904851975;0.135126092309163;0.13692659462209056;0.1387141036955739;0.14048837323162516;0.14224914576861528;0.14399630098174687;0.14572960645400412;0.14744876297781168;0.14915365554370405;0.15084400776521853;0.1525196036953483;0.15418015480396596;0.15582550184880292;0.1574553237253959;0.1590…
0.12422899830335508;0.12610621000918332;0.12797157119241173;0.12982493007606855;0.13166609094382797;0.1334948946543424;0.13531108124434804;0.13711447112608716;0.13890491293178295;0.14068216080813717;0.14244595818301153;0.14419618540550042;0.14593261085805845;0.14765493583352762;0.14936304646268728;0.15105666670700754;0.15273558169334572;0.1543995036077591;0.15604827400879176;0.1576815727248653;0.…
0.1243975691912252;0.12627741248026259;0.1281454462737442;0.13000151947626246;0.13184543697907372;0.13367704032745148;0.13549607018779955;0.1373023477237252;0.13909572218912966;0.1408759485086175;0.14264277073397497;0.14439606998108576;0.1461356153082574;0.14786110887378404;0.14957243743677;0.15126932586972558;0.152951559931425;0.15461885266916406;0.15627104644559858;0.15790782180638444;0.1595289…
0.12456614004305851;0.12644861491366816;0.12831932136526916;0.13017810884014103;0.13202478297922213;0.13385918596389154;0.135681059167497;0.13749022428764768;0.13928653150060652;0.14106973617758506;0.14283958325843304;0.14459595453350305;0.1463386198598925;0.14806728189870028;0.14978182854597946;0.1514819850260989;0.15316753816883605;0.15483820173869592;0.15649381889929037;0.15813407112769573;0.1…
0.12473471090007546;0.12661981736503986;0.1284931964388603;0.13035469824458434;0.1322041290316015;0.13404133166766258;0.1358660481563052;0.13767810094522276;0.1394773408342278;0.14126352397044464;0.14303639591937514;0.14479583923762207;0.14654162445905383;0.1482734551078936;0.14999121971192875;0.15169464440292743;0.15338351664572486;0.1550575510651217;0.15671659162892976;0.15836032053330595;0.159…
0.12490328172151471;0.12679101977928048;0.12866707152275847;0.13053128761337568;0.13238347504961073;0.13422347733560053;0.13605103718145792;0.1378659775700746;0.13966815022203596;0.14145731173298803;0.14323320855507043;0.1449957239199307;0.14674462915954858;0.14847962830333158;0.1502006110127295;0.15190730377528142;0.15359949512397536;0.15527690040184083;0.15693936437778844;0.15858657017793998;0.…
0.12507185254825662;0.12696222221158085;0.1288409465893025;0.1307078770228218;0.13256282111993992;0.13440562307091247;0.13623602621656244;0.1380538542885883;0.13985895963299078;0.14165109961934474;0.1434300213271639;0.14519560875380794;0.14694763390894142;0.14868580168277998;0.15041000237189692;0.15211996336761283;0.153815473841095;0.1554962499947312;0.15716213740171908;0.15881281990909407;0.1604…
0.1252404233398788;0.12713342460729105;0.12901482166626638;0.13088446639727747;0.132742167156624;0.13458776877122428;0.13642101528810813;0.13824173097536702;0.14004976909818678;0.14184488747657562;0.1436268340752621;0.14539549356722406;0.14715063875956133;0.14889197505004603;0.15061939386563672;0.1523326229573235;0.15403145256158737;0.15571559960005926;0.15738491044717753;0.1590390698784962;0.160…
0.12540899413692094;0.12730462702115306;0.1291886967264538;0.13106105581247648;0.1329215132457155;0.13476991453895149;0.13660600437044348;0.13842960775581487;0.14024057858752673;0.14203867545753926;0.14382364695966993;0.1455953785320727;0.14735364366044162;0.14909814860105214;0.15082878541935602;0.15254528276652962;0.15424743152033576;0.15593494946083067;0.15760768376682704;0.1592653199366115;0.1…
0.12557756489930025;0.1274758293989642;0.12936257179717203;0.13123764519334497;0.1331008593018847;0.1349520602725088;0.13679099348931442;0.13861748450551184;0.14043138813116005;0.14223246341056106;0.14402045982132677;0.14579526347780106;0.14755664866243923;0.14930432214143718;0.15103817710736467;0.15275794257495232;0.15446341048444842;0.15615429933616198;0.1578304571102871;0.15949157023219118;0.1…
0.12574613566721515;0.12764703179501755;0.12953644685168972;0.1314142346150435;0.13328020541054703;0.13513420607352114;0.13697598261980984;0.13880536134888324;0.14062219769992954;0.14242625148723267;0.14421727281920224;0.14599514857482304;0.14775965371604963;0.14951049586528847;0.15124756885695176;0.15297060260238446;0.15467938968619988;0.15637364946620397;0.1580532307270515;0.15971782061864911;0…
0.12591470640092245;0.12781823415555757;0.1297103219168472;0.13159082400306957;0.1334595514870078;0.13531635184119079;0.13716097178693318;0.1389932381624834;0.14081300732304222;0.1426200395371403;0.1444140857955637;0.14619503365405692;0.14796265887066382;0.14971666958006793;0.15145696074054124;0.15318326263085383;0.1548953688952874;0.15659299961290535;0.15827600436988315;0.15994407124177978;0.161…
0.12608327714027975;0.12798943653442874;0.1298841969663782;0.1317674134320113;0.1336388976160457;0.1354984976763537;0.13734596096651241;0.1391811150697616;0.1410038169722785;0.14281382771061277;0.14461089890805004;0.14639491888444248;0.14816566407823348;0.1499228434780362;0.15166635268729403;0.1533959228778425;0.1551113483413922;0.1568123500135796;0.1584987782851273;0.16017032195792547;0.16182676…
0.12625184784588334;0.12816063887832227;0.13005807202665612;0.1319440028279366;0.1338182437136005;0.13568064347899808;0.13753095018281006;0.13936899194824387;0.14119462667590543;0.1430076158584924;0.14480771200025205;0.14659480409836348;0.14836866938668997;0.15012901736846979;0.15187574476775814;0.15360858312767237;0.15532732779678532;0.1570317004329903;0.158721552228669;0.16039657290994452;0.162…
0.12642041855724948;0.12833184124063424;0.13023194707187977;0.13212059226486136;0.13399758986381463;0.1358627893491723;0.13771593941239152;0.13955686892040575;0.1413854364066384;0.14320140412984997;0.1450045252284827;0.1467946894632915;0.14857167474943433;0.1503351914418112;0.15208513691295647;0.15382124359552732;0.1555433074885697;0.15725105110563115;0.15894432644372597;0.16062282395708669;0.162…
0.12658898923531453;0.12850304356850276;0.13040582212795548;0.13229718166942422;0.13417693598326194;0.13604493518764924;0.13790092867877984;0.13974474586474256;0.14157624619180703;0.1433951923767794;0.1452013384376512;0.14699457481306955;0.14877468021294543;0.1505413655091431;0.15229452919157105;0.15403390406801032;0.15575928719157467;0.15747040179906246;0.15916710068928427;0.16084907523929506;0.…
0.1267575599192532;0.12867424591487497;0.13057969716954757;0.13247377111506864;0.13435628215544923;0.13622708109369103;0.1380859179592765;0.13993262290275868;0.1417670560050591;0.14358898074709767;0.14539815178274956;0.14719446031370703;0.14897768573206663;0.1507475397590983;0.15250392153647652;0.15424656475802034;0.15597526713034074;0.1576897527449764;0.15938987520545497;0.16107532661870574;0.16…
0.12692613057034202;0.1288454482273364;0.13075357222209552;0.13265036052900372;0.13453562829758361;0.13640922696885355;0.13827090727666658;0.14012049991391629;0.14195786587278944;0.143782769094146;0.14559496511000042;0.1473943458005004;0.14918069135183076;0.1509537140045566;0.15271331401449906;0.15445922545442828;0.15619124708223991;0.15790910371371195;0.15961264975430436;0.16130157823236774;0.16…
0.12709470122741365;0.12901665055838527;0.13092744726072902;0.13282694998410113;0.13471497449253686;0.13659137291161444;0.13845589660898605;0.140308377018751;0.14214867576957563;0.14397655756449199;0.14579177857307968;0.14759423143800277;0.14938369702851714;0.1511598884323504;0.1529227065603547;0.15467188636786103;0.15640722726926534;0.15812845493417743;0.1598354245728579;0.16152782994528223;0.16…
0.12726327185208536;0.12918785285605397;0.13110132231042046;0.13300353940813966;0.13489432065814866;0.13677351882431088;0.13864088597828342;0.14049625409768907;0.14233948572088048;0.1441703460127194;0.1459885920195186;0.14779411706295772;0.14958670280571934;0.1513660628571474;0.1531320992390247;0.15488454728944415;0.15662320747131622;0.15834780617947236;0.1600581994262405;0.161754081891625;0.1634…
0.12743184248284753;0.12935905517239218;0.13127519734676507;0.13318012887341976;0.13507366687665667;0.1369556648046377;0.13882587536332772;0.14068413127030033;0.14253029570220824;0.14436413458415148;0.14618540560168186;0.14799400283846847;0.14978970864114535;0.15157223746398857;0.15334149198705527;0.15509720842754585;0.1568391879078544;0.15856715767573965;0.16028097454841356;0.1619803339392415;0.…
0.12760041308165807;0.12953025745587918;0.13144907239426845;0.1333567183082895;0.1352530130665322;0.13713781075571171;0.13901086478543234;0.140872008417972;0.1427211057380927;0.14455792313460955;0.14638221916840424;0.1481938886027197;0.14999271457695668;0.15177841206932063;0.1535508848675932;0.1553098695755334;0.1570551683612899;0.158786509198821;0.16050374970753908;0.1622065862194554;0.163894805…
0.12776898368666517;0.129701459758116;0.131622947428991;0.13353330778447853;0.13543235930937977;0.13731995677444658;0.13919585422409794;0.14105988565931118;0.14291191580496193;0.1447517118081771;0.14657903287074456;0.14839377451737049;0.15019572057228317;0.1519845868564021;0.15376027781900503;0.15552253093952906;0.15727114904856956;0.15900586097211214;0.16072652513453578;0.16243283860293456;0.164…
0.1279375542601676;0.12987266202802875;0.13179682247497151;0.13370989723090368;0.13561170552430132;0.137502102764737;0.1393808436999045;0.14124776287666344;0.14310272592642365;0.14494550046190866;0.14677584655883547;0.14859366042204047;0.15039872666786083;0.15219076164344952;0.15396967090261318;0.15573519231512842;0.15748712975459792;0.15922521277417845;0.16094930060058127;0.16265909121817254;0.1…
0.12810612483997083;0.13004386431676998;0.13197069750873558;0.13388648671872427;0.1357910517922689;0.13768424882271713;0.1395658331930822;0.14143564018767535;0.14329353607982656;0.1451392892386523;0.14697266038243545;0.148793546476951;0.15060173282423456;0.1523969366119478;0.15417906405859352;0.15594785390622173;0.15770311069382284;0.15944456482568692;0.16117207633357314;0.1628853439386377;0.1645…
0.1282746953887149;0.13021506657371243;0.13214457255385553;0.13406307617742538;0.13597039803301464;0.137866394853058;0.1397508227234795;0.14162351747564833;0.14348434628785567;0.145333077996691;0.14716947419296963;0.14899343252315014;0.15080473908072192;0.1526031115818746;0.15438845734645545;0.1561605155106188;0.15791909165362744;0.15966391690790788;0.16139485210768265;0.1631115968900151;0.164813…
0.1284432659438623;0.13038626884956034;0.1323184475873216;0.13423966567759676;0.13614974432687874;0.1380485409511159;0.13993581227205443;0.14181139485727148;0.14367515652877685;0.1455268668776426;0.1473662881389015;0.14919331871942818;0.15100774539927556;0.15280928673295047;0.1545978507081731;0.15637317732999162;0.15813507284597664;0.15988326923879867;0.16161762814780825;0.1633378499485518;0.1650…
0.12861183646839458;0.1305574710941331;0.13249232263224003;0.13441625514929073;0.1363290905942224;0.13823068702233626;0.14012080185792578;0.14199927221679867;0.1438659668243556;0.1457206557410133;0.14756310207294343;0.14939320490825478;0.15121075181780202;0.15301546188690407;0.15480724420145356;0.15658583916435048;0.15835105406071565;0.16010262160231545;0.16184040423109286;0.16356410323714593;0.1…
0.1287804069994311;0.1307286733576871;0.13266619766606552;0.13459284466252827;0.1365084369147553;0.13841283316129954;0.14030579146277752;0.14218714966996485;0.14405677715377202;0.14591444472719567;0.14775991614226902;0.14959309124699577;0.15141375829965426;0.1532216372217017;0.15501663777005825;0.1567985012131629;0.15856703550734305;0.1603219742137245;0.16206318057945776;0.1637903566348018;0.1655…
0.12894897750029494;0.1308998755904883;0.13284007271143822;0.13476943414792852;0.1366877832094666;0.1385949792742236;0.14049078110500046;0.14237502710197325;0.14424758753787503;0.14610823369691409;0.1479567302008725;0.14979297757953605;0.15161676488133502;0.1534278125608137;0.15522603146990313;0.1570111632786259;0.15878301697814964;0.1605413268596491;0.16228595697299536;0.16401661026165243;0.1657…
0.12911754800776218;0.131071077842345;0.13301394774627726;0.13494602367494402;0.13686712955743624;0.13877712545491508;0.14067577076700277;0.14256290462760754;0.14443839795675578;0.14630202278934112;0.14815354439464315;0.1499928640618235;0.15181977152759019;0.15363398808046105;0.15543542524652557;0.15722382555801628;0.1589989986801839;0.16076067975268346;0.16250873363067184;0.16424286399943666;0.1…
0.1292861184854977;0.1312422800639698;0.13318782279275712;0.13512261317476013;0.13704647588028054;0.1389592716103621;0.14086076046644921;0.1427507821330174;0.1446292084303499;0.146495811866414;0.14835035857885148;0.15019275053915127;0.15202277827352634;0.15384016360584613;0.15564481915406156;0.1574364878557038;0.15921498040816567;0.160980032682099;0.1627315103355068;0.164469117965545;0.1661926496…
0.1294546889699341;0.1314134823047231;0.13336169782926063;0.13529920271626175;0.1372258222564508;0.1391414178335994;0.14104575018647;0.14293865973203815;0.14482001893965638;0.14668960106609044;0.148547172898108;0.15039263716605625;0.1522257850852747;0.15404633931145464;0.15585421313981362;0.15764915036678825;0.15943096236671037;0.1611993858578367;0.16295428730353365;0.16469537204442863;0.16642243…
0.1296232594250781;0.1315846845157637;0.13353557287749696;0.13547579223119952;0.13740516860818916;0.13932356403238363;0.14123073994400603;0.143126537311763;0.14501082950370056;0.1468833902515154;0.1487439872089538;0.1505925237892331;0.15242879199655293;0.15425251502421108;0.15606360725614843;0.15786181289779838;0.15964694435294952;0.1614187390717966;0.1631770643206767;0.16492162635075766;0.166652…
0.12979182988701865;0.13175588674600455;0.13370944791631262;0.1356523817878918;0.1375845150133195;0.1395057102989797;0.14141572972290758;0.1433144149850821;0.14520164010438613;0.14707717955943667;0.14894080165472648;0.1507924105618143;0.1526317989748704;0.15445869091687556;0.1562730014521225;0.15807447564167132;0.1598629265690824;0.16163809253128628;0.16339984160005921;0.16514788077167303;0.16688…
0.1299604003201046;0.13192708894705044;0.1338833229669517;0.13582897131865337;0.1377638613947086;0.13968785654191035;0.14160071953939338;0.14350229264002853;0.1453924507598317;0.1472709688542021;0.14913761609323176;0.15099229733188946;0.1528348060525631;0.154664866818085;0.15648239577834486;0.15828713840708003;0.16007890881463577;0.16185744603081492;0.16362261893048738;0.16537413541914697;0.16711…
0.13012897076008098;0.13209829116736707;0.1340571980087239;0.13600556089123683;0.13794320782955413;0.13987000285267284;0.1417857093780319;0.14369017038855084;0.14558326145284167;0.14746475827135483;0.14933443066654004;0.15119218425119338;0.15303781319851087;0.1548710428988836;0.1566917901856139;0.1584998013848132;0.16029489128940919;0.16207679977507572;0.16384539652219687;0.16560039018298753;0.16…
0.1302975411716391;0.13226949335900462;0.1342310730624088;0.1361821504385206;0.1381225542413463;0.1400521491405541;0.14197069925432196;0.14387804811961863;0.14577407220063193;0.1476585476764398;0.149531245233716;0.15139207116920342;0.15324082044367632;0.1550772189896109;0.156901184722793;0.1587124643856741;0.16051087379530746;0.16229615356116758;0.16406817416685315;0.1658266451724917;0.1675713650…
0.1304661115901798;0.13244069556998228;0.13440494810777848;0.13635874002769208;0.13830190070665782;0.1402342954962857;0.14215568915354784;0.14406592594424236;0.14596488298690394;0.14785233720380114;0.14972805993556876;0.15159195823626403;0.1534438277583014;0.15528339525960516;0.1571105793424109;0.1589251275983173;0.16072685652974805;0.16251550759118913;0.164290952071827;0.16605290028011196;0.1678…
0.13063468198073724;0.13261189775279533;0.13457882316514874;0.13653532959219244;0.13848124714960094;0.1404164418299166;0.1423406790904907;0.14425380375232447;0.14615569382797405;0.1480461267201756;0.14992487463241588;0.1517918453032331;0.15364683517198297;0.15548957154089832;0.15731997409159645;0.15913779083566149;0.16094283929699635;0.16273486166480905;0.16451373003162034;0.16627915561249293;0.1…
0.13080325237836798;0.13278309995501614;0.13475269821475377;0.13671191919864514;0.13866059364612487;0.14059858823141502;0.14252566905114836;0.1444416816539409;0.14634650470843746;0.14823991635871347;0.15012168946381113;0.15199173251907178;0.15384984265631754;0.15569574800113276;0.1575293689245974;0.15935045428424183;0.16115882229210476;0.16295421598155121;0.1647365082507618;0.16650541106470804;0.…
0.1309718227484493;0.13295430212958526;0.1349265732764456;0.13688850878105263;0.13883994012096246;0.14078073461158938;0.14271065904958657;0.1446295595399234;0.14653731564371494;0.14843370598733788;0.15031850429131893;0.1521916197360113;0.15405285023954432;0.15590192447402298;0.15773876388681987;0.159563117759078;0.16137480532168208;0.1631735703436342;0.16495928652656666;0.16673166674077275;0.1684…
0.13114039312569312;0.13312550432362874;0.13510044833092005;0.13706509840547576;0.1390192866494406;0.14096288105964705;0.14289564907251454;0.1448174375194167;0.1467281266192912;0.14862749573801093;0.15051531925324393;0.15239150710163693;0.1542558578946061;0.15610810112552537;0.15794815893421843;0.15977578144459997;0.16159078857843295;0.16339292494802674;0.16518206506074462;0.16695792253835864;0.1…
0.13130896347582016;0.13329670649053152;0.13527432339756656;0.13724168800647718;0.13919863315691172;0.1411450274871536;0.1430806391332847;0.14500531548417875;0.14691893764969513;0.1488212854798363;0.15071213421239088;0.15259139446954584;0.15445886564839234;0.15631427779102655;0.15815755411048837;0.159988445157914;0.16180677187129222;0.16361227959947774;0.1654048436534009;0.16718417855887466;0.168…
0.13147753383319766;0.133467908676974;0.13544819845754147;0.13741827764955594;0.1393779797180815;0.14132717398255787;0.14326562921931535;0.1451931935424263;0.1471097487212976;0.1490150753435937;0.15090894930582188;0.1527912819859545;0.15466187347518415;0.15652045463480782;0.15836694937327953;0.16020110908135957;0.16202275539063413;0.1638316344924205;0.1656276225034499;0.16741043470256742;0.169179…
0.13164610416388955;0.133639110836785;0.13562207352977204;0.13759486726983414;0.13955732625892056;0.14150932045818004;0.14345061934324818;0.14538107158683986;0.1473005598477391;0.14920886519956164;0.15110576439757575;0.15299116950581892;0.15486488140052956;0.1567266314939169;0.15857634476458804;0.1604137730341144;0.16223873894770185;0.16405098943411417;0.1658504014137629;0.1676366910682626;0.1694…
0.13181467450191847;0.1338103130161998;0.13579594859587474;0.13777145693224993;0.13973667285351501;0.14169146700171303;0.14363560949320783;0.14556894972471207;0.14749137101627274;0.14940265517734316;0.151302579623478;0.15319105717399406;0.15506788940003963;0.15693280853097047;0.1587857402437468;0.16062643719644282;0.16245472273055706;0.1642703446164768;0.16607318058048243;0.1678629475587586;0.169…
0.13198324481369167;0.13398151516949075;0.1359698236743155;0.1379480465724836;0.13991601942845186;0.1418736135262292;0.14382059968112781;0.14575682784964206;0.14768218223965485;0.14959644514838583;0.1514993948487955;0.15339094484678722;0.1552708974979289;0.15713898558466743;0.158995135851065;0.16083910138957863;0.1626707065527335;0.16448969984925735;0.16629595980922274;0.16808920427032123;0.16986…
0.13215181513288715;0.13415271734244827;0.1361436987471699;0.138124636254914;0.14009536605719944;0.1420557601186677;0.14400558989583673;0.1459447060680024;0.14787299350601665;0.14979023524112167;0.15169621020812318;0.1535908326676995;0.15547390567113037;0.15734516281596977;0.15920453154754668;0.16105176579172586;0.16288669059999789;0.16470905532187913;0.1665187392933776;0.16831546110827658;0.1700…
0.13232038542625546;0.1343239194897875;0.1363175738324434;0.13830122591577812;0.14027471266695934;0.1422379066928507;0.14419058014856237;0.14613258427430667;0.14806380482723414;0.14998402532816166;0.15189302556794973;0.1537907204943818;0.1556769139425336;0.15755134006521707;0.15941392737182591;0.16126443022616;0.16310267468815684;0.16492841084656046;0.1667415188412808;0.16854171816635458;0.170328…
0.13248895572712988;0.13449512165685507;0.13649144891266993;0.1384778156188964;0.14045405933058389;0.14242005333496635;0.14437557042883478;0.14632046257401118;0.1482546161923127;0.15017781553677265;0.15208984106164622;0.1539906084689891;0.15587992229038475;0.1577575174917276;0.15962332328656564;0.16147709486903947;0.16331865900069975;0.1651477666102502;0.16696429864360074;0.1687679753523855;0.170…
0.13265752600260416;0.13466632379880783;0.13666532400539533;0.1386544053010617;0.14063340597588764;0.1426021999595838;0.14456056074717824;0.14650834086254078;0.14844542761225205;0.15037160574072272;0.15228665655691617;0.15419049645050809;0.15608293073625687;0.15796369493747042;0.15983271932873727;0.1616897595456658;0.16353464335568813;0.16536712242761548;0.167187078511367;0.1689942327575864;0.170…
0.13282609628566713;0.13483752596054954;0.13683919909361097;0.1388309950255375;0.14081275267510823;0.14278434665214276;0.14474555109382198;0.14669621924443854;0.14863623907692772;0.15056539606612002;0.1524834721859134;0.15439038457975507;0.15628593925970102;0.15816987256013093;0.16004211546265004;0.1619024244301675;0.16375062793435236;0.16558647848315117;0.1674098586325466;0.16922049029226852;0.1…
0.1329946665437555;0.13500872809767825;0.1370130741944037;0.1390075847296707;0.14099209935667187;0.14296649332795697;0.14493054147858964;0.14688409761603685;0.14882705059646717;0.15075918638788358;0.15268028781754986;0.15459027271704523;0.15648894788098203;0.15837605020329706;0.16025151172362537;0.16211508934985688;0.16396661255699047;0.16580583459395265;0.16763263882084087;0.16944674804515975;0.…
0.1331632368095139;0.13517993025465508;0.13718694929122174;0.13918417447616924;0.1411714460922032;0.14314864007172023;0.14511553189240642;0.14707197608097;0.1490178621616119;0.15095297683096853;0.15287710358276882;0.15479016100186396;0.15669195658094737;0.15858222802303212;0.16046090807760624;0.16232775447684766;0.1641825974025919;0.16602519094208165;0.16785541926153927;0.169673005929028;0.171477…
0.13333180705072187;0.13535113238751884;0.1373608244006939;0.13936076420293317;0.141350792810738;0.14333078679948796;0.14530052234439825;0.1472598545364733;0.14920867378162145;0.15114676727143914;0.15307391935168385;0.15499004929584675;0.1568949653785622;0.15878840586453188;0.1606703045582763;0.16254041964044755;0.1643985822936731;0.16624454734704097;0.16807819977099095;0.1698992640301361;0.17170…
0.13350037729967948;0.13552233454028856;0.13753469950672406;0.13953735397211586;0.14153013958328994;0.14351293359521114;0.14548551282618338;0.14744773308527656;0.14939948544809878;0.1513405578331037;0.15327073525403406;0.15518993773715614;0.1570979742559618;0.1589945838822484;0.1608797011331999;0.162753085010771;0.1646145674070009;0.16646390398847963;0.16830098053183207;0.17012552226368477;0.1719…
0.1336689475245095;0.1356935366694432;0.13770857462548403;0.13971394372216897;0.14170948633950262;0.14369508037568385;0.1456705033461931;0.14763561162551397;0.14959029716944003;0.1515343483931651;0.15346755116112817;0.15538982618873978;0.1573009832308203;0.15920076192297464;0.16108909783443548;0.1629657504191054;0.16483055256729173;0.16668326068828712;0.1685237613630348;0.1703517807134957;0.17216…
0.1338375177571676;0.13586473881856068;0.13788244974133237;0.13989053351469305;0.14188883314978035;0.143877227224117;0.14585549389673594;0.1478234902590148;0.14978110893810512;0.15172813907429125;0.15366436720150803;0.15558971478744554;0.15750399228655185;0.1594069401395621;0.16129849463115623;0.16317841603358166;0.16504653794910779;0.1669026176237207;0.16874654244460638;0.17057803929717788;0.172…
0.13400608796611935;0.1360359409445587;0.13805632486998504;0.1400671232886897;0.14206817994437276;0.14405937405804062;0.14604048448555093;0.14801136888480812;0.14997192076163104;0.15192192975481753;0.1538611832476704;0.15578960339752534;0.15770700143954866;0.15961311838038963;0.16150789155380782;0.16339108168745106;0.1652625233793475;0.1671219746190355;0.16896932359811825;0.17080429809613626;0.17…
0.13417465818297625;0.13620714309057538;0.13823019999625397;0.14024371310520836;0.1422475267930768;0.14424152095992845;0.14622547510563427;0.1481992476038268;0.15016273263333074;0.15211572055627748;0.1540579994269668;0.15598949215452004;0.15791001067449473;0.15981929679672005;0.1617172885731595;0.16360374754687657;0.16547850903038683;0.1673413318491182;0.1691921050009725;0.1710305570303641;0.1728…
0.13434322837654625;0.13637834521396627;0.13840407513540037;0.14042030290379862;0.1424268736267461;0.1444236678480434;0.14641046576403557;0.14838712631599055;0.150353544559886;0.1523095113581328;0.1542548156130753;0.15618938092397772;0.15811302000650906;0.16002547523850627;0.1619266857180572;0.16381641344705794;0.1656944947312874;0.16756068914056818;0.1694148864773153;0.17125681617887356;0.173086…
0.1345117985780974;0.1365495473574303;0.1385779502726888;0.1405968927449609;0.1426062205145721;0.14460581480412507;0.14659545645443595;0.14857500512133995;0.15054435653545828;0.15250330228078918;0.154451631932164;0.15638926984014098;0.1583160294215369;0.16023165385543353;0.16213608296085325;0.16402907955220566;0.16591048065225775;0.16778004666592264;0.1696376682019684;0.17148307546401775;0.173316…
0.13468036875677958;0.13672074947876026;0.13875182542292636;0.1407734825687909;0.14278556738801057;0.1447879617471662;0.14678044718319858;0.148762883920681;0.15073516856587912;0.15269709320482766;0.15464844825908494;0.15658915876984536;0.15851903893343275;0.1604378324990181;0.16234548032880647;0.1642417456994521;0.1661264666245038;0.16799940425410428;0.16986045000162794;0.1717093349624405;0.17354…
0.13484893894351738;0.13689195162021656;0.13892570057182926;0.14095007243524132;0.1429649143156494;0.14497010875817545;0.14696543794468594;0.14895076281316674;0.15092598064615362;0.15289088424953298;0.15484526471882995;0.15678904784604314;0.15872204852939403;0.16064401131737863;0.16255487779583958;0.1644544120510712;0.16634245281608548;0.1682187620753217;0.17008323204855982;0.17193559459883018;0.…
0.13501750910780252;0.13706315374002842;0.13909957573375184;0.14112666228495288;0.1431442612295444;0.1451522557568723;0.1471504287445782;0.14913864170048494;0.15111679278126758;0.15308467529659908;0.15504208118741822;0.15698893693684945;0.15892505822202005;0.16085019016358315;0.1627642753876374;0.16466707844611198;0.16655843906033438;0.16843811996079971;0.1703060141719856;0.17216185444748677;0.17…
0.1351860792802166;0.1372343558800187;0.13927345089486048;0.14130325217733203;0.14332360819768225;0.14533440282353718;0.14733541957791632;0.1493265206809051;0.1513076049670654;0.15327846646419593;0.15523889778867223;0.1571888261739346;0.15912806799975107;0.16105636918419536;0.16297367307967964;0.1648797450449279;0.1667744255231802;0.16865747807843987;0.17052879654163983;0.17238811443540947;0.1742…
0.1353546494305926;0.13740555799885187;0.13944732606905805;0.1414798420535627;0.1435029551527164;0.14551654987861337;0.14752041044970018;0.14951439965699265;0.15149841720769167;0.15347225763512404;0.15543571439977102;0.1573887154266848;0.15933107787394032;0.16126254823382355;0.16318307089609022;0.16509241168846836;0.16699041204006151;0.16887683626174732;0.17075157898924506;0.172614374634579;0.174…
0.13552321958916944;0.13757676013791453;0.13962120124295996;0.14165643197250685;0.1436823021620344;0.1456986970016565;0.14770540135564614;0.14970227872613798;0.15168922949982497;0.15366604892644517;0.1556325311433752;0.15758860482549672;0.15953408783426187;0.16146872745748797;0.16339246881389294;0.16530507853518256;0.16720639877479687;0.16909619467633805;0.17097436168202879;0.17284063497428015;0.…
0.13569178972612111;0.13774796225630517;0.1397950764300189;0.14183302187588973;0.14386164915888539;0.14588084411383018;0.14789039230007728;0.1498901577917795;0.15188004184677387;0.15385984022205956;0.1558293478978162;0.1577884942410194;0.1597370978908319;0.16167490671132564;0.16360186685566372;0.165517745427904;0.16742238556491262;0.1693155531579762;0.17119714445418976;0.17306689552419957;0.17492…
0.1358603598713443;0.13791916439497506;0.1399689516172978;0.14200961182203078;0.14404099621005986;0.14606299129396835;0.14807538327938177;0.15007803695043329;0.15207085424604647;0.15405363163792768;0.1560261647845999;0.15798838380238406;0.1599401080345491;0.16188108613882476;0.16381126499995718;0.16573041252319395;0.1676383725721351;0.16953491187001352;0.17141992747047372;0.17329315621588276;0.17…
0.13602892999535346;0.13809036651345596;0.14014282681780055;0.142186201753195;0.14422034324940042;0.1462451384639521;0.14826037429720915;0.15026591610640605;0.1522616667001197;0.1542474230590426;0.15622298168320317;0.15818827338149405;0.16014311827430197;0.1620872655976395;0.16402066326781498;0.1659430796657537;0.1678543596360593;0.1697542706504516;0.1716427105675301;0.17351941711674687;0.1753842…
0.13619750012770349;0.13826156865226483;0.14031670201903634;0.1423627917271606;0.14439969034310282;0.14642728570189678;0.14844536535061645;0.150453795355344;0.15245247920732666;0.15444121460027024;0.15641979871398431;0.15838816310622403;0.16034612860220418;0.16229344522973788;0.16423006163930873;0.16615574701027255;0.16807034691633868;0.16997362966039958;0.1718654939076481;0.1737456781605736;0.17…
0.13636607023924888;0.1384327707713652;0.14049057723356165;0.14253938168673053;0.1445790374256007;0.14660943293039727;0.14863035644258263;0.1506416746024177;0.1526432917693174;0.1546350061476899;0.1566166157575581;0.15858805284972277;0.16054913902592624;0.16249962489427913;0.16443946013395913;0.1663684144033036;0.16828633425461778;0.17019298874007466;0.17208827732990278;0.17397193941253505;0.1758…
0.13653464035920335;0.13860397291084128;0.14066445244933032;0.14271597168914416;0.14475838456249746;0.14679158022685396;0.1488153475708302;0.15082955394240807;0.15283410438524475;0.15482879781507972;0.15681343293314295;0.15878794273861704;0.16075214953878736;0.16270580473172302;0.16464885873334173;0.16658108199768054;0.16850232180849598;0.17041234804836533;0.17231106099415167;0.17419820080862433;…
0.1367032104587605;0.13877517503108702;0.14083832767845306;0.14289256167773995;0.14493773168881546;0.1469737275145723;0.14900033873767124;0.1510174332813448;0.1530249170559374;0.15502258948959813;0.15701025012248374;0.1589878326472924;0.1609551601472493;0.16291198460272216;0.16485825745546936;0.16679374964179164;0.1687183094216482;0.17063170742768236;0.1725338447418706;0.17442446241179344;0.17630…
0.13687178056679378;0.13894637717175512;0.14101220290932684;0.14306915170922055;0.14511707886956796;0.14715587487024095;0.1491853299414902;0.15120531271314824;0.1532157297813626;0.15521638128394252;0.15720706744366672;0.15918772270113632;0.1611581708458272;0.16311816464623963;0.16506765628340814;0.16700641748663153;0.16893429724963913;0.17085106703471528;0.17275662873051015;0.17465072416022162;0.…
0.13704035065483544;0.1391175792936687;0.14118607815361792;0.14324574172745802;0.14529642604036394;0.14733802221787254;0.14937032118393548;0.1513931921447023;0.1534065425615326;0.1554101730863435;0.1574038847795593;0.15938761277576238;0.16136118163978388;0.1633243447244096;0.16527705523367667;0.16721908538240707;0.16915028513815455;0.17107042671404685;0.172979412803922;0.17487698611466612;0.17676…
0.13720892075141877;0.1392887814360501;0.14135995340016516;0.14342233178862013;0.1454757732656287;0.14752016963344738;0.14955531246405018;0.15158107166907187;0.1535973553972244;0.15560396500842477;0.1576007022471231;0.15958750299532773;0.16156419252482074;0.16353052497471063;0.16548645429081804;0.16743175347829028;0.16936627324074396;0.17128978662018943;0.17320219711717505;0.17510324821546694;0.1…
0.13737749082841433;0.13945998356015038;0.14153382866019165;0.14359892183711054;0.14565512048155527;0.1477023170416816;0.14974030378282252;0.15176895119399014;0.15378816828763847;0.15579775693948184;0.15779751973034042;0.15978739323666505;0.1617672035050112;0.163736705260746;0.1656958534698699;0.16764442162629006;0.16958226140508473;0.17150914659987557;0.1734249815164711;0.1753295105212118;0.1772…
0.13754606091401583;0.13963118570476302;0.14170770392297663;0.1437755119285644;0.14583446775198383;0.14788446451785106;0.1499252951399506;0.15195683081167127;0.15397898123435658;0.15599154899007198;0.15799433734505589;0.15998728362270986;0.16197021457723335;0.163942885718522;0.16590525275683868;0.16785708997377263;0.16979824978273025;0.17172850680546273;0.17364776615452293;0.17555577297437608;0.1…
0.13771463098043146;0.1398023878315655;0.14188157919930164;0.14395210200791472;0.14601381501368862;0.1480666119873717;0.15011028653576627;0.1521447104306928;0.15416979423577268;0.15618534105054854;0.15819115497635897;0.16018717403150512;0.16217322574438087;0.16414906621309908;0.16611465216529517;0.16806975837453206;0.17001423822332992;0.17194786708581097;0.17387055087985717;0.17578203563140338;0.…
0.13788320105551632;0.13997358997892367;0.14205545447888474;0.14412869213026588;0.14619316232992727;0.14824875952481842;0.1502952779706188;0.15233259014242317;0.15436060729426793;0.15637913323040928;0.15838797273898503;0.16038706458477384;0.16237623700449855;0.16435524687902323;0.16632405168269507;0.16828242697414542;0.17023022687646083;0.172167227591145;0.17409333584285586;0.17600829843687918;0.…
0.1380517711118151;0.1401447921089402;0.14222932977206765;0.1443052822410785;0.1463725096380529;0.1484309070563034;0.15048026944418733;0.1525204698562794;0.1545514204074351;0.15657292542105847;0.15858479051912297;0.1605869551617598;0.1625792483593103;0.16456142758279968;0.1665334513211561;0.16849509562817513;0.17044621559372464;0.17238658817243024;0.17431612089434473;0.17623456144512786;0.1781417…
0.13822034117684515;0.14031599425955477;0.14240320506900528;0.14448187239492838;0.14655185700074297;0.14861305465570404;0.1506652609574686;0.1527083496627891;0.1547422335784495;0.15676671773094142;0.1587816084304068;0.1607868458829829;0.16278225980801797;0.1647676084575267;0.1667428510695695;0.168707764480426;0.1706622045227419;0.1726059489777807;0.17453890618240053;0.17646082460282;0.17837153742…
0.13838891122348684;0.1404871963932937;0.1425770803796013;0.1446584625378011;0.14673120435592682;0.14879520224982554;0.15085025250949272;0.15289622947220363;0.1549330468041078;0.15696051005250578;0.15897842636011675;0.1609867366288788;0.1629852713511852;0.1649737893711418;0.16695225093861346;0.16892043338821197;0.1708781935170466;0.17282530986024505;0.17476169156012275;0.17668708796218605;0.17860…
0.13855748127892076;0.14065839854767181;0.1427509556944457;0.14483505272374633;0.14691055176570444;0.14897734991185124;0.1510352441019004;0.15308410937421496;0.15512386008837425;0.15715430249315207;0.15917524442079348;0.16118662751877297;0.16318828298916105;0.16517997045530772;0.16716165091860127;0.16913310249358246;0.1710941827223225;0.1730446709658486;0.17498447717330828;0.1769133514719558;0.17…
0.1387260513163621;0.14082960068563793;0.1429248310230061;0.1450116428992726;0.1470898991685787;0.14915949756927516;0.15122023573307622;0.15327198927990363;0.15531467342725494;0.15734809494636395;0.15937206250080063;0.16138651843428392;0.16339129472135916;0.16538615157938222;0.1673710510187854;0.16934577165558592;0.1713101719940164;0.17326403214970118;0.17520726287730481;0.17713961518229174;0.179…
0.13889462136265512;0.14100080284428337;0.14309870635630584;0.1451882331179054;0.14726924662607502;0.14934164529459093;0.15140522740530096;0.15345986927813116;0.15550548682549745;0.15754188751850456;0.15956888071159334;0.16158640949355205;0.16359430654926532;0.16559233287360456;0.16758045123088688;0.1695584410145334;0.17152616147589467;0.17348339355576187;0.175430048815655;0.1773658790439572;0.17…
0.1390631913913494;0.14117200498697768;0.1432725817033778;0.14536482332667397;0.1474485940772668;0.14952379301597774;0.1515902191163179;0.15364774928080202;0.1556963002783227;0.15773568010408595;0.15976569894261086;0.1617863005793693;0.16379731847115334;0.1657985142087404;0.1677898515627468;0.16977111043119045;0.1717421510252972;0.17370275504117877;0.17565283484592872;0.1775921431050721;0.1795205…
0.13923176142895383;0.1413432071503906;0.14344645705567713;0.1455414135785821;0.1476279415831076;0.14970594080524277;0.15177521086904383;0.1538356293759525;0.15588711379125617;0.1579294728084411;0.15996251730423078;0.1619861918087004;0.16400033048963597;0.16600469571361814;0.16799925200747984;0.16998378004414735;0.17195814078409305;0.17392211674786742;0.1758756211094404;0.17781840731840776;0.1797…
0.13940033144935118;0.14151440929831058;0.1436203324218039;0.14571800382117706;0.14780728908323887;0.14988808859124658;0.15196020266058433;0.15402350947630575;0.1560779273587393;0.15812326552710343;0.1601593356869596;0.16218608306550117;0.16420334260185704;0.16621087726039857;0.16820865257152942;0.17019644971586959;0.17217413061149495;0.1741414785349917;0.17609840746595637;0.17804467173006702;0.1…
0.13956890147871592;0.14168561146698738;0.14379420779364296;0.14589459410694358;0.14798663663804482;0.15007023644511427;0.15214519449448866;0.15421138966907807;0.15626874098706967;0.15831705836438337;0.1603561542001058;0.16238597446557013;0.16440635481154584;0.16641705897651204;0.16841805324939005;0.1704091195832431;0.17239012064749457;0.17436084054244605;0.17632119405458843;0.17827093629480373;0…
0.13973747149126303;0.1418568136206268;0.14396808317936366;0.14607118438394462;0.14816598418773205;0.1502523842963834;0.15233018636722845;0.15439926986780605;0.15645955466991462;0.15851085121682748;0.16055297273523478;0.1625858658940177;0.16460936711472682;0.16662324073550155;0.16862745404612192;0.1706217895104168;0.17260611075315788;0.17458020263138746;0.1765439807372733;0.17849720105672912;0.18…
0.13990604151283365;0.14202801579506039;0.14414195857127865;0.146247774704148;0.1483453317921188;0.15043453221550107;0.15251517828298136;0.1545871501588913;0.15665036841433877;0.15870464418773172;0.16074979140059428;0.16278575746548557;0.16481237951623542;0.16682942266341202;0.16883685495758452;0.17083445963258953;0.17282210106661883;0.174799564939712;0.17676676765094632;0.17872346597255365;0.180…
0.14007461151797398;0.14219921795490947;0.14431583397712827;0.14642436501612996;0.14852467939197334;0.15061668013267776;0.15270017023758947;0.15477503045667845;0.15684118221324078;0.15889843717464822;0.1609466100888003;0.16298564906622906;0.16501539201098686;0.16703560463515646;0.16904625598746922;0.17104712981557582;0.17303809145077623;0.17501892733054708;0.1769895546596887;0.17894973108442294;0…
0.1402431815321927;0.14237042013558887;0.14448970938965114;0.1466009553713443;0.14870402704655095;0.15079882811768672;0.1528851622358545;0.1549629108467598;0.15703199607444635;0.15909223027986572;0.16114342890704786;0.16318554080974268;0.16521840460491252;0.1672417867754067;0.16925565713298643;0.171259800192905;0.1732540820419271;0.17523828993981305;0.1772123418982849;0.17917599635097825;0.181129…
0.1404117515303663;0.14254162230213396;0.1446635848161606;0.14677754571887736;0.1488833746971791;0.1509809761014074;0.15307015427299286;0.1551507912442827;0.15722280999009133;0.15928602340193454;0.16134024774899544;0.16338543258341728;0.1654214172918288;0.16744796896043274;0.16946505839647283;0.1714724706320401;0.17347007270478268;0.1754576526325849;0.17743512923293495;0.1794022618124253;0.181358…
0.1405803215376722;0.1427128244895446;0.14483746024981922;0.14695413610967173;0.14906272240255247;0.15116312415294292;0.1532551463544265;0.1553386717340355;0.15741362396875683;0.15947981664214392;0.16153706672079368;0.16358532449960955;0.1656244300787526;0.1676541513135467;0.16967445977647555;0.17168514126485784;0.17368606357382285;0.17567701554282988;0.17765791679629822;0.17962852742931038;0.181…
0.14074889152931577;0.14288402666326835;0.1450113356975153;0.14713072649332165;0.14924207010455484;0.15134527220383787;0.15344013847475024;0.15552655223196257;0.1576044380018218;0.15967360990003446;0.1617338857171353;0.16378521644683605;0.1658274429584117;0.16786033371236225;0.16988386127399066;0.1718978119604525;0.17390205451555144;0.17589637853754828;0.1778807044566676;0.1798547932399248;0.1818…
0.14091746153014426;0.14305522885789207;0.14518521115283323;0.14730731692026053;0.14942141786132385;0.15152742032252928;0.15362513064000216;0.15571443282205424;0.15779525209861656;0.15986740327590368;0.1619307048431347;0.16398510853632578;0.16603045593889826;0.1680665162788446;0.17009326288888785;0.17211048284906594;0.17411804566265138;0.17611574174877653;0.17810349234460343;0.18008105920669412;0…
0.14108603151569107;0.14322643103927332;0.14535908662223862;0.14748390734058825;0.14960076561529587;0.15170956844122263;0.15381012284415957;0.15590231342104605;0.15798606624976916;0.16006119667027455;0.16212752399451025;0.16418500065771094;0.1662334690118618;0.16827269889193877;0.17030266462083693;0.17232315380140548;0.17433403688339857;0.17633510504541733;0.17832628033046505;0.18030732536602148;…
0.1412546015104744;0.14339763324158808;0.14553296209973526;0.1476604978042316;0.14978011342405476;0.15189171662769324;0.15399511509387237;0.15609019411213595;0.15817688046535336;0.1602549901824611;0.1623243432753492;0.1643848929211027;0.16643648218645912;0.16847888167227548;0.1705120664710153;0.172535824946096;0.17455002830869942;0.17655446855759965;0.17854906854274016;0.18053359168218533;0.18250…
0.14142317149035433;0.14356883543110208;0.14570683759136838;0.14783708826179306;0.1499594612305866;0.15207386481480298;0.15418010738250468;0.1562780748128451;0.15836769473525217;0.16044878371396035;0.16252116258238647;0.16458478521723904;0.16663949545327247;0.16868506450011814;0.17072146843778166;0.1727484961554407;0.1747660198085817;0.17677383215610518;0.1787718568538284;0.18075985818972654;0.18…
0.14159174147952122;0.14374003764158202;0.14588071309155912;0.14801367876269614;0.15013880909192434;0.15225601306966996;0.15436509971731394;0.15646595560558474;0.15855850907027672;0.16064257736311108;0.16271798201869084;0.16478467765512309;0.16684250882251225;0.1688912474947762;0.1709308705236063;0.1729611675564647;0.1749820115121954;0.17699319596917834;0.17899464539017085;0.18098612485475096;0.1…
0.1417603114541606;0.14391123983969997;0.14605458860593407;0.14819026925804277;0.15031815695160072;0.15243816132580829;0.1545500920910556;0.15665383640865577;0.158749323459571;0.1608363710323762;0.16291480148200532;0.16498457012658901;0.1670455222837041;0.16909743053781806;0.17114027272555113;0.17317383902304906;0.17519800329129973;0.1772125598694574;0.17921743402618126;0.18121239170996262;0.1831…
0.1419288814381364;0.14408244205881549;0.14622846412932972;0.14836685979675585;0.150497504866101;0.15262030964968254;0.15473508451159;0.15684171730368837;0.1589401379146777;0.16103016481912705;0.16311162107438873;0.16518446273954135;0.1672485358481015;0.1693036137472453;0.1713496750473649;0.17338651068063723;0.17541399527330892;0.1774319239833245;0.1794402228862802;0.18143865872326864;0.183427080…
0.14209745140795824;0.14425364426600498;0.14640233966695657;0.1485434503304344;0.15067685277950124;0.1528024579754551;0.1549200769710683;0.1570295982097579;0.15913095242400743;0.1612239586267849;0.16330844069458356;0.1653843553869008;0.16745154950418417;0.16950979700591823;0.1715590774848273;0.1735991824046706;0.175629987331693;0.17765128818525172;0.17966301184686945;0.18166492592556285;0.1836568…
0.1422660213871647;0.1444248464942227;0.14657621521406392;0.14872004090750318;0.1508562007477423;0.15298460636894184;0.15510506947794944;0.15721747920771886;0.15932176699982875;0.1614177525517615;0.16350526044364733;0.1655842481754836;0.16765456326423792;0.16971598043054345;0.17176848004295103;0.17381185431902824;0.17584597959215087;0.17787065259978213;0.1798858010303752;0.1818911932865273;0.1838…
0.1424345913525884;0.14459604871094742;0.14675009077544834;0.14889663148005533;0.15103554871544037;0.1531667547649483;0.1552900620237848;0.15740536021741525;0.15951258162982482;0.16161154649842796;0.16370208022131316;0.16578414099928612;0.1678575771157071;0.16992216390525994;0.17197788271624803;0.17402452630069415;0.1760619719298429;0.17809001710319827;0.1801085903151609;0.1821174608352711;0.1841…
0.14260316132744397;0.14476725094873;0.14692396634676974;0.1490732220960207;0.15121489673799504;0.15334890322864625;0.15547505461762712;0.157593241318932;0.15970339632698358;0.161805340562245;0.1638989001276463;0.16598403396404668;0.16806059107189916;0.17012834754549275;0.17218728551098025;0.17423719847200092;0.17627796446877317;0.17830938181822759;0.18033137982168485;0.18234372854322575;0.184346…
0.14277173128888546;0.1449384531754495;0.14709784193241324;0.1492498127079835;0.1513942447605593;0.15353105169548006;0.15566004725043275;0.1577811224328754;0.1598942110782676;0.16199913464852547;0.16409572006336137;0.16618392696482773;0.16826360511923405;0.17033453123664613;0.17239668842040676;0.17444987071145743;0.17649395708577173;0.1785287466229393;0.18055416943024555;0.18256999643774177;0.184…
0.14294030125980497;0.14510965542325605;0.1472717175284468;0.14942640336338145;0.1515735928379951;0.15371320022998194;0.1558450399318439;0.1579690036385671;0.16008502589737778;0.16219292885178688;0.16429254012754038;0.1663838201062993;0.16846661927202983;0.17054071509287688;0.1726060914520239;0.17466254313986748;0.17670994990316857;0.17874811163826862;0.1807769592593598;0.1827962644919735;0.18480…
0.14310887121767665;0.1452808576604263;0.14744559313884648;0.149602994015287;0.15175294091598837;0.15389534876823036;0.15603003265222604;0.15815688485736987;0.16027584077056187;0.16238672307827587;0.16448936022187066;0.16658371328457972;0.16866963351569306;0.17074689900084133;0.17281549459785264;0.1748752156372468;0.17692594279944282;0.17896747674404898;0.180999749191235;0.18302253273153932;0.185…
0.1432774411850714;0.14545205991871174;0.14761946876008597;0.14977958471064884;0.1519322890488674;0.1540774973741226;0.1562150254218064;0.15834476616784768;0.16046665571222765;0.16258051742157498;0.16468618044445954;0.16678360660328112;0.1688726478655413;0.1709530830734412;0.17302489786660874;0.1750878883228886;0.1771419358952707;0.17918684205944557;0.1812225393424725;0.18324880113129025;0.185265…
0.14344601113978203;0.14562326216678476;0.14779334439573458;0.14995617540302447;0.15211163718284737;0.15425964598436662;0.1564000182303642;0.15853264749211368;0.1606574707079149;0.1627743117888561;0.16488300069795844;0.16698349995956743;0.16907566230597867;0.17115926719857158;0.17323430124909006;0.17530056107829733;0.17735792907076;0.17940620746603297;0.1814453295971624;0.18347506971513833;0.1854…
0.14361458110405975;0.14579446443600014;0.14796722004266946;0.15013276613887652;0.15229098537172595;0.15444179466222951;0.156585011088707;0.15872052890798075;0.1608482857727314;0.1629681062727755;0.16507982107950886;0.167183393456003;0.16927867685331152;0.1713654514878924;0.17344370475521703;0.17551323402127347;0.17757392244495382;0.17962557308123003;0.18166812007001704;0.18370133845960546;0.1857…
0.1437831510560146;0.14596566669542382;0.14814109570405554;0.15030935687224453;0.15247033356224457;0.154623943345044;0.15677000398603258;0.15890841033830586;0.16103910089151505;0.1631619007814216;0.16527664149271717;0.16738328699078728;0.1694816914909522;0.17157163583052404;0.17365310837457903;0.17572590703479246;0.17778991589956786;0.17984493878832888;0.18189091064698248;0.18392760738692318;0.18…
0.14395172101757966;0.14613686897601633;0.14831497137717067;0.15048594764910841;0.15264968180767374;0.1548060920954514;0.15695499693372386;0.15909629186015678;0.16122991608006795;0.16335569540653289;0.16547346203376828;0.1675831806654472;0.16968470623618498;0.17177782033689856;0.1738625121182862;0.17593858023517986;0.17800590955203274;0.18006430470302517;0.1821137014409084;0.1841538764752583;0.18…
0.1441202909671803;0.1463080712472349;0.14848884706477844;0.15066253842398628;0.1528290300552775;0.15498824085140497;0.1571399899204022;0.15928417339712886;0.16142073132253226;0.163549490057106;0.16567028260721445;0.1677830743792068;0.1698877210714415;0.17198400489734755;0.1740719159747348;0.17615125350686406;0.17822190328565132;0.18028367071030565;0.18233649233957103;0.1843801457451881;0.1864144…
0.14428886092643312;0.14647927353964776;0.14866272276455453;0.1508391292423786;0.15300837835780287;0.15517038967492472;0.15732498295802103;0.1594720550255503;0.16161154663539765;0.16374328482397016;0.165867103308293;0.16798296823256642;0.17009073601497263;0.17219018962108887;0.1742813199562091;0.17636392696471373;0.1784378972162627;0.18050303692416578;0.18255928345398334;0.1846064151764978;0.1866…
0.14445743087407756;0.14665047582310123;0.14883659847886357;0.15101572005927888;0.1531877266630326;0.15535253850457945;0.15750997603462977;0.1596599366697487;0.1618023620021173;0.16393707961702136;0.16606392404249257;0.1681828621257646;0.17029375104824082;0.17239637439965202;0.1744907240499275;0.1765766004945922;0.17865389122873584;0.18072240323126346;0.18278207467372506;0.18483268478813664;0.186…
0.14462600083141522;0.14682167812777366;0.14901047420577676;0.15119231091971128;0.1533670750231941;0.15553468740177304;0.15769496916274797;0.15984781840531948;0.16199317743986197;0.1641308745261883;0.16626074490411263;0.16838275615828494;0.17049676619045204;0.1726025593410538;0.17470012826933373;0.17678927420992935;0.17886988543733923;0.18094176974391762;0.18300486610799932;0.18505895456148222;0.…
0.14479457077749772;0.1469928804238981;0.14918434994726248;0.15136890177914164;0.15354642338658514;0.15571683630568492;0.15787996232985785;0.16003570015731527;0.16218399293140232;0.16432466946225782;0.16645756579956897;0.16858265023137006;0.17069978142211087;0.17280874433800839;0.17490953260048278;0.1770019479980053;0.17908587972848708;0.18116113635043396;0.1832276576481626;0.18528522451388166;0.…
0.14496314073331357;0.14716408274126547;0.1493582257017847;0.1515454926821209;0.15372577180491723;0.1558989852771075;0.15806495554903988;0.16022358200060546;0.16237480849458352;0.16451846451426666;0.16665438682223208;0.16878254444349763;0.17090279676336717;0.17301492949734512;0.17511893705796291;0.1772146219708291;0.17930187421489796;0.181380503161478;0.1834504494016346;0.1855114946282792;0.18756…
0.1451317106782249;0.14733528505049281;0.14953210147091783;0.151722083584584;0.15390512022699923;0.1560811342558262;0.1582499488072144;0.1604114638609618;0.16256562411150047;0.16471225959388397;0.1668512078794359;0.16898243869690366;0.17110581219377868;0.17322111471294888;0.17532834162668118;0.17742729601707974;0.17951786878451076;0.18159987006697986;0.1836732412615226;0.18573776492044564;0.18779…
0.14530028063290862;0.14750648738098646;0.1497059772535162;0.15189867453061187;0.15408446870403092;0.15626328330202666;0.1584349421180177;0.1605993458125335;0.16275643980066593;0.16490605478926287;0.1670480290636309;0.16918233308907035;0.17130882773442804;0.17342730009047547;0.17553774632235486;0.17763997024736344;0.17973386354851495;0.18181923717597492;0.1838960333334886;0.18596403537486544;0.18…
0.14546885057703568;0.14767768970374476;0.1498798530507634;0.15207526547660527;0.1542638171853281;0.15644543235609523;0.15861993546781317;0.16078722778180496;0.16294725554350573;0.16509985001294625;0.16724485028305988;0.1693822275232166;0.17151184336393757;0.1736334855249666;0.17574715112875816;0.17785264455173977;0.1799498583963529;0.18203860437999492;0.1841188255123643;0.1861903060057595;0.1882…
0.14563742053097323;0.1478488920477918;0.1500537288619008;0.1522518564661788;0.1544431657215824;0.1566275814776163;0.15880492887078781;0.160975109842212;0.16313807135919384;0.1652936453522126;0.16744167162926335;0.16958212209583984;0.17171485910431114;0.17383967112091844;0.17595655606272245;0.1780653190394308;0.18016585343770594;0.1822579717864677;0.1843416179020813;0.1864165767991268;0.188482714…
0.1458059904746993;0.14802009438450506;0.1502276046877239;0.15242844745619513;0.15462251426261328;0.15680973060757167;0.1589899223127531;0.16116299192094505;0.16332888722849348;0.16548744072046942;0.16763849301138287;0.16978201671113102;0.17191787493324714;0.1740458567745157;0.17616596110690408;0.17827799360185795;0.18038184856349926;0.18247733928850343;0.18456441039916835;0.18664284776766366;0.1…
0.145974560428273;0.14819129674252862;0.1504014805278586;0.15260503848980606;0.15480186285860797;0.15699187980494947;0.15917491580844206;0.16135087409073287;0.16351970317123288;0.16568123620412953;0.16783531452005848;0.16998191146461344;0.17212089087365925;0.17425204258910862;0.17637536627923342;0.17849066834687735;0.18059784388192685;0.18269670699194637;0.18478720310585278;0.18686911889885766;0.…
0.1461431303719776;0.14836249909361662;0.1505753563827151;0.15278162952433288;0.1549812114598855;0.1571740290113221;0.15935990934311914;0.16153875627946557;0.1637105191675197;0.16587503171745638;0.16803213606532125;0.17018180626143964;0.17232390690233315;0.17445822846201114;0.17658477156126412;0.17870334316725428;0.18081383928537553;0.18291607479146108;0.18500999592033512;0.1870953902039072;0.189…
0.14631170032556604;0.14853370146603598;0.1507492322523009;0.15295822060246814;0.15516056011613255;0.15735617828508647;0.15954490293205784;0.16172663855917158;0.16390133523782968;0.1660688273460056;0.16822895773691993;0.17038170119616938;0.172526923043081;0.1746644144954415;0.17679417697201036;0.17891601816949726;0.18102983488057314;0.18313544279133165;0.1852327889431644;0.18732166167176173;0.189…
0.14648027026962482;0.14870490383191445;0.15092310813664395;0.15313481168198806;0.1553399087781638;0.1575383275684005;0.15972989655998132;0.16191452085843364;0.1640921513616215;0.16626262300488778;0.16842577944576598;0.17058159617490595;0.17272993927178748;0.17487060058782877;0.17700358249193837;0.17912869324769698;0.1812458305613474;0.18335481088775393;0.18545558207418592;0.18754793331214767;0.1…
0.1466488402236029;0.14887610621914452;0.1510969840361301;0.1533114028051294;0.15551925749516965;0.15772047691907487;0.15991489024269823;0.1621024032485867;0.16428296756001165;0.1664564187788106;0.1686226012807261;0.17078149129125658;0.1729329556131515;0.1750767868402732;0.17721298814113054;0.17934136850703233;0.1814618264329804;0.18357417918347504;0.18567837541229712;0.18777420511545098;0.189861…
0.14681741016838792;0.14904730860022497;0.15127085995040804;0.15348799393012003;0.15569860621845621;0.15790262627984805;0.16009988396439515;0.16229028565889966;0.16447378381181701;0.16665021458372248;0.16881942315358253;0.17098138645226424;0.17313597204216807;0.17528297315230523;0.17742239389898137;0.1795540438429015;0.18167782239072003;0.18379354757619873;0.18590116885896207;0.18800047708995163;…
0.14698598012312658;0.1492185110026768;0.1514447358802391;0.15366458509874423;0.1558779549967216;0.15808477570794954;0.1602848777414113;0.16247816816002036;0.16466460013878725;0.16684401050349246;0.1690162451523299;0.17118128175059444;0.17333898858441155;0.17548915962392087;0.17763179978662597;0.17976671935917213;0.1818938185384236;0.1840129161671585;0.18612396251145263;0.188226749227446;0.190321…
0.14715455006900605;0.1493897133993668;0.15161861182489594;0.15384117626967792;0.15605730378175928;0.1582669251466928;0.16046987155740183;0.16266605068189735;0.16485541651910487;0.16703780645489744;0.1692130671896111;0.1713811770942192;0.1735420052139989;0.1756953461557378;0.17784120578240237;0.1799793949525313;0.18210981477273835;0.18423228485554294;0.18634675627282535;0.18845302153479387;0.1905…
0.14732312002487263;0.14956091581744704;0.15179248778551216;0.15401776748425663;0.15623665262177924;0.15844907465273225;0.16065486542923074;0.16285393329449793;0.1650462329751458;0.16723160252097669;0.16940988935255874;0.17158107257487315;0.17374502195736816;0.17590153284666207;0.17805061190848329;0.18019207072555374;0.18232581119611763;0.18445165374109498;0.1865695502387528;0.18867929400517586;0…
0.14749168997221085;0.14973211823014987;0.15196636376098716;0.1541943587016007;0.15641600146905799;0.15863122416995054;0.1608398593400277;0.1630418159284436;0.16523704948446474;0.16742539861932737;0.16960671155466653;0.17178096810144616;0.17394803878776993;0.1761077195983846;0.17826001814216536;0.18040474657619718;0.18254180770658687;0.18467102272446437;0.18679234431385733;0.18890556664405758;0.1…
0.14766025992956877;0.14990332066426124;0.15214023975282392;0.15437094996260065;0.15659535037132197;0.15881337375443194;0.16102485330717575;0.16322969865302805;0.1654278660700572;0.1676191948321672;0.1698035338822147;0.1719808637647533;0.17415105573249423;0.17631390650873516;0.17846942450664344;0.180617422605762;0.1827578044052168;0.18489039190392717;0.18701513859223923;0.18913183944597814;0.1912…
0.14782882987872636;0.15007452309337593;0.15231411575955206;0.15454754122681724;0.15677469928132629;0.15899552335062364;0.16120984731328436;0.16341758139953877;0.16561868270885724;0.16781299107790462;0.17000035624953796;0.17218075947459113;0.1743540727639371;0.17652009348046413;0.1786788309781886;0.18083009871345773;0.18297380119138973;0.18510976118157121;0.1872379329800601;0.18935811241503447;0.…
0.14799739983793528;0.15024572554391682;0.15248799178304032;0.1547241325347001;0.15695404824631792;0.15917767301404478;0.1613948413762507;0.16360546423660266;0.1658094994244723;0.1680067874379456;0.170197178742074;0.17238065532086602;0.17455708991022875;0.17672628061033915;0.17888823758100225;0.1810427749993289;0.18318979816481476;0.18532913065422882;0.18746072756987392;0.1895843855470986;0.19169…
0.14816596978926883;0.1504169279898385;0.15266186782145155;0.15490072384624617;0.15713339721952654;0.1593598226897017;0.161579835478169;0.16379334709616622;0.1660003161932233;0.1682005838314998;0.17039400127498913;0.1725805512142704;0.17476010714292217;0.17693246780215574;0.1790976442903451;0.18125545136381874;0.18340579522621045;0.1855485002254023;0.1876835222693557;0.18981065884492454;0.1919297…
0.1483345397506846;0.15058813045720318;0.15283574387701762;0.15507731520146828;0.15731274624772348;0.15954197243255397;0.16176482963744512;0.16398123004619675;0.1661911330393228;0.16839438033917115;0.1705908239328878;0.17278044724381286;0.17496312449097629;0.17713865515163366;0.17930705113140977;0.18146812790573424;0.1836217924739451;0.18576786999050363;0.18790631716953898;0.19003693230569135;0.1…
0.14850310970454683;0.15075933292032231;0.15300961994753753;0.15525390656079596;0.1574920952846091;0.15972412218816134;0.16194982383566398;0.1641691130192927;0.16638194993848512;0.16858817688096125;0.170787646631758;0.17298034332107085;0.1751661419251129;0.17734484256359911;0.17951645807846214;0.1816808045267337;0.18383778981005205;0.1859872398544264;0.18812911217958583;0.19026320593083573;0.1923…
0.14867167966852138;0.1509305354049009;0.15318349603560302;0.15543049796380842;0.15767144437648384;0.15990627201092963;0.16213481809173416;0.16435699608276866;0.16657276691552092;0.16878197353668112;0.17098446945538126;0.17318023953416617;0.17536915947510745;0.17755103013273849;0.1797258651576705;0.18189348132440505;0.18405378733158026;0.1862066099111857;0.18835190738903598;0.1904894797188186;0.1…
0.14884024962526118;0.15110173788560394;0.1533573721386526;0.15560708937136447;0.1578507934775136;0.16008842184696623;0.16231981238673673;0.16454487916986804;0.16676358394554525;0.1689757702271151;0.17118129232055712;0.17338013579554976;0.1755721771108627;0.1777572177648947;0.17993527234232146;0.18210615820160347;0.18426978494185706;0.18642598006704295;0.1885747027085123;0.1907157536697847;0.1928…
0.14900881959214254;0.15127294038778227;0.15353124825963432;0.15578368082261368;0.15803014263353235;0.16027057175012882;0.16250480674007786;0.1647327623472598;0.16695440105395953;0.16916956703129055;0.17137811531025415;0.1735800321924682;0.17577519486295884;0.17796340555373433;0.18014467965954345;0.1823188352547159;0.18448578273663244;0.18664535041463953;0.1887974982260868;0.19094202778345068;0.1…
0.14917738955210494;0.1514441428864514;0.15370512439562992;0.15596027227883938;0.15820949179916757;0.16045272166706712;0.16268980113234024;0.16492064554882527;0.16714521821528705;0.16936336387076517;0.17157493834207346;0.17377992863823483;0.17597821270049094;0.17816959340610308;0.1803540870816591;0.18253151238777607;0.18470178062050704;0.18686472086158146;0.18902029385381705;0.19116830205869573;0…
0.1493459595222373;0.15161534540661112;0.1538790005499402;0.15613686377876632;0.15838884101979112;0.16063487165109586;0.16287479558342172;0.1651085288405948;0.16733603545551243;0.1695571608237921;0.17177176149818044;0.173979825219232;0.1761812306548324;0.17837578141466226;0.18056349463674187;0.18274418969598855;0.1849177786879531;0.18708409149915972;0.1892430896783332;0.19139457649646627;0.193538…
0.1495145294857633;0.1517865479236243;0.1540528767192933;0.15631345528409812;0.1585681902504871;0.16081702164940143;0.16305979007341248;0.16529641215708052;0.16752685274857454;0.16975095781269314;0.17196858469696802;0.1741797218496241;0.17638424869428265;0.1785819694872456;0.18077290229616574;0.18295686708454698;0.1851337768448232;0.18730346223630184;0.18946588561310138;0.19162085109440138;0.1937…
0.14968309945948682;0.15195775046214263;0.15422675290733973;0.15649004683313847;0.15874753953617027;0.16099917171476175;0.16324478462269632;0.16548429556368127;0.16771767012103386;0.16994475491495634;0.1721654080198086;0.17437961861494064;0.1765872668509963;0.1787881577155236;0.1809823100889333;0.1831695446474923;0.185349775184333;0.18752283316297108;0.18968868174333645;0.1918471258546521;0.19399…
0.14985166942691341;0.15212895299787346;0.15440062911045727;0.15666663838800773;0.15892688883237688;0.16118132179489378;0.16342977921087667;0.16567217899553294;0.1679084875462524;0.1701385520536584;0.17236223138587653;0.17457951543018602;0.1767902850924888;0.178994346008304;0.181191717985486;0.18338222229115914;0.1855657736135662;0.18774220418939389;0.189911477983887;0.19207340077364246;0.1942278…
0.1500202394045644;0.15230015555512347;0.15457450533264266;0.15684322998659203;0.15910623818356862;0.16136347194204437;0.1636147738588174;0.16586006251741003;0.16809930505135876;0.1703323493055316;0.17255905487576123;0.1747794123800479;0.17699330345168404;0.17920053445628037;0.1814011260157399;0.1835949001084434;0.1857817722245022;0.18796157540422884;0.19013427441857814;0.19229967585470287;0.1944…
0.15018880937622472;0.1524713581099412;0.1547483815699269;0.15701982159142464;0.15928558754572955;0.16154562210445556;0.16379976854564118;0.16604794606506482;0.16829012260914575;0.17052614659439783;0.1727558784094087;0.1749793093803593;0.17719632189532594;0.17940672296922014;0.18161053414921907;0.1838075780068027;0.18599777092543546;0.1881809467189777;0.19035707096361498;0.19252595109306767;0.194…
0.15035737935813548;0.15264256068629167;0.1549222578266493;0.1571964132399783;0.1594649369628732;0.16172777233384875;0.163984763292686;0.16623582970265488;0.16848094024730265;0.17071994399624363;0.17295270206663535;0.1751792065149776;0.1773993404570951;0.1796129116368548;0.1818199424167378;0.18402025607800582;0.1862137698071303;0.18840031822101821;0.19057986770145918;0.1927522264932214;0.19491728…
0.15052594933435856;0.15281376326056126;0.15509613409849776;0.15737300489519473;0.1596442863914265;0.1619099225789851;0.16416975807859938;0.1664237133665414;0.16867175793806038;0.17091374143562632;0.17314952576814857;0.17537910370055293;0.17760235910297603;0.1798191003698967;0.1820293507869184;0.18423293423061501;0.18642976877907025;0.18861968982310384;0.19080266454964656;0.19297850204923386;0.19…
0.15069451932085745;0.15298496585637658;0.15527001039015054;0.15754959659413806;0.15982363587495932;0.16209207289106647;0.164354752925188;0.16661159712027257;0.16886257570966162;0.17110753898779604;0.17334634959300213;0.17557900102012386;0.17780537786739467;0.18002528925712946;0.1822387592914575;0.18444561255529057;0.18664576793082588;0.1888390616113545;0.19102546158930084;0.19320477776671868;0.1…
0.1508630893019684;0.1531561684504588;0.15544388669695589;0.1577261883001539;0.16000298537033708;0.16227422321936752;0.16453974781063008;0.16679948090081126;0.16905339353378276;0.17130133657803612;0.1735431734626546;0.1757788983911463;0.17800839671558744;0.18023147821019644;0.18244816789809154;0.18465829096168088;0.18686176717304886;0.1890584334997528;0.1912482587392627;0.1934310536386063;0.19560…
0.1510316592933797;0.15332737106609906;0.1556177630239276;0.15790278004990177;0.16018233492069073;0.16245637361457635;0.1647247427571946;0.16698736477110318;0.16924421143921228;0.17149513428087013;0.17373999745540716;0.17597879589585125;0.17821141568271334;0.1804376673169474;0.182657576639384;0.184870969539356;0.1870777665941369;0.18927780557318347;0.1914710560793438;0.19365732967161375;0.1958365…
0.1512002292796996;0.15349857368034986;0.15579163936607804;0.15807937180712703;0.16036168448331908;0.16263852402647472;0.1649097377425967;0.16717524866870553;0.16943502939707983;0.17168893202229735;0.17393682149345918;0.17617869345248893;0.1784144347332735;0.18064385648994252;0.1828669854822006;0.18508364819903222;0.1872937661058891;0.1894971777468353;0.1916938535296642;0.1938836058575577;0.19606…
0.15136879927634364;0.15366977631617088;0.1559655157287524;0.15825596360808902;0.1605410341009194;0.16282067450524348;0.165094732789562;0.16736313265596936;0.1696258474367118;0.17188272987612466;0.17413364565437003;0.17637859114249452;0.17861745390314782;0.1808500458161122;0.18307639445995622;0.18529632702920795;0.18750976579555073;0.18971655010438107;0.19191665116874895;0.19410988220423403;0.196…
0.15153736926818945;0.1538409789509422;0.15613939210663108;0.15843255541692855;0.1607203837312186;0.16300282500116567;0.1652797278753483;0.16755101667103867;0.16981666552869903;0.1720765277690576;0.17433046986106923;0.17657848888490082;0.17882047315611363;0.18105623520891853;0.1832858035386617;0.18550900594164832;0.1877257655760478;0.18993592256219227;0.19213944891797166;0.19433615870236953;0.196…
0.15170593927038245;0.15401218160729535;0.1563132685053872;0.15860914726950923;0.16089973341648534;0.1631849755639202;0.16546472302313142;0.16773890077567702;0.1700074837028979;0.1722703257741961;0.17452729419038468;0.17677838676035856;0.17902349252876004;0.18126242475438736;0.18349521275256755;0.18572168502379913;0.18794176553349393;0.19015529520275318;0.19236224685459688;0.19456243536081466;0.1…
0.1518745092680671;0.15418338426293476;0.15648714491937255;0.1587857391303627;0.16107908311486993;0.16336712614428572;0.1656497182097184;0.16792678490860788;0.17019830192936822;0.17246412381894224;0.1747241185659657;0.17697828468867188;0.17922651198415282;0.18146861436686834;0.18370462206684546;0.1859343641884559;0.18815776558192124;0.1903746679435952;0.19258504490122585;0.19478871216923135;0.196…
0.1520430792761213;0.15435458694016685;0.15666102135458448;0.15896233103496085;0.16125843286821692;0.16354927679144543;0.1658347134587293;0.16811466913101505;0.17038912023848873;0.1726579219756984;0.17492094306391923;0.1771781827497187;0.1794295315595778;0.18167480413149714;0.18391403151656585;0.18614704352202988;0.18837376580633247;0.1905940408660362;0.19280784313388816;0.19501498913749932;0.197…
0.1522116492799535;0.15452578961701727;0.15683489780505025;0.15913892294822252;0.1614377826350955;0.16373142745666716;0.16601970874652586;0.16830255338219344;0.17057993859979595;0.172851720172554;0.17511776760860387;0.1773780808640626;0.17963255121740168;0.1818809939634963;0.18412344106607653;0.18635972293832875;0.18858976612184505;0.19081341388874534;0.19303064147638724;0.19524126625424074;0.197…
0.15238021929417708;0.15469699231547115;0.15700877427708737;0.15931551490523224;0.16161713245693077;0.1639135781886449;0.16620470409716673;0.1684904377227551;0.17077075704418307;0.17304551848122346;0.1753145922754159;0.17757797911082032;0.1798355709955947;0.18208718394712586;0.18433285075125294;0.18657240252274782;0.1888057666123719;0.19103278709189697;0.19325344000354314;0.1954675435303399;0.197…
0.15254878930446164;0.1548681950138711;0.15718265076440233;0.15949210687129084;0.16179648229270588;0.16409572893912922;0.16638969948657464;0.16867832209255873;0.1709615755406711;0.17323931683047328;0.17551141698941305;0.1777778774113035;0.18003859085583637;0.18229337399846712;0.18454226053563433;0.18678508219008827;0.18902176719409444;0.19125216039527462;0.19347623864033653;0.19569382095340385;0.…
0.15271735932515862;0.15503939773388484;0.1573565272736292;0.15966869888110063;0.16197583218343167;0.16427787975633096;0.1665746949392401;0.16886620655165172;0.17115239412066;0.1734331152913403;0.17570824182529118;0.17797777584387908;0.18024161083676957;0.18249956420091848;0.1847516704558851;0.18699776202474772;0.1892377679498567;0.19147153387793225;0.19369903746040273;0.19592009853529688;0.19813…
0.15288592934219614;0.15521060045416868;0.15753040379815741;0.1598452909003397;0.16215518208849988;0.1644600305924776;0.16675969043065347;0.16905409104044952;0.17134321275266293;0.1736269137932581;0.17590506670879674;0.17817767433059528;0.18044463089939894;0.1827057544714057;0.1849610804747521;0.187210441942503;0.18945376879688391;0.1916909074607453;0.1939218363898743;0.1961463762626351;0.1983644…
0.15305449936966628;0.15538180319607578;0.15770428034493356;0.16002188296333272;0.16233453204851245;0.1646421814953028;0.16694468598573073;0.1692419756184425;0.17153403146857907;0.17382071240659575;0.17610189171393567;0.17837757294908094;0.18064765108302736;0.18291194489248017;0.18517049062967286;0.18742312202677208;0.18966976981697115;0.19191028122166964;0.19414463550122746;0.19637265414823862;0…
0.15322306939375324;0.15555300593857316;0.15787815690703422;0.16019847503613058;0.16251388202326447;0.16482433241750474;0.16712968157953603;0.16942986022659498;0.17172485023642153;0.17401451106144394;0.17629871676713266;0.17857747162210907;0.18085067134799693;0.18311813538189742;0.18537990088261755;0.1876358021942889;0.18988577092836711;0.19212965508264981;0.19436743472172135;0.19659893217775737;…
0.15339163942829265;0.15572420870270312;0.15805203349171448;0.16037506715268468;0.16269323205295408;0.16500648340634616;0.16731467723740484;0.16961774492384807;0.17191566908858041;0.17420830982751412;0.17649554194171427;0.1787773704265821;0.18105369173425837;0.18332432602137666;0.18558931127178127;0.18784848252751055;0.190101772211839;0.19234902912056695;0.1945902341226983;0.1968252103649426;0.19…
0.1535602094597212;0.15589541146773905;0.15822591009174192;0.16055165927941403;0.16287258209777475;0.16518863441498968;0.16749967293398108;0.169805629651707;0.17210648799257702;0.17440210863554395;0.17669236716477277;0.1789772692859861;0.18125671220150363;0.1835305167294882;0.1857987217583729;0.18806116294410954;0.19031777358663782;0.1925684032584116;0.19481303363251876;0.19705148869450237;0.1992…
0.15372877950162134;0.15606661425441673;0.1583997867146761;0.16072825144990172;0.16305193219752576;0.16537078549023365;0.16768466869501347;0.16999351446857167;0.1722973069812843;0.17459590755459725;0.17688919250896604;0.17917716827650879;0.18145973279031885;0.18373670758713376;0.1860081323813298;0.18827384352560045;0.1905337751325234;0.1927877775720124;0.1950358333214164;0.19727776718109466;0.199…
0.1538973495406796;0.15623781704231188;0.1585736633529798;0.1609048436309301;0.16323128231279374;0.16555293658569836;0.1678696644947324;0.17018139931648024;0.1724881260217402;0.17478970651604878;0.17708601790204306;0.17937706732233769;0.18166275345975788;0.1839428985136844;0.18621754310111469;0.18848652419057593;0.1907497767697289;0.1930071519853841;0.19525863311882793;0.19750404580850991;0.19974…
0.15406591959022814;0.15640901985185765;0.1587475400145129;0.16108143585571835;0.1634106324829845;0.16573508774772433;0.16805466035929292;0.1703692842532994;0.1726789451472919;0.1749835055883246;0.1772828434160039;0.17957696649895777;0.18186577425103048;0.18414908958923817;0.18642695395739212;0.1886992050196263;0.19096577857702732;0.19322652657332512;0.19548143309390334;0.19773032459228937;0.1999…
0.15423448963720002;0.15658022266292812;0.1589214166914374;0.16125802809140788;0.16358998266907263;0.1659172389303831;0.16823965626251836;0.17055716922159225;0.17286976432450196;0.1751773047034265;0.17747966897924372;0.17977686573124574;0.1820687951225644;0.1843552807339524;0.18663636490989405;0.1889118859322464;0.191181780475613;0.19344590126085176;0.19570423317713045;0.19795660351532918;0.20020…
0.15440305969468002;0.15675142549565774;0.1590952933919094;0.1614346203708586;0.16376933291007573;0.16609939017956388;0.168424652230964;0.17074505427870032;0.17306058358718435;0.17537110392915295;0.17767649466311514;0.17997676509399577;0.18227181611618073;0.18456147202713666;0.18684577599899632;0.1891245670081204;0.19139778254329304;0.19366527612175471;0.19592703343660078;0.19818288259403014;0.20…
0.15457162974984523;0.1569226283302154;0.1592691701077944;0.1616112126615659;0.16394868316735073;0.16628154144978297;0.1686096482380526;0.17093293936770373;0.17325140290143395;0.1755649031981228;0.1778733203966491;0.1801766645127622;0.18247483718969362;0.1847676633897197;0.18705518718371636;0.1893372481676271;0.19161378470220267;0.19388465108202954;0.1961498338038289;0.19840916181041807;0.2006625…
0.15474019981553597;0.15709383118644007;0.15944304684754046;0.16178780499603543;0.1641280334795325;0.1664636927864847;0.16879464431073288;0.1711208245454263;0.17344222230152334;0.17575870257751697;0.17807014625056136;0.18037656406165986;0.18267785838552292;0.1849738549002368;0.18726459850512528;0.18954992948956273;0.19182978702920295;0.19410402621448178;0.1963726343458716;0.19863544118172943;0.20…
0.15490876987916996;0.15726503404479192;0.15961692360272073;0.1619643973421116;0.16430738380835527;0.16664584414462377;0.16897964042203342;0.17130870975545764;0.1736330417530881;0.17595250200056098;0.17826697215450782;0.18057646366690933;0.18288087966088162;0.18518004648037387;0.18747400992154165;0.18976261089517177;0.19204578944734998;0.19432340144606355;0.1965954349952459;0.19886172068914357;0.…
0.15507733995334624;0.15743623692481856;0.159790800382071;0.16214098973195096;0.1644867341920762;0.16682799556920586;0.16916463659929007;0.17149659505411213;0.17382386129085112;0.1761463015338285;0.17846379817857816;0.18077636340195763;0.18308390105877606;0.18538623820790642;0.18768342147471642;0.18997529246238085;0.19226179203257926;0.1945427768486173;0.19681823581799895;0.19908800035070898;0.20…
0.1552459100257203;0.15760743980726696;0.15996467717687637;0.16231758213374195;0.16466608459280152;0.16701014701561767;0.16934963281514406;0.17168448038548037;0.1740146808799968;0.1763401011111417;0.17866062425304247;0.18097626319367943;0.18328692253583034;0.18559243000526324;0.1878928331222845;0.1901879741132818;0.19247779470884732;0.19476215235003044;0.19704103674762521;0.1993142801467817;0.201…
0.15541448010865283;0.1577786427113978;0.1601385539961561;0.16249417457929669;0.16484543504841626;0.16719229852843284;0.16953462909731146;0.1718723658053752;0.1742055005556901;0.17653390079847708;0.1788574504473754;0.18117616311486665;0.18348994413562492;0.18579862194947425;0.18810224490666158;0.19040065592495006;0.19269379755118388;0.19498152802120394;0.19726383784918683;0.19954056009619953;0.20…
0.1555830501900337;0.15794984561824088;0.16031243083091143;0.16267076703714275;0.16502478552139277;0.16737445006346338;0.1697196254180527;0.1720602512583807;0.17439632028267266;0.1767277005302433;0.1790542766924501;0.18137606309303564;0.18369296581420744;0.18600481396369659;0.1883116567848142;0.19061333782030662;0.19290980048442624;0.1952009037909382;0.19748663905713154;0.19976684017851823;0.2020…
0.1557516202819889;0.1581210485467735;0.1604863076904409;0.16284735953875315;0.16520413604924974;0.16755660166485772;0.16990462180545754;0.17224813679981602;0.1745871400965432;0.17692150037182988;0.1792511030571369;0.18157596320033484;0.18389598761572007;0.18621100612422967;0.18852106879980746;0.19082601987559347;0.193125803582719;0.19542027972921514;0.1977094404355602;0.1999931204133413;0.202271…
0.15592019037263935;0.15829225147830456;0.16066018456546616;0.16302395205298922;0.16538348659482027;0.16773875328884644;0.17008961823141222;0.17243602237475034;0.17477795996160883;0.17711530025822156;0.17944792947290183;0.18177586336491097;0.1840990094956464;0.18641719835494358;0.18873048090795466;0.19103870201454315;0.19334180677175922;0.19563965576572587;0.19793224191985026;0.20021940077944805;…
0.15608876047387937;0.15846345443153206;0.16083406146556056;0.1632005446109898;0.1655628371952619;0.16792090497915924;0.17027461472437355;0.17262390803801764;0.17496877991389367;0.17730910025423138;0.17964475600802113;0.1819757636582805;0.1843020314986781;0.18662339073142206;0.18893989315295526;0.19125138431258232;0.19355781012482656;0.19585903196955531;0.19815504357316552;0.20044568129718449;0.2…
0.15625733057405775;0.15863465738803986;0.16100793838117072;0.16337713718194538;0.1657421878137631;0.16810305669243875;0.17045961125586048;0.1728117937351639;0.17515959991727872;0.17750290029540994;0.1798415825945428;0.18217566400920893;0.18450505357974675;0.18682958317823437;0.18914930549048492;0.19146406669423674;0.19377381356845833;0.1960784082712638;0.19837784533178832;0.200671961944576;0.202…
0.15642590068484036;0.15880586036625075;0.16118181532214038;0.16355372979666566;0.16592153848712612;0.1682852084720026;0.17064460785468988;0.17299967952054596;0.1753504200082054;0.17769670044600383;0.18003840930016046;0.1823755644885925;0.1847080757840812;0.18703577577026237;0.18935871796486115;0.19167674923413566;0.19398981717508915;0.19629778473906065;0.1986006472579699;0.20089824274268883;0.20…
0.15659447079480077;0.15897706334801937;0.16135569227864546;0.1637303224246646;0.1661008891788885;0.16846736027489861;0.17082960449202014;0.17318756534017862;0.17554124015013636;0.17789050064211923;0.18023523605749278;0.18257546502580338;0.18491109806607386;0.18724196843276006;0.1895681305311382;0.19188943185758042;0.19420582087207647;0.19651716130435373;0.1988234492888738;0.20112452366881683;0.2…
0.15676304091537951;0.15914826635149767;0.16152956926079562;0.16390691509642835;0.16628023992550325;0.16864951214403948;0.1710146011970215;0.17337545124794984;0.17573206037992212;0.17808430094744698;0.18043206293366157;0.1827753656911298;0.1851141204714778;0.187448161239922;0.1897775432342364;0.19210211463842067;0.19442182473102967;0.19673653803449875;0.19904625148586233;0.20135080474472422;0.203…
0.1569316110353716;0.15931946935880648;0.1617034462585006;0.16408350778178932;0.16645959069085148;0.16883166403687114;0.17119959794049852;0.1735633371903348;0.175922880660616;0.17827810129863794;0.1806288898618454;0.1829752664145385;0.1853171429541588;0.1876543541176724;0.1899869560286032;0.19231479750271543;0.19463782868010646;0.19695591486172917;0.19926905378695653;0.20157708594699553;0.2038799…
0.15710018116599578;0.15949067238783154;0.1618773232821314;0.16426010051091475;0.16663894151104236;0.1690138159959082;0.1713845947519683;0.1737512232207607;0.17611370102946852;0.17847190175883784;0.18082571690860533;0.18317516726572192;0.18552016556038223;0.18786054713953307;0.190196368959747;0.19252748052355287;0.1948538327901111;0.1971752918525687;0.1994918562526534;0.20180336729807039;0.204109…
0.15726875129626483;0.15966187542095542;0.16205120032133644;0.16443669325395066;0.166818292350295;0.16919596797898784;0.17156959160188814;0.1739391092861551;0.17630452144913225;0.17866570226523218;0.1810225440076689;0.18337506817522922;0.18572318824349912;0.18806674023208403;0.19040578198152358;0.19274016362773144;0.19506983698998176;0.19739466894005528;0.19971465882180783;0.20202964877384724;0.2…
0.15743732143717934;0.15983307847580164;0.16222507738674308;0.16461328604075084;0.16699764324438035;0.1693781200282334;0.17175458852011485;0.17412699543949295;0.17649534195724942;0.17885950288043154;0.1812193712250471;0.18357496921216881;0.18592621105027482;0.188272933468189;0.19061519514001404;0.19295284688759604;0.19528584134973748;0.19761404618990158;0.19993746155407527;0.20225593039741815;0.2…
0.15760589157796637;0.16000428153501092;0.16239895446774308;0.16478987884176924;0.1671769941578498;0.16956027210186655;0.17193958547676594;0.17431488162814548;0.17668616251608027;0.1790533035421454;0.18141619849500557;0.18377487030766057;0.18612923393355804;0.18847912677506873;0.190824608388498;0.19316553023066674;0.195501845799077;0.19783342353592895;0.20016026438912116;0.20248221214401774;0.204…
0.15777446172941176;0.1601754846159484;0.16257283157521582;0.1649664716865515;0.16735634512614198;0.1697424242416264;0.1721245825020307;0.17450276790464364;0.17687698316365005;0.17924710431246024;0.18161302588301642;0.18397477153024105;0.18633225694060196;0.1886853202249437;0.19103402177361375;0.19337821372856218;0.19571785040725337;0.19805280104306058;0.20038306738578235;0.20270849403736868;0.20…
0.1579430318809534;0.1603466877015084;0.1627467086983007;0.1651430645458544;0.16753569611413466;0.16992457640611178;0.17230957956569387;0.17469065421679433;0.1770678038618354;0.1794409051295991;0.18180985332387223;0.1841746728115884;0.18653528002376515;0.18889151374566132;0.19124343524808013;0.1935908973095074;0.19593385510470693;0.1982721786458794;0.20060587048451178;0.20293477605206345;0.205258…
0.1581116020431658;0.16051789080880255;0.1629205858481246;0.16531965744892077;0.1677150471569399;0.1701067286366848;0.17249457669827015;0.17487854061669267;0.1772586246490361;0.17963470605513418;0.18200668088251704;0.18437457421967943;0.1867383032307763;0.18909770740881263;0.19145284885907773;0.1938035810444124;0.19614985995994444;0.19849155640854074;0.20082867374335114;0.20316105821243408;0.2054…
0.15828017220569426;0.16068909392097408;0.16309446301357938;0.16549625036680451;0.1678943982197561;0.17028888089231448;0.17267957386921848;0.17506642705257272;0.1774494454867536;0.17982850702779193;0.1822035084942599;0.18457447568673907;0.18694132651351628;0.18930390114285742;0.19166226255877944;0.19401626486218845;0.19636586490412772;0.19871093426636804;0.20105147710351762;0.2033873404924522;0.2…
0.1584487423789056;0.16086029705488544;0.16326834020603445;0.1656728433284514;0.16807374933737457;0.1704710332139928;0.17286457110937228;0.17525431357610274;0.17764026641375366;0.1800223081086409;0.1824003362235273;0.18477437728019572;0.18714434992017664;0.18951009501877203;0.1918716763948928;0.19422894883305591;0.19658187000503702;0.19893031228276953;0.2012742806222806;0.20361362291703766;0.2059…
0.15861731255264847;0.16103150019392454;0.16344221741413903;0.165849436305207;0.16825310047530848;0.17065318556105194;0.17304956838787133;0.17544220013593492;0.1778310873911712;0.18021610923690046;0.18259716400613385;0.18497427893280927;0.18734737340217317;0.18971628896561415;0.19208109031906045;0.1944416328865941;0.1967978751945366;0.19914969039378874;0.201497084241599;0.20383990545956304;0.2061…
0.15878588273708613;0.1612027033547092;0.1636160946495002;0.16602602932572527;0.1684324516680344;0.17083533797412095;0.1732345657358608;0.17563008678331918;0.17802190845812924;0.18040991047314578;0.182793991906;0.18517418071147204;0.187550397008148;0.18992248305375975;0.1922905043795015;0.19465431709235084;0.19701388053969926;0.1993690686621072;0.2017198880179924;0.2040661881455142;0.206407894249…
0.158954452922267;0.16137390652086725;0.1637899719005294;0.16620262236163819;0.16861180288137392;0.17101749041288805;0.1734195631221687;0.17581797346731767;0.17821272957540493;0.18060371175707868;0.18299081985943413;0.1853740825494667;0.18775342068906423;0.19012867721284982;0.19249991852734322;0.19486700138055685;0.19722988597307212;0.19958844702446787;0.20194269189413896;0.2042924709476863;0.206…
0.15912302311815385;0.16154510970877645;0.1639638491790665;0.16637921544131318;0.16879115414949541;0.17119964291762632;0.1736045605782444;0.17600586023877027;0.17840355078246975;0.18079751314879175;0.183187647929862;0.18557398451316137;0.1879564444940019;0.1903348715126747;0.19270933281130162;0.19507968582010457;0.19744589156104;0.19980782554284657;0.20216549592583125;0.20451875389211044;0.206867…
0.15929159331499154;0.16171631290230012;0.1641377264732901;0.1665558085366633;0.16897050543852266;0.17138179544837298;0.1737895580726115;0.1761937470471406;0.17859437203975184;0.18099131458845852;0.18338447605407515;0.18577388653634963;0.18815946837348396;0.19054106588344422;0.19291874718200358;0.19529237034185867;0.1976618972368142;0.20002720415466477;0.20238830005644384;0.2047450369510246;0.207…
0.15946016352254613;0.16188751611758034;0.16431160379526796;0.1667324016757749;0.16914985678232153;0.17156394804505243;0.17397455563701644;0.1763816339428671;0.17878519338706272;0.18118511613569963;0.18358130429501504;0.1859737886848876;0.18836249237701638;0.19074726039437723;0.193128161688647;0.19550505501407345;0.19787790306611033;0.20024658292121345;0.20261110434106477;0.20497132015098468;0.20…
0.15962873373125516;0.16205871933871144;0.16448548113295056;0.16690899483083646;0.1693292081473123;0.17174610066804338;0.1741595532396856;0.17656952087580619;0.17897601478448977;0.18137891773114947;0.18377813258994555;0.18617369089306715;0.18856551645469358;0.19095345497623853;0.19333757628137302;0.19571773976823043;0.1980939089827845;0.20046596178057194;0.202833908723743;0.2051976034636925;0.207…
0.15979730395069167;0.16222992258160457;0.1646593584986289;0.16708558802965912;0.16950855956706445;0.17192825335692907;0.17434455091265522;0.17675740789600336;0.17916683627217583;0.18157271943396766;0.18397496100133526;0.18637359322624492;0.18876854065643553;0.19115964969768945;0.19354699100984685;0.195930424671963;0.19830991505190265;0.2006853407933668;0.2030567132588841;0.2054238869162081;0.207…
0.15996587417148186;0.16240112583058017;0.1648332358800301;0.16726218124470071;0.16968791100828853;0.17211040607242245;0.17452954862386152;0.17694529495369948;0.1793576578098766;0.18176652118523878;0.18417178946690876;0.1865734956191991;0.1889715649319209;0.19136584449003544;0.1937564058237391;0.1961431096573523;0.1985259212079465;0.20090471989831502;0.20327951789118942;0.20565017047971715;0.2080…
0.16013444440300997;0.16257232910132338;0.1650071132896633;0.16743877450350314;0.16986726250426365;0.17229255885377256;0.17471454640562348;0.17713318209855575;0.1795484794380575;0.18196032304367196;0.18436861804867316;0.18677339813679872;0.18917458933147052;0.19157203942139484;0.1939658207731669;0.19635579479142828;0.19874192751535127;0.201124099155399;0.20350232267440413;0.20587645418176406;0.20…
0.1603030146360869;0.16274353237837577;0.1651809907150376;0.1676153677787881;0.17004661402198465;0.17247471166201955;0.17489954422559462;0.17732106928118851;0.17973930111615102;0.1821541249507914;0.18456544668480276;0.18697330071429638;0.18937761380436;0.19177823442359934;0.1941752358073451;0.1965684800068542;0.1989579339092058;0.20134347850395332;0.20372512755386007;0.20610273799303874;0.2084762…
0.16047158487991173;0.16291473567720133;0.165354868168875;0.16779196109783354;0.17022596559444647;0.1726568645360856;0.175084542116369;0.17750895655088364;0.17993012288493648;0.18234792696486643;0.18476227543685406;0.18717320341608534;0.18958063840129913;0.1919844295642388;0.19438465097682842;0.1967811653700739;0.19917394045333303;0.20156285800333612;0.20394793258266372;0.20632902194154917;0.2087…
0.16064015512547633;0.16308593898255805;0.1655287456384719;0.1679685544336193;0.17040531718892177;0.17283901743733063;0.17526954004532486;0.1776968438586241;0.1801209447035322;0.18254172902785024;0.18495910424344014;0.18737310617788075;0.18978366307117206;0.19219062477565668;0.19459406623039094;0.1969938508143156;0.19938994708341026;0.20178223759347982;0.20417073770675584;0.2065553059975101;0.208…
0.16080872538179855;0.1632571423096936;0.16570262313675777;0.1681451478131654;0.1705846688381278;0.17302117040435738;0.1754545380453242;0.17788473125332926;0.1803117666130222;0.18273553119758298;0.18515593316567802;0.18757300906361213;0.18998668786506562;0.1923968201249286;0.19480348161900946;0.19720653640545427;0.1996059538626668;0.2020016173331382;0.20439354297862597;0.20678159018937317;0.20916…
0.16097729564004726;0.16342834564357742;0.16587650065082135;0.168321741209704;0.1707640205096087;0.17320332339883798;0.1756395360834772;0.1780726186863399;0.18050258857221965;0.1829293334164359;0.18535276214260824;0.18777291200944501;0.19018971273148502;0.1926030155448957;0.19501289709103234;0.19741922207726595;0.19982196072735;0.20222099716282163;0.20461634834480213;0.2070078744868978;0.20939551…
0.1611458659090631;0.1635995489992455;0.16605037819379478;0.16849833465000283;0.17094337223581035;0.17338547645906333;0.17582453419290628;0.17826050620621758;0.18069341062250455;0.18312313574183084;0.18554959123491954;0.18797281507885727;0.19039273772188126;0.19280921110213325;0.1952223126978442;0.19763190789507357;0.20003796774011404;0.20244037714069935;0.20483915385717835;0.20723415891895988;0.…
0.1613144361801877;0.1637707523618745;0.16622425575256425;0.16867492810754056;0.171122723984542;0.1735676295470102;0.1760095323404612;0.17844839376465238;0.18088423272239357;0.18331693811654692;0.185746420382069;0.18817271820845302;0.19059576278439355;0.1930154067299664;0.1954317283873818;0.19784459379318448;0.20025397483775803;0.20265975720783996;0.20506195946284916;0.20746044345488246;0.2098551…
0.1614830064620888;0.16394195574629317;0.16639813334045916;0.16885152160883862;0.17130207578798454;0.17374978270066513;0.17619453055951736;0.17863628140985643;0.18107505491355383;0.1835107405975978;0.18594324964432818;0.18837262146127046;0.19079878797082458;0.1932216024944842;0.1956411442114231;0.19805727983638619;0.2004699820823792;0.20287913742184796;0.20528476521313369;0.20768672812394667;0.21…
0.16165157674627678;0.16411315913788033;0.16657201094416826;0.16902811512761623;0.17148142761420604;0.17393193588230238;0.1763795288166712;0.17882416909386076;0.1812658771542147;0.18370454312815965;0.18614007896155937;0.18857252477434;0.19100181322895937;0.19342779832948137;0.1958505601175083;0.19826996595950092;0.20068598941131024;0.20309851772433082;0.20550757105567183;0.20791301289505865;0.210…
0.16182014704125014;0.16428436255126275;0.1667458885772135;0.16920470869015464;0.17166077949512853;0.17411408912961124;0.176564527145544;0.17901205686453675;0.18145669948632115;0.18389834576484912;0.18633690839362801;0.18877242821027232;0.19120483861094068;0.19363399430057493;0.19605997615779397;0.19848265222679715;0.2009019968861096;0.20331789817234733;0.20573037704122932;0.20813929779788568;0.2…
0.16198871733868425;0.16445556597201633;0.16691976622609114;0.16938130227040718;0.1718401313990726;0.1742962424051558;0.1767495255124865;0.17919994467424705;0.18164752186782435;0.18409214845122845;0.18653373788079095;0.18897233170651226;0.1914078640642114;0.19384019034201525;0.19626939227943785;0.198695338573595;0.20111800444462555;0.2035372787080249;0.20595318311797095;0.20836558280093556;0.2107…
0.16215728764691248;0.1646267694145709;0.16709364390451004;0.16955789589442116;0.1720194833577082;0.17447839574633614;0.17693452395135784;0.17938783257053187;0.18183834434093812;0.18428595124352812;0.18673056748251843;0.18917223532525512;0.19161088964124218;0.1940463865189614;0.19647880853496083;0.19890802506366148;0.20133401214789595;0.2037566593878957;0.20617598933612868;0.20859186793424353;0.2…
0.16232585795777085;0.16479797286469428;0.1672675215987799;0.16973448953637815;0.17219883533960148;0.17466054911599838;0.1771195224282708;0.1795757205060764;0.18202916686334453;0.18447975408568576;0.1869273971394503;0.1893721390043476;0.19181391528914582;0.19425258276610533;0.19668822487115284;0.1991207116327978;0.20155001993426633;0.203976040154588;0.20639879564437238;0.20881815316593752;0.21123…
0.162494428279432;0.16496917633662445;0.16744139932279092;0.16991108322209728;0.17237818737617697;0.17484270255126097;0.17730452097731508;0.17976360852809842;0.18221998947751716;0.1846735570335562;0.18712422691067332;0.1895720428055819;0.1920169410607089;0.194458779148162;0.1968976413408851;0.1993333983442853;0.20176602786427222;0.20419542106412647;0.20662160209242106;0.20904443852640225;0.211463…
0.16266299860388814;0.1651403798163162;0.16761527706267135;0.17008767692598273;0.17255753943624003;0.17502485601524415;0.17748951956437287;0.17995149658959655;0.18241081214087768;0.18486736003144183;0.187321056737199;0.18977194666719518;0.1922199669027261;0.19466497560025112;0.1971070578905937;0.19954608513439032;0.20198203587673863;0.2044148020596213;0.20684440862942854;0.20927072398340432;0.211…
0.1628315689391556;0.16531158331782073;0.16778915483248752;0.1702642706736312;0.17273689155097605;0.1752070095447927;0.1776745182237567;0.18013938473747554;0.18260163489615103;0.1850611631348328;0.18751788667774183;0.18997185065058797;0.1924229928682879;0.1948711721866578;0.19731647457348528;0.1997587720659256;0.20219804403171654;0.2046341831966087;0.20706721530462152;0.2094970095676594;0.2119235…
0.16300013927737853;0.1654827868272744;0.1679630326181919;0.1704408644396631;0.17291624368942315;0.1753891631032936;0.17785951692112606;0.1803272729250384;0.18279245770050723;0.18525496628838514;0.18771471667367393;0.19017175469437575;0.1926260189038833;0.1950773688429152;0.1975258913356571;0.19997145907560546;0.2024140522684924;0.20485356441866198;0.20729002206761823;0.20972329524659108;0.212153…
0.1631687096264211;0.16565399035854705;0.16813691043402124;0.17061745824945942;0.17309559588253437;0.1755713167273252;0.17804451569100863;0.1805151611988854;0.18298328059691335;0.18544876954723544;0.18791154678334818;0.1903716588595796;0.1928290450628939;0.19528356563289256;0.19773530823063745;0.20018414622579025;0.2026300606466505;0.20507294578084737;0.20751282896717202;0.20994958105122874;0.212…
0.16333727997857525;0.16582519389795147;0.16831078826575746;0.17079405207785042;0.17327494809957353;0.1757534703805335;0.1782295144988488;0.18070304951261548;0.1831741035422972;0.1856425728563823;0.18810837694848648;0.1905715630851817;0.19303207129151573;0.1954897624925229;0.19794472520419815;0.20039683345362674;0.20284606910592182;0.20529232722718302;0.20773563595334665;0.21017586694866983;0.212…
0.16350585034155699;0.1659963974591812;0.1684846661278026;0.17097064595000727;0.17345430037126822;0.17593562409923846;0.17841451337938155;0.18089093791253333;0.18336492657985853;0.18583637627061977;0.18830520722709185;0.1907714674318352;0.19323509764340951;0.19569595948527332;0.198154142310175;0.2006095208210389;0.20306207770544057;0.2055117088122836;0.20795844307444172;0.21040215297024023;0.2128…
0.16367442070780197;0.16616760102872027;0.16865854400577354;0.1711472398409644;0.17363365266710154;0.17611777784733712;0.17859951229784388;0.18107882635252445;0.18355574966629223;0.18603017973527822;0.188502037561224;0.19097137183887694;0.1934381240644898;0.1959021565474625;0.1983635594940291;0.20082220826558972;0.20327808638536518;0.20573109048059365;0.20818125028094647;0.21062843908272882;0.213…
0.16384299108488262;0.16633880462009112;0.16883242191423195;0.17132383377568897;0.17381300501758185;0.17629993166089875;0.1787845112891707;0.18126671487860727;0.1837465728450218;0.18622398330481973;0.18869886800854746;0.1911712763666047;0.19364115060868453;0.19610835374216976;0.19857297680988922;0.20103489584878265;0.20349409520439754;0.20595047228629484;0.2084040576207267;0.21085472531774088;0.2…
0.1640115614653734;0.16651000821994383;0.16900629983863533;0.17150042772941332;0.173992357392405;0.17648208550406394;0.17896951031839928;0.18145460344494474;0.183937396072518;0.1864177869248959;0.18889569851144855;0.19137118095469746;0.19384417722163927;0.19631455100608575;0.19878239420292002;0.20124758350858127;0.2037101041031059;0.2061698541742403;0.20862686504467787;0.2110810116417737;0.213532…
0.16418013185670777;0.16668121184163476;0.169180177793699;0.17167702172690727;0.17417170982186686;0.17666423941265874;0.17915450942065625;0.18164249209727812;0.18412821939241888;0.18661159064964747;0.18909252912726468;0.19157108566310993;0.19404720395753722;0.19652074840191502;0.19899181172752944;0.2014602713060844;0.20392611313977704;0.2063892361981958;0.20884967260025084;0.21130729808669504;0.2…
0.16434870225159476;0.16685241547197507;0.1693540557647272;0.17185361574359437;0.17435106227586944;0.17684639335105964;0.17933950856078743;0.18183038079003902;0.1843190427609808;0.18680539442503646;0.18928935979869788;0.19177099043185122;0.19425023076176637;0.19672694586670728;0.19920122932859938;0.20167295917964037;0.20414212225537218;0.20660861830340588;0.20907248023872887;0.21153358461872757;0…
0.1645172726573332;0.16702361912416053;0.16952793376658326;0.1720302098040535;0.1745304147845028;0.17702854735485754;0.17952450777410328;0.18201826956870015;0.18450986622204685;0.18699919830489356;0.18948619058276894;0.19197089532054468;0.19445325768875343;0.19693314346280605;0.1994106470608032;0.20188564718995944;0.20435813150777987;0.20682800054323827;0.20929528800716637;0.21175987126998502;0.2…
0.16468584306676207;0.16719482278515757;0.16970181178442323;0.1722068038838932;0.17470976731786794;0.1772107013886564;0.1797095070252658;0.18220615838795257;0.18470068973166773;0.18719300223547988;0.18968302142248503;0.19217080026951794;0.1946562846836413;0.19713934112760576;0.1996200648687538;0.2020983352757584;0.20457414083833766;0.20704738286331092;0.20951809585721606;0.2119861580064318;0.2144…
0.16485441348705;0.16736602646800686;0.16987568983325332;0.17238339800750777;0.17488911990585643;0.17739285548782044;0.1798945063497617;0.18239404729301018;0.18489151333388318;0.18738680627032675;0.1898798523745612;0.19237070533807502;0.1948593118010876;0.19734553892310286;0.19982948280737622;0.20231102349737498;0.20479015030455233;0.20726676531661148;0.20974090383555408;0.21221244486041135;0.214…
0.1650229839111617;0.16753723015982466;0.17004956789808706;0.17255999215068424;0.17506847251876134;0.17757500961717299;0.1800795057120767;0.1825819362388141;0.18508233698454707;0.18758061035598408;0.19007668338229855;0.19257061046684995;0.19506233898600217;0.1975517367870232;0.2000389008210283;0.2025237117938791;0.20500615984812148;0.20748614784911387;0.20996371189418458;0.2124387317976459;0.2149…
0.1651915543461402;0.16770843387350212;0.17022344599406736;0.17273658633763875;0.17524782518628243;0.17775716381185913;0.18026450514786588;0.18276982527032828;0.18527316072788644;0.18777441454569455;0.19027351450211782;0.1927705157148388;0.19526536629326213;0.19775793478102963;0.20024831896487316;0.2027364002252511;0.20522216952618655;0.20770553051344273;0.21018652007942362;0.21266501885069358;0.…
0.16536012478507095;0.1678796375962999;0.17039732410607153;0.17291318054433044;0.17542717787889792;0.1779393180369139;0.18044950462144713;0.18295771434273503;0.18546398451956791;0.18796821878628583;0.19047034567760251;0.1929704210229711;0.195468393667556;0.1979641328431657;0.20045773718302667;0.20294908873089887;0.20543817928078872;0.20792491325591103;0.21040932834360884;0.21289130598504907;0.215…
0.1655286952348761;0.168050841340965;0.17057120224937317;0.17308977479480372;0.17560653062612286;0.17812147232727168;0.18063450416863563;0.1831456035007576;0.18565480840399629;0.1881620231307229;0.1906671769648907;0.193170326449947;0.1956714211639682;0.1981703310347743;0.20066715553087702;0.20316177737046087;0.20565418916872077;0.20814429612879748;0.21063213673271416;0.21311759323347018;0.2156006…
0.16569726568875742;0.1682220450948968;0.1707450804087191;0.17326636906518342;0.1757858833986135;0.17830362664817045;0.18081950375358893;0.18333349269980997;0.18584563233666032;0.1883558275261001;0.19086400830783695;0.19337023193697853;0.1958744487269778;0.19837652929420319;0.2008765739523119;0.20337446608366733;0.20587019913235077;0.20836367907873735;0.21085494519939302;0.21334388056123968;0.215…
0.16586583615352082;0.16839324887070414;0.17091895859950787;0.17344296337934856;0.1759652362257074;0.17848578103434212;0.18100450341227498;0.18352138198438428;0.18603645636213337;0.18854963202511607;0.1910608397623078;0.19357013754248228;0.1960774764118653;0.19858272768248886;0.20108599250293036;0.20358715492983026;0.20608620922813936;0.20858306215768013;0.21107775378929464;0.21357016800129988;0.…
0.16603440662247934;0.16856445265591918;0.1710928368063615;0.17361955771358314;0.17614458907823166;0.17866793545122028;0.181189503108699;0.18370927131011666;0.18622728043573536;0.18874343657512097;0.19125767127241755;0.19377004320794108;0.19628050416291173;0.19878892613827018;0.20129541112640562;0.20379984384898725;0.2063022193987657;0.20880244531256661;0.21130056245537124;0.21379645551873658;0.2…
0.16620297710232768;0.16873565646301816;0.1712667150447979;0.17379615209160773;0.17632394198535314;0.1788500899333414;0.18137450287897325;0.1838971607212776;0.1864181046021992;0.18893724122855737;0.1914545028937727;0.19396994899150005;0.1964835320355818;0.19899512472229006;0.20150482987853477;0.20401253290013888;0.2065182297003739;0.20902182859503385;0.2115233712429645;0.2140227431466617;0.216519…
[truncated: 38 more rows]
